# Supplementary material for: Systematic analysis based on the cuproptosis-related genes identifies ferredoxin 1 as an immune regulator and therapeutic target for glioblastoma
Source: BMC Cancer. 2023 Dec 19;23:1249. doi: 10.1186/s12885-023-11727-z (PMC10731758; doi:10.1186/s12885-023-11727-z)
Supplement: Supplementary file 5 — Additional file 5. [file 12885_2023_11727_MOESM5_ESM.xlsx]

## Sheet: Supplementary Dataset File Figu
id	logFC	pvalue	sign
SLC31A1	11.4218	0.0020456	Up
CDKN2A	10.7835	1.73e-24	Up
GLS	-10.725	3.4e-08	Down
CLEC4M	-10.4939	1.13e-21	Down
FDX1	10.2474	6.06e-09	Up
LIPT1	10.0204	0.00154769	Up
CLEC1B	-9.69437	2.13e-27	Down
CHP2	9.1463	0.147291	Not sig
RTBDN	8.80809	0.0443417	Up
CFTR	-8.79315	3.59e-09	Down
SPRR1B	-8.62576	0.181575	Not sig
CXCL14	-8.48866	7.94e-33	Down
TM4SF20	8.44647	6.82e-05	Up
PDHA1	8.39105	2.72e-13	Up
MARCO	-8.37961	5.15e-16	Down
DLST	8.18036	3.73e-12	Up
LHFPL4	8.03141	4.66e-05	Up
PNCK	7.87481	0.000175449	Up
SPRR2D	-7.87464	0.238833	Not sig
PDHB	7.73046	0.00192993	Up
NFE2L2	7.62905	0.000576997	Up
BMP10	-7.54574	0.265654	Not sig
DSG3	-7.48813	0.144449	Not sig
UROC1	-7.40488	1.17e-21	Down
KLK11	-7.39821	0.000108961	Down
ATP7A	7.34958	3.83e-20	Up
ATP7B	-7.24032	3.96e-05	Down
CNDP1	-7.21545	7.86e-19	Down
RPS6KA6	-7.19544	3.08e-05	Down
CRHBP	-7.11974	8.4e-37	Down
NDST3	-7.06665	1.19e-06	Down
DLD	7.00617	0.144171	Not sig
CYP26A1	-6.97351	3.02e-07	Down
DRGX	6.95406	0.000727601	Up
SPP1	6.89057	3.34e-10	Up
SPRR2G	-6.8891	0.3274	Not sig
CYP1A2	-6.8727	5.41e-12	Down
TUBA3E	6.84367	0.331117	Not sig
SLC7A11	6.81955	4.12e-12	Up
DBT	6.81092	9.07e-07	Up
CAMKV	6.7807	0.0158307	Up
BMPER	-6.765	3.32e-17	Down
IL13RA2	-6.74868	3.25e-17	Down
PART1	6.7303	0.340154	Not sig
CTNNA2	6.70162	0.00161548	Up
UNC13A	6.66575	0.000118347	Up
COX7B2	6.56862	0.354705	Not sig
FCN2	-6.54209	1.78e-08	Down
LRFN5	6.54207	0.35719	Not sig
RBP2	6.53515	0.0352278	Up
GJB6	-6.48587	0.0210947	Down
LRRC52	6.48526	0.363753	Not sig
TENM1	-6.44085	3.91e-08	Down
LY6D	-6.40711	0.050618	Not sig
TGM4	6.35026	0.0375522	Up
EN1	6.33933	0.0322726	Up
KRT75	-6.33251	0.146811	Not sig
RSPO3	-6.31568	6.73e-12	Down
FSTL4	6.31299	4.06e-09	Up
GPR174	-6.30463	0.0167988	Down
RAB3B	6.29767	1.29e-08	Up
STAB2	-6.29283	9.98e-14	Down
SFRP5	-6.28817	6.02e-09	Down
BCAN	6.28369	1.54e-12	Up
FIBCD1	6.28245	5.28e-05	Up
DBH	-6.2813	9.17e-16	Down
PHF21B	6.27885	0.0158429	Up
CHST4	-6.2352	8.39e-10	Down
LMO1	6.16856	0.161657	Not sig
LHB	6.09592	0.0147474	Up
UNC5A	6.08584	0.00459337	Up
AMPD1	-6.08434	0.0159955	Down
GAL	6.05511	0.0301963	Up
CCNO	6.03973	0.00121499	Up
TCTEX1D1	-6.01298	2.93e-08	Down
FGFBP1	-6.01141	0.198108	Not sig
KISS1R	6.00264	0.0338639	Up
FGF19	5.98262	1.62e-07	Up
CALY	5.98245	0.00118562	Up
EGF	5.96396	0.00816801	Up
LGI3	5.94899	0.000169135	Up
CA12	5.93785	7.26e-05	Up
SIX2	5.90027	0.0162251	Up
PGC	5.89381	4.49e-05	Up
FCN3	-5.85773	4.06e-15	Down
TUBB4A	5.85704	0.000199045	Up
BARX2	-5.85356	0.106134	Not sig
KLK5	-5.85274	0.14325	Not sig
SLC25A47	-5.83195	4.03e-11	Down
SLC22A11	5.77984	4.26e-08	Up
NTS	-5.76329	0.000147418	Down
SYT10	-5.76189	0.106816	Not sig
IL36RN	-5.75462	0.0931854	Not sig
SERPINB3	-5.74853	0.160193	Not sig
TNNT1	5.74467	0.000492045	Up
HCN2	5.72797	4.37e-05	Up
BANF2	5.71742	0.0149591	Up
TGM3	5.69986	9.59e-06	Up
SMR3A	5.6992	0.237587	Not sig
IGF2BP1	5.69914	9.27e-05	Up
NRCAM	5.6946	4.73e-07	Up
UPK1B	-5.66646	0.0491099	Down
DYDC1	5.6582	0.0521563	Not sig
TNNI3	5.65532	0.195416	Not sig
ANKFN1	5.62924	0.169146	Not sig
SH3GL2	-5.62757	0.0383714	Down
EN2	5.60908	0.0364677	Up
RAB25	-5.60524	0.000117983	Down
C1orf61	5.59853	2.76e-06	Up
MRAP2	5.59813	0.000426769	Up
CEACAM6	-5.59042	0.029178	Down
KRT19	-5.58709	7.53e-07	Down
HTR3B	5.58687	0.130305	Not sig
MT1G	-5.55555	2.72e-13	Down
CNTN1	-5.55402	0.000126572	Down
KCNN2	-5.54947	1.63e-11	Down
TIMD4	-5.54047	6.49e-09	Down
TMPRSS11D	-5.53626	0.289793	Not sig
CYP39A1	-5.53513	6.19e-11	Down
FGF23	-5.525	0.188277	Not sig
BMP5	-5.52022	1.61e-05	Down
IL20RA	-5.51552	0.00013916	Down
BTNL3	5.51508	0.200034	Not sig
FOSB	-5.50662	9.89e-07	Down
CLVS2	5.50132	0.273627	Not sig
ALX3	5.50132	0.273627	Not sig
PLP1	-5.49815	0.0162789	Down
CRYAB	5.48627	0.000755279	Up
GAD1	5.4636	0.00971744	Up
CYP17A1	5.38076	0.00019318	Up
CABYR	5.37742	7.67e-07	Up
CIB3	5.35961	0.0913218	Not sig
KCNG1	5.35632	0.00554627	Up
FATE1	5.35086	0.00993789	Up
INA	-5.34986	0.0782585	Not sig
PITX1	5.33177	0.125927	Not sig
CBLN2	-5.30457	0.0967705	Not sig
NLRP3	5.30114	0.000827315	Up
CYP2C19	-5.29835	0.000733294	Down
GPR83	-5.29075	0.0319985	Down
IGFALS	-5.28907	5.1e-10	Down
GCK	-5.27288	0.000247642	Down
CST2	5.27112	0.0873485	Not sig
TMPRSS15	5.25572	0.327327	Not sig
PYDC1	5.24666	0.0575661	Not sig
AP1M2	5.23888	7.94e-14	Up
VIPR1	-5.2307	6.73e-12	Down
HOXD13	5.22628	0.162753	Not sig
PITPNM3	-5.22407	1.49e-10	Down
DUOXA2	5.21295	0.0238976	Up
FREM2	-5.2095	0.000108961	Down
BSND	5.18499	0.206148	Not sig
KCNC1	5.17178	0.124781	Not sig
LYZL2	5.14937	0.209036	Not sig
BNC1	-5.11481	0.0242273	Down
PKP1	-5.10841	0.0140394	Down
CCL26	5.09863	0.044629	Up
MEP1B	-5.09381	0.00837062	Down
RIMS4	5.09095	0.229391	Not sig
GPC3	5.07049	9.7e-12	Up
PPEF1	5.06797	0.109157	Not sig
DSC3	-5.06174	0.0562473	Not sig
EDN3	5.05461	0.271565	Not sig
GNRH2	-5.0497	2.34e-05	Down
AMHR2	-5.04327	0.000352931	Down
ABCC12	5.03553	0.180688	Not sig
SLC5A1	-5.01547	1.16e-07	Down
DPYSL4	5.01093	0.000545376	Up
ACSBG2	5.00821	0.0257987	Up
ACE2	-5.00349	0.00115558	Down
NOL4	-5.00335	0.00343833	Down
MYO18B	4.99693	0.00360261	Up
PRSS22	-4.98892	0.00411296	Down
TNS4	-4.98791	0.00647298	Down
SHOX2	4.98529	0.0671033	Not sig
GSC	4.98413	0.0560969	Not sig
AQP8	4.97375	0.0053487	Up
KRT13	-4.95238	0.164958	Not sig
A4GNT	-4.94415	0.0600144	Not sig
PPBP	-4.94006	0.118362	Not sig
TSPY2	4.93338	0.393978	Not sig
LYPD1	4.92363	0.000255771	Up
PVALB	-4.92355	1.21e-06	Down
CHGA	4.91472	0.256433	Not sig
IP6K3	-4.89806	0.000968024	Down
IQCD	4.88407	2.76e-06	Up
COL9A1	4.85738	0.0620225	Not sig
LYVE1	-4.85615	1.35e-11	Down
SLC30A2	4.85044	0.00340501	Up
APLN	4.84983	1.56e-06	Up
FABP6	4.84394	0.194706	Not sig
KRT86	4.83381	0.00237305	Up
HAPLN1	4.82755	0.121572	Not sig
WNT2	-4.82485	3.16e-05	Down
NUDT10	-4.82377	0.00381626	Down
ASIC1	4.81751	0.0123111	Up
CHRNB4	4.80046	0.00847728	Up
AKR1D1	-4.79374	2.94e-13	Down
TLX2	4.77744	0.0913218	Not sig
ELFN2	4.77199	0.00599987	Up
MPZ	4.77142	0.00177358	Up
ADCY1	-4.76719	0.00010747	Down
SULT1E1	-4.75823	2.42e-08	Down
KRT17	-4.75681	0.0158255	Down
LYPD6B	-4.74301	0.00858564	Down
GPR87	-4.73373	0.23039	Not sig
A2ML1	-4.71165	0.0553931	Not sig
PLAC8	-4.69107	6.35e-08	Down
IVL	-4.6879	0.165478	Not sig
RXRG	4.66917	0.0117134	Up
MT2P1	-4.64745	0.00013916	Down
TBL1Y	-4.63583	0.136122	Not sig
ESM1	4.61913	4.66e-07	Up
OSR2	4.61483	0.00199021	Up
TRIM54	4.6076	0.00348928	Up
DGKB	-4.58246	0.229169	Not sig
HOXD10	4.57657	0.164932	Not sig
SIK1	-4.55594	0.00120581	Down
POPDC3	4.55547	0.158276	Not sig
FAM178B	4.5534	0.118362	Not sig
DNAJC5G	4.55238	0.242063	Not sig
SDK2	4.54223	0.00816801	Up
STRA8	4.53221	0.0930862	Not sig
JCHAIN	-4.52983	0.00134141	Down
SYT14	4.51599	0.237587	Not sig
ODAM	4.51101	0.155751	Not sig
TPSG1	4.48927	0.00619834	Up
PDZK1IP1	4.48313	1.61e-05	Up
FREM1	-4.47702	0.000131296	Down
CCL20	4.47218	0.168672	Not sig
CLTRN	-4.4714	1.43e-06	Down
EFHD1	-4.46579	0.000557131	Down
GRHL2	-4.445	0.00209843	Down
GCNT3	4.42561	0.00453882	Up
OMG	-4.41749	0.000467914	Down
SULT2B1	4.41573	0.24868	Not sig
CNKSR1	-4.40738	0.000995621	Down
SIX1	4.40737	0.00704852	Up
MSI1	4.405	0.000576663	Up
PLEKHG4B	4.39842	0.0106582	Up
USP9Y	-4.37784	0.24005	Not sig
DNAI1	-4.37641	0.0410585	Down
MYH2	-4.37605	0.382733	Not sig
GPR75	-4.37201	0.00576134	Down
ANKRD1	4.36979	0.0263159	Up
COLEC12	4.35462	0.00277228	Up
NKAIN1	4.34171	0.0831948	Not sig
VSIG1	4.3276	0.287488	Not sig
STC2	4.32509	0.0011525	Up
SLC5A11	4.30959	0.000265232	Up
B4GALNT1	4.29614	2.47e-06	Up
TFAP2C	4.28561	0.037947	Up
CSF3	-4.263	0.332449	Not sig
CFP	-4.2609	5.85e-07	Down
ST6GAL2	-4.25036	1.53e-08	Down
GOLGA7B	4.24428	0.00504525	Up
CDC25C	4.2358	6.65e-06	Up
MS4A8	4.2312	0.0968359	Not sig
AADAT	-4.23047	3.26e-05	Down
KRT6C	-4.22939	0.0944937	Not sig
PRDM7	4.21976	0.0982953	Not sig
PLPP2	4.21871	1.56e-05	Up
TLCD3B	4.2142	0.0360965	Up
TDRD1	-4.21385	0.205063	Not sig
CETP	-4.21245	1.63e-05	Down
SOHLH1	4.21208	0.351605	Not sig
KCNH2	4.2086	0.257168	Not sig
PALM2AKAP2	-4.20794	0.029041	Down
AASS	-4.20681	7.01e-05	Down
IRX6	4.20437	0.32859	Not sig
GPRIN1	4.20309	2.54e-07	Up
DNTT	4.19795	0.298492	Not sig
CST5	4.18208	0.294221	Not sig
SMPX	4.17281	0.000267843	Up
SLC7A14	4.14693	0.0643026	Not sig
TFF2	-4.14609	0.0661828	Not sig
HAMP	-4.13401	0.236493	Not sig
FAM83B	-4.13175	0.24365	Not sig
SPOCD1	4.11763	0.046526	Up
CFAP47	-4.10787	0.216423	Not sig
GPR182	-4.09626	2.12e-05	Down
HOXD9	4.09567	0.00471892	Up
ENOX1	4.08571	0.0249806	Up
MAPK8IP2	4.0781	0.00250984	Up
HSD17B13	-4.07559	0.00243699	Down
TRIM16L	4.06817	2.21e-05	Up
COCH	4.05995	1.16e-06	Up
FAM155B	4.05986	4.8e-07	Up
GYS2	-4.05451	9.06e-07	Down
MDK	4.05199	0.00360931	Up
DPPA4	-4.0482	0.00695004	Down
GPM6A	-4.04029	2.1e-05	Down
PPP1R1C	-4.03014	0.000179668	Down
PLPPR3	4.02825	0.315918	Not sig
RIPOR3	-4.02204	0.000123183	Down
SPATC1L	4.01804	3.02e-07	Up
CERS3	-4.01698	0.16447	Not sig
OIT3	-4.01311	2.72e-13	Down
LGI1	-4.00466	0.0193049	Down
NUF2	3.99819	4.58e-05	Up
DIRAS2	3.99391	0.00444813	Up
ALDH3A1	3.97473	0.00521193	Up
ATP6V0D2	3.97379	0.19647	Not sig
IL1RL1	-3.9691	0.0406624	Down
SFTPC	3.96357	0.120651	Not sig
GHRHR	3.96129	0.0498179	Up
FOLH1B	-3.96045	0.0407841	Down
KRT15	-3.95371	0.0977919	Not sig
MARCHF4	3.9447	0.248748	Not sig
CYP3A43	-3.94189	0.000821486	Down
ZNF296	3.93225	0.00348928	Up
SLC6A8	3.92367	0.000209936	Up
CHRNA4	-3.92063	0.000188164	Down
MBL2	-3.90579	5.73e-08	Down
KCNJ13	-3.90006	0.243059	Not sig
SLC2A5	3.89296	0.00063189	Up
MT2A	-3.88069	7.84e-05	Down
MT1E	-3.87874	1.38e-05	Down
SQLE	3.86505	7.49e-07	Up
NR4A1	-3.8641	0.00234643	Down
VASH2	3.85406	0.00670099	Up
S100P	3.85045	0.0276243	Up
IGF2	-3.84454	0.0117064	Down
NXF3	-3.83596	0.00585968	Down
FCRL3	-3.83324	0.00934353	Down
ADGRL1	3.82793	0.0095694	Up
KLK14	-3.82376	0.172881	Not sig
TLDC2	3.8198	1.34e-05	Up
CDC20	3.81159	1.96e-08	Up
FNDC5	-3.80884	0.00481229	Down
CORIN	3.80565	0.034689	Up
LIFR	-3.80442	8.39e-10	Down
NR4A3	-3.79848	0.00206035	Down
BIRC5	3.7971	1.06e-07	Up
CDH16	3.79488	0.0198291	Up
ADRA1A	-3.78896	0.0029856	Down
DKK3	3.78796	0.0543915	Not sig
ACTL8	3.77007	0.310438	Not sig
SIX4	3.77002	0.0677433	Not sig
HSPB8	3.76458	1.84e-05	Up
DNASE1L3	-3.75826	0.0011033	Down
GABBR2	3.75665	0.165594	Not sig
APOA4	3.75336	0.0380602	Up
DHDH	3.74921	0.00682744	Up
SCUBE1	3.73609	0.00162776	Up
PAMR1	-3.73477	3.08e-06	Down
MUC15	3.72222	0.44355	Not sig
ALPK3	3.7198	7.75e-08	Up
PRR7	3.71265	0.00012532	Up
PNPLA5	3.70778	0.356378	Not sig
RBM24	3.70715	0.000110403	Up
OSR1	3.70247	0.00703539	Up
UBXN10	-3.70083	0.0110509	Down
CENPA	3.69986	0.0002298	Up
SKA1	3.6972	0.00279564	Up
MIR202HG	3.68202	0.515886	Not sig
FAM151A	-3.68123	0.000214717	Down
DLX4	3.66573	0.10087	Not sig
NPTX2	3.66362	0.0305582	Up
ESRP1	-3.65943	0.0177384	Down
MYCN	3.65916	0.111737	Not sig
FOXP2	-3.65885	0.0762359	Not sig
IRF4	-3.6567	0.00136178	Down
SOCS2	-3.65092	1.74e-05	Down
CYP19A1	3.64727	0.266127	Not sig
TRHDE	-3.64631	0.127707	Not sig
PSCA	3.63258	0.121027	Not sig
NLRP14	-3.63174	0.094761	Not sig
ATP1A2	3.6221	0.0341526	Up
FCRL5	-3.62054	0.00415371	Down
SDR16C5	-3.61774	0.479155	Not sig
CD5L	-3.61157	0.0640035	Not sig
TFPI2	-3.61127	0.020081	Down
ZNF804A	-3.61068	0.154646	Not sig
RET	-3.60985	0.014645	Down
EGR2	-3.60907	0.000157938	Down
CDKN3	3.60666	3.11e-06	Up
S100A1	3.60562	0.00922659	Up
PRKAR2B	-3.6037	1.16e-06	Down
CSMD2	3.60271	0.0125737	Up
GPR27	3.60065	0.0339109	Up
CTHRC1	3.59308	0.00409964	Up
MYO1A	3.59176	0.00114904	Up
NR4A2	-3.59175	0.000177619	Down
CLUL1	3.58443	0.190283	Not sig
PRH2	-3.58199	0.0849648	Not sig
PFKP	3.58181	9.18e-07	Up
GNAL	3.57262	4.89e-08	Up
PRSS21	-3.56593	0.292618	Not sig
WNK4	3.55091	0.0400865	Up
TTC39A	3.54914	0.00386146	Up
ST6GALNAC1	-3.54111	0.012785	Down
LTK	-3.53988	0.00019318	Down
PROM1	-3.53896	0.0535126	Not sig
CILP	-3.53589	0.00350249	Down
HAS2	-3.5342	0.066911	Not sig
SPACA7	-3.53265	0.295938	Not sig
PRRG3	3.53128	0.309405	Not sig
LAMA3	3.52847	0.049372	Up
TFAP2E	3.52815	0.0395392	Up
TERT	3.5266	0.344972	Not sig
SPDEF	3.5219	0.263248	Not sig
ENO3	-3.5177	6.26e-05	Down
KIF18A	3.5148	0.00391191	Up
ACTC1	-3.50568	0.317056	Not sig
ACHE	3.49835	0.0140067	Up
FNIP2	-3.49646	0.000109881	Down
BRSK1	3.49321	0.000888025	Up
CDCA7	3.4923	0.0617538	Not sig
FAM83E	-3.49179	0.221777	Not sig
NCAPH	3.49138	0.0053854	Up
SEPTIN3	3.48914	0.0420381	Up
LMOD1	3.48779	0.0474518	Up
PAK5	-3.48737	0.29379	Not sig
C1QTNF3	3.48405	0.0220032	Up
DNAJC6	3.47741	0.000411522	Up
TTC9	3.47657	0.00568696	Up
ERMN	-3.46478	0.261306	Not sig
BIK	3.46427	0.0212671	Up
CHRDL1	-3.43867	0.0457528	Down
OTX1	3.43296	0.172761	Not sig
MYH13	3.42684	0.234687	Not sig
ECM1	-3.42042	0.000264293	Down
SOAT2	3.4118	0.0493649	Up
SPARCL1	3.4114	0.0112588	Up
SELE	-3.4087	3.49e-07	Down
HHIPL2	3.40708	0.00125604	Up
GLS2	-3.40419	0.0729214	Not sig
E2F1	3.39782	0.000115051	Up
PDE4C	3.39003	3.16e-05	Up
MZB1	-3.38359	0.00950029	Down
FAM83D	3.38156	0.00735107	Up
CCNB2	3.37875	6.12e-06	Up
MYRFL	3.37633	0.225192	Not sig
GNAZ	3.37104	0.00160011	Up
GPR158	3.36621	0.0430689	Up
IHH	3.36252	0.0775125	Not sig
GPR17	-3.3604	0.17256	Not sig
HAGHL	3.35731	0.0658043	Not sig
ARSF	-3.35558	0.00946941	Down
AVPR1A	-3.35497	0.483353	Not sig
FOS	-3.3491	0.00240633	Down
OAT	-3.34739	0.0152434	Down
ANO1	-3.34279	0.00381626	Down
SFRP1	-3.34096	0.0274101	Down
PRKAA2	3.33284	0.0456235	Up
LOXL4	3.32339	3.69e-05	Up
CXCL12	-3.32144	0.000769695	Down
KIF4A	3.32089	1.97e-05	Up
LRRN2	3.31993	5.32e-05	Up
CHRNA5	3.31988	0.0242273	Up
GJA3	3.31669	0.480039	Not sig
PI16	-3.31194	0.186773	Not sig
PDE7B	-3.30692	0.000460022	Down
CASKIN1	3.30654	0.247368	Not sig
CYP27B1	3.30352	0.00164459	Up
PHACTR3	-3.29747	0.036964	Down
KLHL35	3.29397	0.123206	Not sig
MEGF10	-3.29205	0.0640451	Not sig
MYO7B	3.28869	0.0339109	Up
RAB27B	-3.28488	0.00200032	Down
CD4	-3.28487	1.79e-05	Down
TEPP	3.28304	0.331117	Not sig
ADAMTS13	-3.27609	0.000233618	Down
LGSN	-3.27189	2.73e-05	Down
BBOX1	-3.26926	0.000426214	Down
NRG2	3.26803	0.00747194	Up
KLHL30	3.26649	0.342494	Not sig
LRAT	-3.26506	0.00608723	Down
CADM3	-3.26243	0.0280278	Down
LMTK3	3.25832	0.00872111	Up
EPCAM	3.25306	0.125022	Not sig
LRRTM1	-3.25033	0.150775	Not sig
TRIM17	3.25013	0.126402	Not sig
GUCA2B	3.24827	0.408875	Not sig
ESR1	-3.24736	0.0284036	Down
SLCO1B1	-3.24673	0.000187509	Down
TMEM163	3.242	0.0472018	Up
P4HA2	3.24018	0.00134141	Up
PAIP2B	-3.23706	0.00533157	Down
GNAO1	-3.23463	0.000622566	Down
NEK2	3.23452	5.82e-05	Up
FAM83F	-3.22487	0.0799834	Not sig
BAIAP2L2	3.22031	0.000789704	Up
NIPAL1	-3.22022	0.00344812	Down
MYBL2	3.21223	2.41e-06	Up
TREM2	3.21161	0.000593936	Up
PLCH2	3.20959	0.0407841	Up
KIF2C	3.20956	9.59e-06	Up
SLC13A3	-3.20519	7.62e-05	Down
MAP2	3.20273	0.00221819	Up
VSTM2L	3.20215	0.421908	Not sig
ADGRB3	-3.19102	0.018174	Down
HIGD1B	3.1843	0.0940002	Not sig
TMEM40	3.17253	0.00476981	Up
EYA4	-3.16838	0.343961	Not sig
FERMT1	3.15322	0.00683609	Up
WIPF3	3.15174	0.000361176	Up
CHST8	3.15153	0.133462	Not sig
PALM	3.14735	0.0986752	Not sig
ADGRB2	3.14043	0.182806	Not sig
RAB6B	3.14022	0.00319534	Up
TSPAN12	-3.13935	0.000128974	Down
MELK	3.13669	0.00348928	Up
ARHGAP40	3.13634	0.365629	Not sig
OLFML2B	3.13603	0.000101424	Up
PPP1R36	3.13492	0.0874899	Not sig
B3GALT2	-3.13085	0.0274421	Down
SLC22A8	3.11516	0.494817	Not sig
CPED1	-3.11484	0.0120995	Down
ATP13A4	-3.11409	0.0166138	Down
DEPDC1	3.11258	0.00750045	Up
DNAJC12	-3.11135	0.0046332	Down
PTH1R	-3.11087	0.0120563	Down
JMJD7-PLA2G4B	-3.11069	0.0746971	Not sig
SOX5	-3.10936	0.000291753	Down
DCX	3.10746	0.332934	Not sig
DLX5	3.10216	0.271208	Not sig
TSACC	3.09297	0.0027996	Up
MMP9	3.09198	0.0298135	Up
CCNB1	3.09103	7.14e-08	Up
ITGB8	-3.08574	0.00872111	Down
CA4	3.08451	0.267771	Not sig
TMEM25	-3.08426	0.0107581	Down
P2RX3	-3.08131	0.00896325	Down
HMGCLL1	-3.07848	0.0944937	Not sig
TRIP13	3.07625	5.37e-05	Up
ALDH8A1	-3.07474	3.53e-07	Down
PLCZ1	-3.07414	0.278897	Not sig
KIAA1549	3.07313	0.00945259	Up
ABCC9	-3.06885	0.00886297	Down
RASD2	3.06751	0.0141338	Up
SYNE1	-3.06243	3.05e-05	Down
BICDL1	3.06037	0.0087768	Up
ZIC5	3.05847	0.250968	Not sig
SEC14L3	-3.05787	0.00331689	Down
RASL12	3.05641	0.00188237	Up
SLC25A34	-3.05546	0.00480741	Down
REEP2	3.05373	0.00749093	Up
PTPN13	-3.05316	0.00426187	Down
PROM2	-3.04591	0.00608535	Down
NPY1R	-3.04541	0.00556915	Down
TP53I3	3.03658	0.0012427	Up
NCAPG	3.03488	0.00246827	Up
HSBP1P2	-3.03257	0.0961148	Not sig
PLK1	3.03213	1.3e-06	Up
SLC7A1	3.02969	0.0242306	Up
G6PD	3.02879	0.00297122	Up
SYT9	-3.02729	0.156732	Not sig
RNF165	-3.02569	0.000403717	Down
SORT1	3.02014	0.00440194	Up
NETO2	3.01937	0.020081	Up
ZFR2	3.01667	0.177725	Not sig
MGARP	-3.01632	0.245116	Not sig
PIMREG	3.0163	0.0986926	Not sig
SLAIN1	-3.01522	0.0147474	Down
GLRB	-3.01518	0.0333506	Down
GUCY2D	3.01479	0.166691	Not sig
COL17A1	-3.01395	0.157268	Not sig
PRDM12	3.01125	0.145304	Not sig
ACVR1C	-3.01061	0.0128596	Down
HJURP	3.01035	0.00135035	Up
KCNN1	3.01004	0.171793	Not sig
PKMYT1	3.00758	4.66e-05	Up
DIRAS3	-3.00496	0.0201964	Down
IGSF9B	3.00402	0.307228	Not sig
DDX43	-3.00323	0.293587	Not sig
ARHGAP39	3.00113	0.00196061	Up
GASK1A	-3.00015	0.000218931	Down
KREMEN2	2.99888	0.176771	Not sig
METTL24	-2.99877	0.31142	Not sig
ADGRG6	-2.99804	0.00153331	Down
TSPO2	2.98713	0.00481229	Up
FAM135B	2.98624	0.156677	Not sig
UPK1A	2.98504	0.261764	Not sig
H4C8	2.9812	0.0186957	Up
SPC24	2.97928	0.00302469	Up
SLC1A3	2.97809	0.00199021	Up
CBLN1	2.97797	0.105312	Not sig
MAEL	2.97641	0.137579	Not sig
PTTG1	2.97538	3.89e-05	Up
MAG	-2.9743	0.228927	Not sig
PTGES	2.97226	0.0528457	Not sig
ACSL4	2.97224	0.0928631	Not sig
SLC38A4	-2.96807	1.22e-05	Down
SLC3A1	-2.96662	0.218384	Not sig
KRT87P	2.96631	0.242386	Not sig
ABCA3	2.96576	0.024418	Up
JPH1	2.96339	0.147513	Not sig
SLC39A4	2.96058	0.0316636	Up
MXRA5	-2.95093	0.0154969	Down
MAN1C1	-2.94879	0.00133348	Down
SLITRK5	2.9449	0.254624	Not sig
SEZ6	2.94448	0.271129	Not sig
OLFML3	-2.94219	1.95e-05	Down
CDX2	2.93904	0.626949	Not sig
SLC6A7	2.93757	0.338531	Not sig
EHD3	-2.93493	0.00608723	Down
GNA14	-2.93163	0.00682613	Down
RSPO4	2.92642	0.19865	Not sig
ACKR4	-2.92428	0.0753915	Not sig
GATA5	2.92346	0.176919	Not sig
XG	-2.92046	0.148787	Not sig
LRRC31	-2.91991	0.00121906	Down
MTMR11	2.91906	2.16e-05	Up
OTUB2	2.9187	0.0196842	Up
PBK	2.91388	0.0135696	Up
NEIL3	2.9138	0.0780094	Not sig
FBXO43	2.91371	0.0133473	Up
ACSM3	-2.91277	1.35e-05	Down
CAPG	2.91268	0.000715505	Up
SRPX	-2.91082	0.0554227	Not sig
ATRNL1	-2.9107	0.0897343	Not sig
RGS20	2.90161	0.140407	Not sig
BTNL8	2.89541	0.0818157	Not sig
KRT1	-2.89209	0.377292	Not sig
PLVAP	2.88983	0.00627905	Up
FLVCR1	2.88818	5.97e-05	Up
ALDH6A1	-2.88727	5.03e-05	Down
LINGO1	2.88232	0.0421585	Up
SYT5	2.88159	0.356159	Not sig
SLC9A2	2.88144	0.435618	Not sig
LMX1B	2.87572	0.189392	Not sig
IGSF3	2.87406	0.0196936	Up
MATN3	2.87396	0.292618	Not sig
CNFN	2.8699	0.184982	Not sig
C9	-2.8685	0.0638354	Not sig
HOXD11	2.86626	0.57563	Not sig
PRDM16	2.86514	0.0443509	Up
MST1R	2.86284	0.00476139	Up
IYD	-2.86241	0.000890779	Down
SEMA3E	-2.86038	0.0761619	Not sig
SMOX	2.85978	2.96e-05	Up
PPP1R1A	-2.85881	0.0924275	Not sig
GOLGA6A	-2.85631	0.423791	Not sig
PLIN1	-2.85625	0.00942324	Down
TNFRSF17	-2.85389	0.0720125	Not sig
RUNDC3A	2.85188	0.197718	Not sig
ELMOD1	-2.84695	0.23039	Not sig
TICRR	2.84173	0.0334067	Up
SCGB2A1	2.83336	0.331757	Not sig
SPECC1	2.81548	0.0301528	Up
TROAP	2.80935	0.000573928	Up
MS4A2	2.80646	0.320973	Not sig
ANGPTL6	-2.80642	2.38e-07	Down
TESMIN	2.8047	0.00404204	Up
ART5	-2.80436	0.125927	Not sig
PER3	-2.80395	0.000791812	Down
CACNA1F	2.80213	0.137314	Not sig
DOCK3	2.80153	0.146138	Not sig
S100A7	-2.80126	0.410108	Not sig
SOHLH2	2.80122	0.538597	Not sig
CACNA1S	2.80116	0.290817	Not sig
F9	-2.80062	0.0143816	Down
RASAL1	2.79809	0.106936	Not sig
ST8SIA2	2.7948	0.632256	Not sig
CPXM1	2.79215	0.0183246	Up
PLSCR4	-2.78764	0.000439272	Down
SEC14L4	-2.78707	0.00210023	Down
PRUNE2	-2.7823	0.000346071	Down
HID1	2.78161	0.00753533	Up
CSRNP1	-2.78052	0.00204306	Down
NCAN	2.77691	0.232324	Not sig
TTK	2.77601	0.0384583	Up
FITM1	-2.77489	0.0043998	Down
POLN	2.77428	0.110303	Not sig
TPTEP1	-2.77313	0.0536739	Not sig
THBS1	-2.77293	0.000196965	Down
SGK1	-2.77103	0.0016092	Down
MCF2L2	2.76852	0.259411	Not sig
IL33	-2.76816	0.0260657	Down
PDE6B	2.76511	0.0687095	Not sig
CPEB3	-2.76458	0.000421875	Down
APBA2	2.76147	0.0858145	Not sig
ACP4	2.7598	0.36239	Not sig
CTH	-2.7598	0.00248164	Down
SCG3	2.75637	0.460077	Not sig
KMO	-2.75589	0.0445135	Down
TLL1	-2.75551	0.207164	Not sig
KCNJ3	-2.75373	0.0659252	Not sig
DPT	-2.75234	0.171398	Not sig
KCNK3	-2.75111	0.0413906	Down
FCRL1	-2.75035	0.41305	Not sig
ST8SIA6	-2.7501	0.232027	Not sig
MYO3A	-2.75007	0.394544	Not sig
GABRP	-2.74845	0.176181	Not sig
SDK1	2.74832	0.107826	Not sig
MUSK	-2.74801	0.438653	Not sig
ME1	2.7457	0.0284723	Up
SLC25A15	-2.74555	0.000728331	Down
CBR3	2.74434	0.0228244	Up
RIBC2	2.74406	0.0388	Up
HAND2	-2.74402	0.125258	Not sig
SLC7A4	-2.73995	0.0508058	Not sig
SAA4	-2.73855	0.0338639	Down
SEZ6L	-2.73839	0.282772	Not sig
N4BP3	2.73719	0.0863204	Not sig
ENDOU	-2.73599	0.392674	Not sig
ASS1	-2.73594	0.00160011	Down
FOXN1	-2.73004	0.578954	Not sig
PODXL2	2.72981	0.130708	Not sig
CDT1	2.72974	0.000353837	Up
ITGA2	2.72207	0.0327536	Up
FABP2	-2.72152	0.518236	Not sig
TMEM266	2.71297	0.0400599	Up
ACTN2	2.71251	0.155506	Not sig
EFNA3	2.71249	0.00466396	Up
EFNB3	-2.71068	0.0342268	Down
CD79A	-2.71066	0.0911185	Not sig
CGREF1	2.71066	0.0163771	Up
PHYHIPL	2.70882	0.0843411	Not sig
CD244	-2.7077	0.00019318	Down
NR3C2	-2.70501	0.00232338	Down
POF1B	2.69973	0.146731	Not sig
PI15	2.6991	0.520965	Not sig
INAVA	2.69867	0.0485046	Up
ADRA2A	2.6974	0.108016	Not sig
CDCA5	2.69575	0.000216074	Up
TSTD2	-2.6952	0.0490295	Down
DUSP9	2.69351	0.0286959	Up
A1BG	-2.69328	0.00939789	Down
TOMM40L	2.69263	0.000740267	Up
ZNF835	2.68909	0.155506	Not sig
SPP2	-2.68543	0.020768	Down
FAM171A2	2.67887	0.0928791	Not sig
RASEF	2.67448	0.00415371	Up
RHBDL1	2.6744	7.52e-05	Up
C7	-2.67372	0.208217	Not sig
HAL	-2.66987	0.0279697	Down
P2RY12	-2.66434	0.0160691	Down
GPR146	-2.66247	0.00612719	Down
NRXN2	2.65716	0.0121888	Up
PLD1	-2.65327	4.68e-06	Down
SFRP4	2.64732	0.0427076	Up
HS6ST2	-2.64664	0.416926	Not sig
KLC3	2.64432	0.177049	Not sig
BMPR1B	-2.64365	0.0478547	Down
FBXL16	2.64088	0.00846817	Up
CDC6	2.63378	0.00201275	Up
STEAP1B	2.62982	0.429705	Not sig
SYP	2.6284	0.12456	Not sig
KIF20A	2.62824	0.0154903	Up
RASGEF1C	2.62709	0.179356	Not sig
C1QL1	2.62486	0.164665	Not sig
SCARA5	-2.61751	0.204649	Not sig
MAMDC2	-2.61343	0.104335	Not sig
CDCA8	2.61116	0.00110715	Up
CDH3	-2.61065	0.164075	Not sig
TUBE1	-2.6061	0.00527007	Down
TNFSF9	2.60532	0.0034737	Up
C21orf91	-2.6044	0.00568527	Down
BMP6	-2.60331	0.0136857	Down
CRIP3	2.60051	0.00174452	Up
SLC7A6	2.59976	0.00332202	Up
ABCA8	-2.59501	0.0352986	Down
CYP2W1	2.5935	0.331956	Not sig
C3orf20	-2.58971	0.341904	Not sig
CIB2	2.58794	0.140096	Not sig
RAG1	-2.5878	0.00976026	Down
MFSD2A	-2.58211	0.195773	Not sig
PF4	-2.5755	0.374028	Not sig
TCL1A	-2.57539	0.262243	Not sig
ESYT3	2.57524	0.218661	Not sig
FCGR2B	-2.56791	0.0114946	Down
FAM222A	2.56415	0.000209936	Up
ASPA	-2.56411	0.00963941	Down
LRP1B	-2.5631	0.249313	Not sig
KIF15	2.55602	0.0560657	Not sig
MSTO1	2.5559	0.00608723	Up
RNF125	-2.55538	0.00039513	Down
SCML4	-2.55453	0.0568914	Not sig
KANK4	-2.55368	0.140197	Not sig
USH1C	2.54763	0.259466	Not sig
PMFBP1	2.54759	0.0432549	Up
RHCG	2.54735	0.139308	Not sig
IL1RN	-2.54679	0.0673048	Not sig
CKB	2.54662	0.154168	Not sig
SPC25	2.54576	0.00142276	Up
GDF15	2.54349	0.0266262	Up
DQX1	2.54159	0.5378	Not sig
VTCN1	-2.54015	0.0477148	Down
COMP	2.5398	0.370482	Not sig
UCK2	2.53885	0.000932398	Up
ADAM11	2.53549	0.193307	Not sig
MSX1	2.53539	0.104051	Not sig
ZNF750	-2.53194	0.369754	Not sig
STOX1	2.53028	0.166691	Not sig
XAF1	-2.52472	0.0409288	Down
NTSR1	2.52373	0.186793	Not sig
DLK2	2.51956	0.10114	Not sig
CNTN3	-2.51945	0.672931	Not sig
GHR	-2.51907	0.00522156	Down
TEDC2	2.51635	0.00481576	Up
SAXO1	2.51461	0.396035	Not sig
CLDN10	-2.51352	0.275224	Not sig
HHIP	-2.51269	0.232207	Not sig
PCDH19	-2.50079	0.118993	Not sig
ZP2	2.49899	0.559184	Not sig
ACSM1	2.4979	0.0223355	Up
MPC1	-2.49468	0.000380482	Down
SLC38A1	2.49245	0.00847728	Up
ARHGAP44	2.49099	0.178075	Not sig
EOMES	-2.49005	0.0070652	Down
BEND6	2.48903	0.243059	Not sig
MOGAT2	-2.48716	0.00153331	Down
ADM2	2.48636	6.54e-05	Up
TENM2	-2.48538	0.246929	Not sig
DTNA	2.48177	0.0364677	Up
LRP4	2.47995	0.162753	Not sig
KLRD1	-2.47987	0.00232094	Down
CNTN4	-2.47356	0.00421939	Down
REEP1	2.47311	0.101216	Not sig
DBNDD1	2.47144	0.0572977	Not sig
NT5DC2	2.4702	0.00370679	Up
ORC1	2.46881	0.0147556	Up
SLC4A10	-2.46818	0.324047	Not sig
SERTAD4	2.46812	0.302099	Not sig
GFI1	2.46778	0.175884	Not sig
CD160	-2.46687	0.014325	Down
ARHGAP22	2.46686	0.00206035	Up
UBE2T	2.46541	0.00332202	Up
SGSM1	2.46482	0.108016	Not sig
VLDLR	2.46081	0.000838912	Up
WDR72	-2.46071	0.0161106	Down
SHPRH	-2.4594	0.0670394	Not sig
MKI67	2.45741	0.000844564	Up
HSPA2	2.45493	0.137314	Not sig
BANK1	-2.44919	0.201087	Not sig
SYT13	2.4488	0.105733	Not sig
GDF6	-2.44544	0.045176	Down
PROK1	2.44522	0.574312	Not sig
SPART	-2.44495	0.00432962	Down
GFRA3	-2.44369	0.297594	Not sig
THBS4	2.44313	0.0234757	Up
TK1	2.44159	0.00380497	Up
ANO2	2.43854	0.248754	Not sig
HGF	-2.43585	0.00272742	Down
ZNF23	-2.43309	0.148593	Not sig
GNMT	-2.43199	0.110965	Not sig
CAMK4	-2.43127	0.00209843	Down
KLF8	-2.43101	0.062578	Not sig
TNNI3K	-2.43051	0.491008	Not sig
SEMA5B	2.4286	0.000178055	Up
CKAP2L	2.42683	0.0948802	Not sig
MTF1	2.42607	0.0484459	Up
PAQR5	2.41847	0.00800346	Up
KCNIP3	2.41399	0.0713244	Not sig
GNE	-2.41381	0.00287808	Down
ADGRG7	-2.41354	0.0807768	Not sig
SLC12A5	2.41245	0.0333748	Up
RBP7	2.41111	0.0364042	Up
CA14	-2.40967	0.0387138	Down
CELSR3	2.4096	0.00123845	Up
YBX2	2.40909	0.00302343	Up
FCRL2	-2.40789	0.328277	Not sig
BCO1	2.40711	0.000361106	Up
HMMR	2.40346	0.0452033	Up
CXCL9	-2.40344	0.0227219	Down
ABCB11	-2.40083	0.0554544	Not sig
KIF23	2.40069	0.0208928	Up
EPHB1	-2.39984	0.00201275	Down
SYNGR3	2.39959	0.218384	Not sig
NDC80	2.39542	0.00474655	Up
CRYBG3	-2.39468	0.0565084	Not sig
TUBB1	-2.39112	0.443885	Not sig
DIPK2B	2.39111	0.0191291	Up
ITGA4	-2.38989	0.030302	Down
TCF15	2.38908	0.174892	Not sig
RPL39L	2.38905	0.166245	Not sig
SIGLEC11	-2.38863	0.0322648	Down
EPB41L4B	-2.38669	0.0113461	Down
PIP5KL1	2.38617	0.545162	Not sig
JPH3	2.3857	0.383172	Not sig
C6	-2.38383	0.00227364	Down
HSD17B14	2.38361	0.188948	Not sig
LILRB5	-2.38159	0.000112491	Down
PBLD	-2.38087	0.000281723	Down
MPDZ	-2.38082	0.0139436	Down
CYP3A7	-2.37991	0.0640035	Not sig
CENPM	2.37731	0.00248164	Up
ASPG	-2.37599	0.170657	Not sig
DBN1	2.37349	0.0729599	Not sig
CCT3	2.37149	0.0100401	Up
MOGAT1	-2.37078	0.0682568	Not sig
SLC1A1	-2.36967	0.0138044	Down
C1RL	-2.36946	1.32e-05	Down
PELI2	-2.36825	0.0377692	Down
THY1	2.36767	0.094761	Not sig
MPP3	2.36586	0.000559809	Up
FPR2	-2.36044	0.324933	Not sig
CAP2	2.35991	0.0095694	Up
ITK	-2.35933	0.00679996	Down
TMC5	2.35795	0.243434	Not sig
RCAN1	-2.35749	0.0127444	Down
ADAMTSL3	-2.35714	0.00856624	Down
TRIM50	2.35673	0.332121	Not sig
FGF21	2.35656	0.0787432	Not sig
	2.35488	0.324538	Not sig
GTSE1	2.35161	0.0127604	Up
RND3	-2.35007	0.00336144	Down
IPCEF1	-2.34912	0.00639757	Down
P2RY10	-2.34873	0.142635	Not sig
FGF22	2.34728	0.514449	Not sig
CCN1	-2.34711	7.33e-06	Down
CD69	-2.34664	0.0180305	Down
SHLD2P1	-2.34495	0.14089	Not sig
DLGAP5	2.34459	0.00996329	Up
KLHDC7B	2.34235	0.0198433	Up
TRIM47	2.34113	0.000169443	Up
NPY5R	-2.33996	0.307136	Not sig
HK3	-2.33993	0.0032074	Down
RHPN1	2.33859	0.0268125	Up
AP3B2	2.33848	0.270596	Not sig
PPP1R1B	2.3369	0.443885	Not sig
EPB41L4A	-2.33678	0.0731419	Not sig
ASB16	2.33524	0.147291	Not sig
SPIC	-2.33263	0.239753	Not sig
ITGB1BP2	2.33232	0.136122	Not sig
TSPAN7	-2.33207	4.78e-05	Down
TMEM61	2.33179	0.229993	Not sig
MALL	-2.32997	0.42466	Not sig
PM20D1	-2.32978	0.43717	Not sig
ITIH5	2.32946	0.254433	Not sig
S100A12	-2.32538	0.35378	Not sig
SIM1	2.32379	0.636396	Not sig
CDH13	2.32201	0.0257622	Up
DRAXIN	2.32187	0.300268	Not sig
EGR1	-2.32133	0.152167	Not sig
IL1RAPL1	2.32066	0.602443	Not sig
KLHL4	-2.32042	0.0977569	Not sig
STAP1	-2.31881	0.265889	Not sig
GINS1	2.31829	0.000733294	Up
GPR37L1	2.31775	0.016127	Up
FAM13A	-2.31698	0.0762359	Not sig
PNOC	-2.31644	0.354705	Not sig
OVGP1	-2.31246	0.0299136	Down
BUB1	2.3117	0.0149591	Up
DPEP3	-2.31102	0.399544	Not sig
PLA2G2D	-2.31036	0.0340197	Down
BEX2	2.30419	0.0289178	Up
FGF13	2.30244	0.0364042	Up
DCN	-2.30227	0.258126	Not sig
PPARGC1A	-2.30179	0.000543545	Down
TEX11	2.30114	0.312328	Not sig
SLC5A12	-2.30023	0.320378	Not sig
FKBP6	2.29791	0.62592	Not sig
TKT	2.2946	0.00330742	Up
BMP7	2.29352	0.427542	Not sig
NOX4	2.29304	0.13131	Not sig
GSTM3	2.29111	0.0658343	Not sig
COL11A1	2.28976	0.46763	Not sig
SCG5	-2.28725	0.0138753	Down
ANKRD29	2.28388	0.122761	Not sig
ABCC4	2.28365	0.237587	Not sig
CCDC110	2.28327	0.0564046	Not sig
GCSH	2.28319	0.0246914	Up
HSPB1	2.28306	0.0114377	Up
LIPT2	2.28262	0.000722065	Up
CD38	-2.28259	0.0205192	Down
FOXO1	-2.28005	0.000464022	Down
FOXM1	2.27946	0.0578615	Not sig
KLHL3	-2.2793	0.00991348	Down
MIP	-2.27788	0.103725	Not sig
PPFIA4	2.27505	0.224621	Not sig
AC007663.1	-2.27382	0.140165	Not sig
AGR2	-2.2727	0.386046	Not sig
LRGUK	2.27007	0.475453	Not sig
GPR55	-2.26868	0.36239	Not sig
TMOD1	-2.26834	0.0140924	Down
HSPH1	2.26581	0.00464347	Up
MED12L	-2.26516	0.137613	Not sig
HERC3	-2.26242	0.0161692	Down
ADGRA3	-2.26189	0.00642082	Down
FGD4	-2.26003	0.0239475	Down
ABI3BP	-2.25989	0.0130993	Down
CASQ1	2.25865	0.304174	Not sig
CLIP2	2.25809	0.0130863	Up
JCAD	2.25739	0.0401683	Up
ANXA3	-2.25686	0.0400865	Down
EXTL1	2.25517	0.419064	Not sig
FMO2	-2.25135	0.15041	Not sig
MS4A1	-2.2494	0.15906	Not sig
TEKT5	2.24786	0.12421	Not sig
NLRP12	-2.2476	0.278501	Not sig
XK	2.2475	0.164932	Not sig
IGFBP3	-2.24717	0.0130003	Down
TMEM74B	2.24687	0.00298194	Up
TRIB3	2.24556	0.0249654	Up
TOP2A	2.24487	0.0327536	Up
VAX2	2.2445	0.458813	Not sig
GCDH	-2.24272	0.000558843	Down
CFAP251	-2.24223	0.00337472	Down
RPL22L1	2.239	0.0266691	Up
SYTL5	-2.23885	0.0110141	Down
SLC14A1	-2.23746	0.0149591	Down
STRCP1	2.23652	0.298492	Not sig
PDZRN3	-2.23446	0.147291	Not sig
C5AR2	2.23367	0.0999087	Not sig
HAS1	-2.23015	0.811767	Not sig
ZNF137P	-2.23006	0.320664	Not sig
SV2A	2.22821	0.308293	Not sig
	2.22762	0.511793	Not sig
TMEM132B	2.22546	0.331572	Not sig
FAM167A	2.22507	0.422737	Not sig
LCN2	2.22318	0.222721	Not sig
ILDR2	2.22166	0.18625	Not sig
DYDC2	2.22148	0.162973	Not sig
SLAMF6	-2.22077	0.000922203	Down
MND1	2.21875	0.0840568	Not sig
HMCN1	-2.2184	0.0268325	Down
ISYNA1	2.21728	0.24513	Not sig
IL7R	-2.21662	0.00282955	Down
WDR62	2.21448	0.0130003	Up
TMEM132A	2.21325	0.0681577	Not sig
AURKA	2.21255	0.00143075	Up
C1R	-2.21032	0.000765668	Down
ACRBP	2.20948	0.0725114	Not sig
ERRFI1	-2.20895	0.00796709	Down
N4BP2L1	-2.20862	0.00108041	Down
ATP11C	-2.20839	0.00265407	Down
PSD3	-2.2072	0.0526485	Not sig
SPAG4	2.20528	0.0400599	Up
ASNS	2.20491	0.203983	Not sig
ASPM	2.20242	0.0627621	Not sig
FOLR3	-2.20036	0.476992	Not sig
BOLA2B	2.19922	0.0782585	Not sig
HPX	-2.19897	0.000282303	Down
TEK	-2.19871	0.0139305	Down
LRRC1	2.19659	0.0967705	Not sig
UGT2B10	-2.19246	0.0404713	Down
FOXH1	2.19175	0.620578	Not sig
COL22A1	2.19149	0.285218	Not sig
RGS18	-2.19008	0.00704852	Down
SVOPL	2.18724	0.610421	Not sig
PDGFRA	-2.18672	0.26354	Not sig
CIBAR1P1	-2.186	0.3816	Not sig
PLEKHH2	-2.18537	0.106237	Not sig
VPREB3	2.18204	0.0794333	Not sig
PROZ	-2.18175	0.0416016	Down
EDIL3	2.18144	0.076611	Not sig
CPS1	-2.18032	0.147334	Not sig
MRAS	2.1802	0.00815565	Up
LPCAT1	2.1794	0.0398189	Up
CDK1	2.17824	0.0138759	Up
COX4I2	2.17814	0.334651	Not sig
FLT3	-2.17747	0.156732	Not sig
DLG2	-2.17565	0.0084709	Down
SLC4A3	2.17544	0.357434	Not sig
SLC45A1	2.17525	0.203437	Not sig
SOX9	2.17481	0.0495349	Up
HMGA1	2.17272	0.000693199	Up
GALR3	2.17115	0.408707	Not sig
CDA	-2.16703	0.0322648	Down
TNR	-2.16659	0.348674	Not sig
STRA6	2.16652	0.569508	Not sig
ZRANB1	-2.16364	0.0467736	Down
PYCR3	2.16342	0.022223	Up
CPA5	2.16316	0.501971	Not sig
MYOM2	-2.15888	0.051974	Not sig
GSTZ1	-2.15656	0.0154507	Down
KCNH4	2.15511	0.179241	Not sig
CDKN2B	2.15476	0.0997492	Not sig
PLA2G1B	2.15434	0.242054	Not sig
ST6GALNAC2	2.15305	0.0225758	Up
HTR2A	-2.15222	0.368401	Not sig
MAP9	-2.15036	0.221891	Not sig
GSTT2	-2.14862	0.528639	Not sig
PAK3	2.14827	0.370482	Not sig
ALPL	-2.14801	0.0589288	Not sig
BDKRB1	2.14585	0.295693	Not sig
C3P1	-2.1452	0.102402	Not sig
FOXC1	2.14474	0.242662	Not sig
NAT2	-2.1447	0.160283	Not sig
KIRREL2	2.14469	0.574312	Not sig
LAIR2	2.14448	0.548545	Not sig
PPM1K	-2.1443	0.0151014	Down
KLRG1	-2.14284	0.0214411	Down
CHAC1	2.14068	0.00350803	Up
RETREG1	-2.14043	0.18942	Not sig
NRK	-2.1401	0.308782	Not sig
LRRC4	-2.14008	0.00814871	Down
DEPDC1B	2.13978	0.0720125	Not sig
TMPRSS4	-2.13931	0.510956	Not sig
EPO	2.13759	0.723205	Not sig
CLGN	2.13754	0.213665	Not sig
ELAPOR1	2.13742	0.142899	Not sig
RFX2	2.13711	0.0703947	Not sig
JSRP1	-2.13692	0.290251	Not sig
FRMD1	-2.1369	0.287477	Not sig
ARHGEF39	2.13689	0.00297122	Up
OGN	2.13669	0.408544	Not sig
LPIN2	-2.13661	0.000560622	Down
FAM86JP	2.13655	0.00968935	Up
TMEM154	-2.13212	0.0528975	Not sig
FBP1	-2.13053	0.0108659	Down
KLHL29	2.12979	0.0441805	Up
TLR4	-2.12239	0.000136905	Down
ALB	-2.11993	0.026122	Down
ZNF714	2.11936	0.319674	Not sig
HSF2BP	2.11935	0.277329	Not sig
TONSL	2.119	0.00811276	Up
MCC	-2.1172	0.113862	Not sig
FBXO32	2.11641	0.0359948	Up
TBX21	-2.11562	0.0440221	Down
CD1D	-2.11552	0.0997492	Not sig
AKAP3	-2.11551	0.109653	Not sig
ROBO1	2.1155	0.0542136	Not sig
LDHC	2.11521	0.319637	Not sig
SLC9B2	-2.11369	0.00896848	Down
ZFPM2	-2.11185	0.03777	Down
SLC18A2	-2.11122	0.552406	Not sig
KCNJ16	-2.11071	0.223735	Not sig
SLC4A4	-2.11022	0.00102767	Down
SPIRE1	-2.10983	0.055447	Not sig
DOCK8	-2.10979	0.0194079	Down
STEAP4	-2.10914	0.00207346	Down
PTN	-2.10828	0.00299837	Down
WDR17	-2.10765	0.328277	Not sig
SERPINA4	-2.10621	0.0019657	Down
RRP12	2.10502	0.00312215	Up
CFAP74	-2.10444	0.0634946	Not sig
EFCAB1	-2.10309	0.276395	Not sig
SYDE2	-2.1025	0.192281	Not sig
NSMCE2	2.10234	0.00360261	Up
RARRES1	2.09882	0.14089	Not sig
PDZRN4	-2.09749	0.332934	Not sig
OXT	-2.09738	0.343059	Not sig
NID2	-2.09621	0.116314	Not sig
DCT	-2.09551	0.344776	Not sig
LRRC14	2.09486	0.000322985	Up
TESK2	-2.09451	0.016633	Down
MMUT	-2.09397	0.0343898	Down
PPP1R16A	2.09305	0.0492971	Up
TNFSF8	-2.09282	0.115224	Not sig
HUNK	2.09188	0.317751	Not sig
CACNA1C	2.09129	0.254775	Not sig
DCST1	2.08981	0.425307	Not sig
PLA2G4C	2.08966	0.0259854	Up
SQSTM1	2.08923	0.00195255	Up
CXXC4	-2.08821	0.137613	Not sig
ITGA6	2.08771	0.0217844	Up
MESP1	2.08749	0.00370679	Up
B4GALNT3	2.08677	0.264746	Not sig
SCIMP	-2.08132	0.00955501	Down
GLCCI1	-2.08122	0.0257581	Down
RECQL4	2.08109	0.00299837	Up
AFM	-2.08095	0.04048	Down
USH2A	-2.08078	0.118405	Not sig
HES2	2.07931	0.262454	Not sig
HEY1	2.07876	0.11057	Not sig
SHBG	-2.07856	0.149791	Not sig
VWA3B	-2.07787	0.335375	Not sig
PLG	-2.07731	0.0848374	Not sig
MCM2	2.07508	0.000123183	Up
SMPD3	-2.07492	0.00939789	Down
DHRS1	-2.07225	9.24e-05	Down
CCDC40	2.07179	0.0669943	Not sig
KLF9	-2.07055	0.000251057	Down
EZH2	2.06894	0.00696831	Up
CNNM1	2.06805	0.362435	Not sig
CCN6	-2.06797	0.0656487	Not sig
RPGRIP1	-2.06796	0.113034	Not sig
SKAP1	-2.06776	0.000281723	Down
SNX22	2.06659	0.00471021	Up
GPA33	-2.06629	0.523262	Not sig
LAG3	-2.06579	0.000456065	Down
PLAAT5	-2.06531	0.611278	Not sig
SESN3	-2.06462	0.0284396	Down
DEFB1	2.06335	0.0260657	Up
EGLN3	2.06297	0.0884629	Not sig
E2F8	2.06148	0.384575	Not sig
BMP8B	2.06111	0.075777	Not sig
CH25H	2.0608	0.306919	Not sig
SLC22A17	2.06012	0.367806	Not sig
KLK10	-2.05745	0.357016	Not sig
SLC45A3	-2.05709	0.0323678	Down
AANAT	2.05473	0.423973	Not sig
SIRPB1	-2.05381	0.0625733	Not sig
CBX8	2.05343	0.0113428	Up
BMP2	2.0521	0.0491099	Up
ABLIM2	2.05008	0.00599987	Up
CELF4	-2.04961	0.395823	Not sig
SOX4	2.04951	0.0313219	Up
SLC6A16	-2.04844	0.00416963	Down
TNN	-2.04812	0.276484	Not sig
CENPF	2.0454	0.0262265	Up
AGMAT	-2.04368	0.0376795	Down
RACGAP1	2.04291	0.0207969	Up
PCK2	-2.04132	0.00256643	Down
DUSP10	-2.04119	0.0339009	Down
NR0B2	-2.03935	0.00521193	Down
IGDCC4	2.03878	0.382036	Not sig
GRIK4	2.03791	0.394244	Not sig
RAB11FIP4	2.03784	0.0505728	Not sig
SNED1	-2.03674	0.00204306	Down
MTFR2	2.03431	0.261084	Not sig
NRSN2	2.03352	0.291207	Not sig
DDIT4	2.0332	0.13158	Not sig
PTGS2	-2.03256	0.242196	Not sig
CCDC42	-2.03161	0.585362	Not sig
DAPK2	2.03001	0.00162717	Up
EHHADH	-2.02776	0.272526	Not sig
PLA2R1	-2.02749	0.187287	Not sig
FNDC3A	-2.02621	0.0518813	Not sig
FRMPD3	-2.02603	0.536726	Not sig
NOCT	-2.02426	0.0142908	Down
LRRC4C	-2.0242	0.171398	Not sig
TYMP	2.0238	0.0622212	Not sig
GC	-2.02246	0.00162717	Down
HMGCL	-2.02151	0.000514708	Down
RBL2	-2.0214	0.058253	Not sig
FADS2	2.02072	0.284476	Not sig
EPHA2	-2.0206	0.00821521	Down
KCNK13	2.01897	0.161417	Not sig
SLC7A8	-2.01703	0.00139423	Down
DLAT	2.01642	9.04e-05	Up
PSAT1	-2.01606	0.0704824	Not sig
PRRX1	2.01506	0.239753	Not sig
APLP1	2.01464	0.203437	Not sig
POM121L9P	-2.01437	0.285656	Not sig
SLC50A1	2.0142	0.00293765	Up
PIK3C2G	-2.01147	0.197958	Not sig
FOLH1	-2.00994	0.119023	Not sig
TNFRSF19	2.00776	0.393718	Not sig
SIGLEC7	-2.00753	0.00406207	Down
HACE1	-2.00741	0.0400599	Down
CCNE1	2.00407	0.0444786	Up
ZPLD1	-2.00403	0.399076	Not sig
C1orf198	2.00393	0.00344812	Up
S100A8	-2.0038	0.27903	Not sig
FAM160A1	-2.00379	0.320773	Not sig
RFX5	2.00258	0.00743449	Up
TRPM6	2.00147	0.512579	Not sig
RHBDL2	1.99869	0.260781	Not sig
PARP6	-1.99819	0.0043654	Down
NFATC4	1.99743	0.192367	Not sig
SLC29A4	1.99628	0.140197	Not sig
SEMA6D	-1.99414	0.140165	Not sig
TOX2	1.99283	0.287717	Not sig
TCF21	-1.99223	0.313079	Not sig
LRFN1	1.99205	0.129419	Not sig
TECTA	-1.99147	0.0878741	Not sig
DTL	1.99102	0.0471198	Up
CDCA3	1.98982	0.0217807	Up
FAM189B	1.98968	0.0547683	Not sig
DSCC1	1.98779	0.00894482	Up
BCHE	-1.98763	0.638397	Not sig
SLC7A2	-1.98566	0.273627	Not sig
SIGLEC1	-1.98562	0.0142512	Down
DNAJC16	-1.98477	0.0020456	Down
NOTCH3	1.98361	0.106422	Not sig
IAPP	-1.98316	0.412499	Not sig
CD200	1.9827	0.117779	Not sig
SGCE	-1.98034	0.111481	Not sig
GCHFR	-1.98021	0.00156906	Down
C11orf52	1.97948	0.410362	Not sig
DCAF11	-1.97893	0.000733294	Down
DKKL1	1.97856	0.397294	Not sig
BUB1B	1.9777	0.0400599	Up
CLSPN	1.97649	0.236945	Not sig
DDIAS	1.97623	0.108962	Not sig
GPATCH4	1.97619	0.0145377	Up
TMEM45B	1.97614	0.0471003	Up
LGALS12	-1.97481	0.481784	Not sig
FAM163A	-1.97354	0.406832	Not sig
AVPI1	-1.97259	0.0146383	Down
NDRG1	1.97179	0.0561289	Not sig
L2HGDH	-1.97045	0.0246523	Down
CDC45	1.96991	0.0345455	Up
KIF14	1.96739	0.224621	Not sig
NR1I2	-1.96725	0.0109572	Down
SLC25A25	-1.96676	0.0192515	Down
CDC7	1.96665	0.138983	Not sig
DMGDH	-1.96455	0.0284036	Down
HSF4	1.96426	0.148769	Not sig
KCTD15	1.963	0.0104208	Up
ARHGAP10	-1.9613	0.0645488	Not sig
STXBP6	1.9603	0.0690817	Not sig
FRRS1	-1.95856	0.208921	Not sig
KLF12	-1.95848	0.00843874	Down
MS4A6A	-1.95724	0.00535342	Down
	-1.95435	0.580204	Not sig
BEND5	1.95385	0.393978	Not sig
AGL	-1.95376	0.0365253	Down
UGT2B7	-1.95268	0.136054	Not sig
GJB2	-1.95253	0.119632	Not sig
UBE2S	1.95204	0.0866375	Not sig
RADIL	1.9501	0.410582	Not sig
ART4	-1.94958	0.0225831	Down
PAQR4	1.94946	0.0719834	Not sig
DSE	-1.94874	0.0107064	Down
CD226	-1.94843	0.0623066	Not sig
CAND2	-1.94786	0.0841992	Not sig
ECE1	-1.94779	0.00297122	Down
TC2N	-1.9463	0.0117064	Down
PTPRC	-1.94453	0.0333818	Down
PDGFC	-1.94429	0.00429857	Down
PCK1	-1.94315	0.00409964	Down
NCF2	1.94196	0.134627	Not sig
HTR4	1.94151	0.624872	Not sig
H19	-1.94023	0.394433	Not sig
AKAP9	-1.94011	0.0588993	Not sig
ALDH4A1	-1.94002	0.00385163	Down
PLEKHB1	-1.93991	0.183332	Not sig
TUBBP5	1.9393	0.189243	Not sig
CORO2B	1.9378	0.148312	Not sig
GPM6B	-1.93458	0.128939	Not sig
BRINP1	-1.93344	0.234687	Not sig
SARDH	-1.93286	0.00143947	Down
TSLP	-1.93206	0.0574652	Not sig
ITPRID2	-1.93171	0.0171751	Down
AUTS2	-1.93155	0.0602627	Not sig
DIAPH3	1.93054	0.29379	Not sig
TVP23A	1.92869	0.251117	Not sig
HEY2	-1.92615	0.0317015	Down
FMO3	-1.92561	0.194592	Not sig
PTGIS	-1.92547	0.26768	Not sig
ARHGAP4	1.92538	0.125961	Not sig
FHOD3	-1.92525	0.416766	Not sig
FAM81A	1.92422	0.336615	Not sig
SECTM1	1.92419	0.234687	Not sig
MMRN1	-1.92395	0.0629692	Not sig
MATR3	-1.9226	0.244974	Not sig
USP34	-1.92231	0.14693	Not sig
SLCO1A2	-1.92048	0.104647	Not sig
TBX10	1.9204	0.128774	Not sig
ITGA9	-1.91911	0.0922821	Not sig
PRAM1	-1.91862	0.0390572	Down
TPGS1	1.91798	0.27369	Not sig
F11	-1.91775	0.02251	Down
SLC16A4	-1.91688	0.30741	Not sig
LIAS	1.9159	0.0368034	Up
TFRC	1.91555	0.0113241	Up
RCL1	-1.91494	0.000256434	Down
IGFBPL1	1.91406	0.534788	Not sig
PLXDC1	1.91336	0.060431	Not sig
RTN2	1.91276	0.124235	Not sig
FTH1	1.91198	0.0674557	Not sig
GMNN	1.91074	0.0207182	Up
FAM149A	-1.91013	0.00521444	Down
GAREM2	1.90634	0.218588	Not sig
RHOV	-1.90634	0.405384	Not sig
FAM241B	1.90259	0.0113798	Up
CYP2C9	-1.90132	0.0411626	Down
SKA3	1.89841	0.197508	Not sig
HOMER3	1.8958	0.115753	Not sig
LRIG3	-1.89388	0.0843242	Not sig
PPP2R2B	-1.89387	0.254845	Not sig
TRIM29	-1.89371	0.286698	Not sig
TDRD9	-1.89235	0.487874	Not sig
P2RX5	1.892	0.286072	Not sig
SLC26A10	-1.89184	0.652886	Not sig
SCNN1A	-1.89155	0.0105599	Down
ALDOB	-1.8912	0.146138	Not sig
NTAQ1	1.89111	0.0486601	Up
SF3B4	1.89083	0.00281446	Up
PXDNL	1.89031	0.331117	Not sig
LINC00470	-1.88934	0.40674	Not sig
NFKBIZ	-1.88904	0.00683609	Down
ZNF214	-1.88728	0.1775	Not sig
GPC1	1.88517	0.0897232	Not sig
FAXDC2	-1.88493	0.0761619	Not sig
NTRK2	-1.88421	0.153406	Not sig
RELL2	1.87974	0.108962	Not sig
IL2RB	-1.87896	0.0283006	Down
CEP55	1.87869	0.0381992	Up
TNFAIP6	1.8779	0.556558	Not sig
SMAD1	-1.87758	0.127976	Not sig
COMMD5	1.87677	0.0149019	Up
PTPN14	1.87598	0.0157831	Up
PRRG4	-1.87591	0.0145013	Down
EHD2	1.875	0.176374	Not sig
TBC1D16	1.87437	0.00255103	Up
MCOLN3	1.87424	0.373895	Not sig
ARHGEF26	-1.87372	0.00427458	Down
STAR	1.87184	0.541475	Not sig
TLX1	1.87009	0.179853	Not sig
KCNJ5	1.86913	0.050618	Not sig
CYP26B1	-1.86894	0.271129	Not sig
ACADS	-1.86864	0.0149591	Down
AKAP6	-1.86815	0.0586783	Not sig
GPR18	-1.86734	0.176272	Not sig
IFNG	-1.86683	0.625661	Not sig
MAP1S	1.86428	0.0866375	Not sig
MAT1A	-1.86416	0.00267636	Down
GAL3ST1	1.86323	0.138265	Not sig
ZNF706	1.86223	0.00532069	Up
HK2	1.86197	0.122304	Not sig
SOGA1	1.86186	0.0211753	Up
MASP1	-1.86084	0.00344812	Down
PHEX	1.85961	0.503944	Not sig
GPC4	1.85937	0.162095	Not sig
SYNGR4	1.85857	0.247368	Not sig
CEP131	1.85857	0.0551109	Not sig
GULP1	-1.85853	0.340154	Not sig
C5	-1.85745	0.00111608	Down
ADCYAP1R1	-1.85633	0.494817	Not sig
DRD4	1.85555	0.222721	Not sig
TSPAN11	-1.8547	0.206148	Not sig
PODXL	1.85407	0.0721104	Not sig
P3H2	-1.85401	0.00825187	Down
GBP5	-1.85165	0.0219497	Down
RNF157	1.85134	0.193506	Not sig
CCDC114	1.84911	0.474852	Not sig
IGF2BP2	1.84911	0.0226	Up
TRPV4	-1.84795	0.106936	Not sig
MCM10	1.84705	0.125961	Not sig
NCOR1	-1.84661	0.0706224	Not sig
DOP1A	-1.84484	0.0491099	Down
SLC16A3	1.84424	0.0845565	Not sig
RNASE1	1.8442	0.128364	Not sig
DEGS2	1.84414	0.197143	Not sig
ANGPTL1	-1.84409	0.370416	Not sig
TBC1D14	-1.84365	0.144449	Not sig
MANF	1.84292	0.0584151	Not sig
DLX3	1.84141	0.68646	Not sig
ACP3	-1.84131	0.531829	Not sig
RAMP3	-1.84096	0.0519952	Not sig
VWA8	-1.8383	0.0753439	Not sig
PTPN22	-1.83804	0.0541026	Not sig
PTPRR	1.83804	0.508401	Not sig
ST18	-1.83608	0.414808	Not sig
BCKDHB	-1.83517	0.11472	Not sig
SCAMP3	1.83339	0.0217844	Up
TRPM2	1.83331	0.223914	Not sig
PYHIN1	-1.83265	0.0193294	Down
ADGRL2	-1.83165	0.0635407	Not sig
ADAD2	-1.83105	0.548092	Not sig
OR7E102P	1.82937	0.556017	Not sig
LGR6	-1.82933	0.0572133	Not sig
IGF1	-1.82823	0.116211	Not sig
PLXNC1	1.82777	0.158821	Not sig
COL23A1	1.82768	0.261417	Not sig
ATG2B	-1.82658	0.0328288	Down
KLRF1	-1.82633	0.118766	Not sig
SLC22A2	-1.8263	0.591095	Not sig
GZMK	-1.82624	0.0132111	Down
GSTO2	1.82554	0.109719	Not sig
CYP4V2	-1.82317	0.0159955	Down
OBSCN-AS1	1.8229	0.581201	Not sig
CCDC68	-1.82266	0.107924	Not sig
OSGIN1	1.82256	0.00472204	Up
TNS2	-1.82194	0.0016482	Down
RNF24	1.82102	0.00815565	Up
FLAD1	1.81771	0.0452971	Up
GPSM1	1.81691	0.0692077	Not sig
C15orf39	1.81559	0.0400865	Up
GPRC5A	-1.81507	0.164932	Not sig
AOX1	-1.81506	0.110965	Not sig
NEBL	-1.81491	0.146359	Not sig
CTNND2	-1.81409	0.384595	Not sig
EDNRB	-1.81409	0.0761432	Not sig
AKR1C2	1.81304	0.0323995	Up
SLC39A5	-1.81304	0.148514	Not sig
NBPF3	-1.81284	0.258922	Not sig
SV2C	-1.81211	0.444738	Not sig
TAGAP	-1.81198	0.0239475	Down
CFAP221	-1.81144	0.26159	Not sig
TLE4	-1.8114	0.0143816	Down
VSIG4	-1.81049	0.164075	Not sig
CD200R1	-1.81017	0.0450918	Down
LILRA1	-1.8097	0.0213822	Down
GLYATL1	-1.80913	0.0656487	Not sig
HES6	1.80901	0.00559468	Up
STEAP3	-1.80871	0.175481	Not sig
GPT2	-1.80864	0.00184159	Down
PFKFB4	1.80814	0.0329158	Up
BFSP1	1.80773	0.209443	Not sig
TMEM182	-1.80644	0.242587	Not sig
CENPL	1.80512	0.0335841	Up
STIP1	1.80442	0.000681347	Up
TPX2	1.80425	0.0204786	Up
SLC16A7	-1.80275	0.258881	Not sig
ARMC12	1.802	0.190283	Not sig
GIPC2	-1.80181	0.2479	Not sig
GDNF	1.7996	0.475182	Not sig
FEN1	1.79953	0.00212747	Up
CYSTM1	1.79949	0.00831961	Up
HCN4	1.79938	0.597759	Not sig
PKD2	-1.79869	0.097254	Not sig
CRYBG1	-1.79861	0.0202749	Down
METTL27	1.79849	0.124207	Not sig
LPCAT3	-1.79661	0.213443	Not sig
CCDC138	1.79657	0.183332	Not sig
VWA5B2	1.79564	0.384059	Not sig
COL5A3	1.79402	0.187075	Not sig
A4GALT	1.79287	0.0893034	Not sig
SCNN1B	1.7926	0.507222	Not sig
APBA1	-1.79207	0.127801	Not sig
ETV1	-1.79127	0.0960936	Not sig
CHST10	1.79053	0.0521563	Not sig
NT5C2	-1.78979	0.088773	Not sig
SLC31A2	-1.78706	0.214298	Not sig
TESC	1.7854	0.220977	Not sig
ARFGEF3	1.78364	0.287611	Not sig
C4BPA	-1.78235	0.0217844	Down
ZNF827	-1.78047	0.187762	Not sig
CENPX	1.77991	0.161196	Not sig
OIP5	1.77896	0.226177	Not sig
CNTLN	-1.77881	0.0485359	Down
BAG3	1.7787	0.0052664	Up
TM4SF1	1.77866	0.228201	Not sig
MVD	1.77815	0.138734	Not sig
ZFHX2-AS1	1.77776	0.218384	Not sig
CDC14B	-1.77743	0.0145381	Down
STIL	1.77644	0.0933464	Not sig
SCN11A	-1.77643	0.31211	Not sig
C4orf19	-1.77633	0.024418	Down
IL10	-1.776	0.253687	Not sig
B9D1	1.77593	0.0533455	Not sig
DUSP2	-1.77471	0.102025	Not sig
XDH	-1.77419	0.0290145	Down
STX17	-1.77363	0.0430689	Down
LHX2	-1.77359	0.269124	Not sig
MEI1	-1.77346	0.115753	Not sig
OPRL1	1.77341	0.214238	Not sig
CACNB2	-1.77292	0.136122	Not sig
SEMA7A	1.77292	0.0372983	Up
SYCP2L	1.7704	0.759463	Not sig
EGFR	-1.77003	0.030996	Down
GDAP1	1.76793	0.246919	Not sig
KIF6	-1.76746	0.232141	Not sig
PON3	-1.76549	0.0455395	Down
UCN	1.76539	0.246308	Not sig
SMC1B	1.76523	0.501466	Not sig
PLP2	1.76455	0.15535	Not sig
VNN3	-1.76334	0.205815	Not sig
CENPU	1.76256	0.124021	Not sig
AMPH	-1.76125	0.424863	Not sig
KDM5D	-1.76082	0.723139	Not sig
RNF169	-1.76034	0.138983	Not sig
SORL1	-1.76024	0.10516	Not sig
ODF2L	-1.76006	0.038235	Down
SIGLEC16	-1.75999	0.331083	Not sig
PFN2	-1.75952	0.0480794	Down
DCAF13	1.75733	0.0771995	Not sig
NAT1	-1.75587	0.162753	Not sig
RIMS3	1.75575	0.194592	Not sig
ARRDC2	1.75561	0.157268	Not sig
RPL8	1.75474	0.0993848	Not sig
AIM2	-1.75289	0.28186	Not sig
ALDOA	1.75254	0.0500508	Not sig
PEA15	1.75176	0.0298497	Up
FCN1	-1.74989	0.126402	Not sig
SMG6	-1.74927	0.132271	Not sig
TMCO3	1.7489	0.197671	Not sig
ANK3	-1.7472	0.234702	Not sig
FBN3	1.7452	0.250079	Not sig
SLC5A2	1.7446	0.334435	Not sig
GALNT3	-1.74373	0.319155	Not sig
MYO16	-1.74275	0.133859	Not sig
KLKB1	-1.74044	0.0603089	Not sig
SLC6A1	-1.74028	0.0651014	Not sig
CYP2C8	-1.7374	0.336474	Not sig
ADD3	-1.73693	0.0782585	Not sig
CD82	-1.73664	0.0192747	Down
CLEC4F	-1.73524	0.259323	Not sig
PLA2G4F	1.73409	0.622824	Not sig
CD3EAP	1.73374	0.0676505	Not sig
AMDHD1	-1.73354	0.177537	Not sig
RAD54L	1.73322	0.227591	Not sig
SGO2	1.7331	0.0365448	Up
MAN1A1	-1.73257	0.0484795	Down
SLC25A27	-1.73256	0.347581	Not sig
MYCBP2	-1.73213	0.0371575	Down
TRIB2	1.73199	0.333001	Not sig
TAGLN2	1.73139	0.0266262	Up
KIF25	-1.73135	0.354705	Not sig
LRP12	1.7309	0.143955	Not sig
PHLDB2	-1.73011	0.0212671	Down
GOT2	-1.72987	0.0230436	Down
GPLD1	-1.72876	0.365372	Not sig
SLC2A13	-1.7275	0.0649442	Not sig
IKZF2	-1.72717	0.104552	Not sig
C9orf72	-1.72569	0.0120995	Down
AOC1	-1.72527	0.560482	Not sig
GOT1	-1.72504	0.1061	Not sig
CACHD1	-1.72476	0.125961	Not sig
TRPA1	1.7237	0.61954	Not sig
TRO	-1.72274	0.133148	Not sig
HSP90AB1	1.72237	0.00370929	Up
TPD52L1	-1.71989	0.0492971	Down
ITGB6	1.71982	0.196375	Not sig
PSRC1	1.71979	0.102971	Not sig
PIK3CG	-1.71931	0.113757	Not sig
SAMSN1	-1.71856	0.0903282	Not sig
IL32	1.71764	0.223179	Not sig
CYTL1	1.71664	0.484587	Not sig
COL4A2	1.71588	0.0578758	Not sig
SGO1	1.7155	0.102416	Not sig
NTN4	-1.71482	0.0610858	Not sig
FADS1	1.71446	0.350171	Not sig
LRRC45	1.71438	0.164821	Not sig
USE1	1.71288	0.16946	Not sig
PLGLB2	-1.71177	0.412294	Not sig
ITGA7	1.71141	0.139329	Not sig
PSMD4	1.71109	0.0331838	Up
PNPLA7	-1.70982	0.203704	Not sig
BYSL	1.70773	0.0159668	Up
PTGER3	1.70752	0.307926	Not sig
ZNF831	-1.70684	0.171398	Not sig
DCST2	1.70595	0.185844	Not sig
ARMC7	1.7049	0.0313219	Up
CLIP3	1.70433	0.370482	Not sig
DSG1	-1.70263	0.198191	Not sig
TSPAN8	1.7	0.250293	Not sig
C11orf21	-1.69984	0.295094	Not sig
CHAF1B	1.6989	0.0474518	Up
LOX	1.69846	0.291627	Not sig
RAMP1	1.69836	0.160197	Not sig
AMN	-1.69818	0.259466	Not sig
CYP4A22	-1.69721	0.0859493	Not sig
ILF2	1.69716	0.0420381	Up
GSTM1	1.69594	0.383573	Not sig
MYCL	-1.6958	0.0589207	Not sig
HS3ST3A1	-1.69546	0.325299	Not sig
RBMS3	-1.695	0.148422	Not sig
SLC39A8	-1.6948	0.0782585	Not sig
BIRC7	1.69414	0.641381	Not sig
IQCN	1.69361	0.300182	Not sig
DDX49	1.69319	0.0986182	Not sig
RBPMS2	1.69303	0.0419108	Up
GALNT18	1.69255	0.0470519	Up
OAZ3	1.69186	0.0537612	Not sig
ZNF541	1.69173	0.377292	Not sig
KCNN3	1.69149	0.34248	Not sig
CP	-1.69107	0.138532	Not sig
TIMP4	-1.69051	0.36902	Not sig
C1QTNF7	-1.6905	0.323696	Not sig
MSX2	1.69021	0.609179	Not sig
PLPP3	-1.68822	0.0694723	Not sig
FAP	1.6876	0.47727	Not sig
TRAT1	-1.68735	0.302711	Not sig
NNMT	-1.68721	0.363837	Not sig
JPH4	1.68689	0.476513	Not sig
KAAG1	1.68538	0.533969	Not sig
PYGB	1.68453	0.0192	Up
ST6GALNAC6	-1.68346	0.0214517	Down
ATP8B3	1.68268	0.338531	Not sig
ZNF667-AS1	1.68192	0.416926	Not sig
PCDHB5	-1.68186	0.169938	Not sig
MVB12A	1.67881	0.176253	Not sig
PTHLH	-1.67855	0.446861	Not sig
RPS10P5	1.6784	0.552687	Not sig
UGGT1	1.67811	0.0180859	Up
CHKA	1.67743	0.141452	Not sig
ADAM15	1.67708	0.0316378	Up
PDIA5	-1.67632	0.013738	Down
C1orf216	1.6756	0.0491099	Up
CAVIN2	-1.67545	0.128014	Not sig
NECAB2	1.67527	0.229169	Not sig
KRTCAP2	1.67328	0.0533455	Not sig
MDN1	-1.67263	0.0587453	Not sig
DMKN	1.6723	0.463494	Not sig
SLC16A2	-1.67223	0.129829	Not sig
THEM6	1.67163	0.045176	Up
PLAGL1	-1.67147	0.0296278	Down
FZD10	1.67144	0.730998	Not sig
BHMT	-1.67114	0.195854	Not sig
CBFA2T3	-1.66977	0.133148	Not sig
CYP2G1P	-1.66923	0.699659	Not sig
CACNA2D3	1.6679	0.362412	Not sig
TWIST1	-1.66757	0.685077	Not sig
FAM83C	-1.6675	0.604863	Not sig
WHRN	1.66745	0.0913218	Not sig
SH3YL1	-1.66736	0.106505	Not sig
SIRT1	-1.66706	0.125887	Not sig
EEF2KMT	1.66654	0.0198433	Up
ABCG5	-1.66615	0.00826615	Down
CCDC80	1.6661	0.331403	Not sig
GCH1	-1.66495	0.190283	Not sig
NDUFB9	1.6632	0.0677307	Not sig
CCDC34	1.66315	0.00472204	Up
C3	-1.66182	0.164075	Not sig
TIAM1	-1.66022	0.117076	Not sig
SLC1A5	1.6599	0.214917	Not sig
CMA1	1.65875	0.679262	Not sig
WDR4	1.65803	0.0980703	Not sig
EME1	1.65767	0.0845842	Not sig
SNPH	1.65604	0.180415	Not sig
SVEP1	-1.6553	0.410784	Not sig
MELTF	1.65464	0.259466	Not sig
F13A1	1.65438	0.323142	Not sig
PGAP4	1.65404	0.138434	Not sig
ZNF287	-1.6537	0.168688	Not sig
ASF1B	1.65252	0.026612	Up
E2F5	1.65143	0.072049	Not sig
NFIL3	-1.64839	0.160663	Not sig
KCP	1.64828	0.352252	Not sig
KCNC3	1.64754	0.25903	Not sig
BIRC3	1.64661	0.190283	Not sig
KLHL31	1.64658	0.2126	Not sig
DDX3Y	-1.64657	0.84299	Not sig
PTPN3	-1.64617	0.0673873	Not sig
TFAP2A	1.64602	0.325911	Not sig
DAPL1	-1.64427	0.721016	Not sig
KIFC2	1.64303	0.183739	Not sig
CFHR4	-1.64282	0.244974	Not sig
CCDC39	-1.64184	0.367027	Not sig
GBAP1	1.64133	0.256433	Not sig
DDX39A	1.64065	0.00993789	Up
ZNF337	-1.64062	0.350107	Not sig
HTRA3	1.64015	0.431391	Not sig
TEX29	1.64007	0.428648	Not sig
CCDC150	-1.63958	0.0801922	Not sig
NFKB2	1.63884	0.0110115	Up
BLK	-1.63797	0.402018	Not sig
BARX1	1.63795	0.556794	Not sig
KCTD1	1.63753	0.0390572	Up
NT5E	-1.63595	0.165478	Not sig
GRM2	1.63545	0.580168	Not sig
PTGER1	1.63528	0.533052	Not sig
KCTD17	1.63507	0.179464	Not sig
NAPSB	-1.63258	0.280823	Not sig
MORC3	-1.63201	0.0409105	Down
AZGP1	-1.63088	0.109298	Not sig
WFS1	1.63062	0.037483	Up
BLVRA	1.63031	0.0684743	Not sig
DNMT3L	-1.62992	0.531829	Not sig
SSR2	1.62989	0.145206	Not sig
CAMK2B	1.62963	0.391193	Not sig
COMTD1	1.62956	0.234967	Not sig
GADD45G	-1.62912	0.141964	Not sig
SCGN	1.62895	0.24299	Not sig
TRAM2	-1.62828	0.0491099	Down
FBXL3	-1.62683	0.0677307	Not sig
VPS72	1.62622	0.0318483	Up
IER5	1.62602	0.02942	Up
GATA3	-1.62557	0.0486256	Down
GPD1	-1.62509	0.0673048	Not sig
WWC2	-1.62497	0.0690817	Not sig
GALC	-1.62445	0.00639987	Down
NIBAN3	-1.62441	0.30771	Not sig
ZBP1	-1.62414	0.256433	Not sig
TRIM11	1.62391	0.040649	Up
CAPN3	-1.62264	0.394636	Not sig
PFKM	1.62149	0.222951	Not sig
CD8A	-1.6212	0.0168	Down
TAS1R3	-1.61994	0.232294	Not sig
MCM6	1.61953	0.0160281	Up
N4BP2	-1.61927	0.0607731	Not sig
AFAP1L2	-1.61915	0.0656487	Not sig
CAPN9	1.61908	0.605073	Not sig
PHOSPHO2	1.61817	0.16182	Not sig
BAK1	1.61816	0.077811	Not sig
HDAC9	-1.61804	0.162432	Not sig
KIF26B	-1.61753	0.23039	Not sig
SERPINF2	-1.61623	0.0578758	Not sig
SRSF12	1.61606	0.251117	Not sig
JMJD6	1.61599	0.0482159	Up
DICER1	-1.61547	0.0440221	Down
PFKFB3	-1.61485	0.0537612	Not sig
PCLAF	1.61368	0.0275287	Up
AK5	-1.61351	0.541475	Not sig
KCNJ8	-1.61313	0.316071	Not sig
ME3	1.61272	0.0754911	Not sig
ACAT1	-1.61264	0.0419979	Down
ERLIN1	-1.6114	0.0220032	Down
ATP1B2	-1.6104	0.323508	Not sig
BAG2	1.60937	0.0407841	Up
RAPGEF4	-1.60909	0.0337046	Down
INVS	-1.60882	0.0212496	Down
DUSP23	1.60871	0.164821	Not sig
TMEM59L	1.6083	0.607032	Not sig
MFGE8	1.60817	0.20132	Not sig
CDHR2	-1.60809	0.524656	Not sig
SLC2A3	-1.60742	0.31057	Not sig
CDC25A	1.60712	0.0771649	Not sig
ARG2	1.60704	0.488275	Not sig
ATP6V1B1	1.60703	0.380869	Not sig
SYNDIG1	1.60653	0.665686	Not sig
CENPI	1.60589	0.243434	Not sig
CBR4	-1.60431	0.0977919	Not sig
GNPNAT1	-1.60375	0.0264187	Down
COG6	-1.60298	0.182489	Not sig
DYNC1LI2	-1.60234	0.193216	Not sig
CKS2	1.60166	0.0136215	Up
TUFT1	1.60151	0.0370092	Up
PDE6A	1.60084	0.554802	Not sig
SLC27A2	-1.60072	0.0336735	Down
NPAS2	1.60054	0.00533157	Up
MCHR1	1.60039	0.0523531	Not sig
TGM1	-1.6002	0.370216	Not sig
DERL3	1.59989	0.26511	Not sig
FLRT1	1.59958	0.464028	Not sig
ATP6V1C1	1.59698	0.0274421	Up
NGFR	-1.59662	0.416516	Not sig
VSTM4	1.59603	0.462281	Not sig
RIC3	-1.59499	0.492282	Not sig
PRKCD	1.59445	0.0315536	Up
PTGDR	-1.59339	0.332855	Not sig
CYP2S1	1.59338	0.356982	Not sig
OTOF	1.59285	0.671043	Not sig
FTCD	-1.59275	0.0541026	Not sig
CRTAM	-1.59244	0.329602	Not sig
TBX18	-1.59051	0.615863	Not sig
SCNM1	1.58949	0.0329593	Up
SLC22A7	-1.58899	0.181234	Not sig
ADAMTS14	1.58872	0.419723	Not sig
SYNGR1	1.58833	0.416255	Not sig
FERMT2	-1.5881	0.147755	Not sig
RAD51	1.58787	0.0634946	Not sig
CTSV	1.58782	0.427542	Not sig
ZNF112	-1.58681	0.372039	Not sig
NBL1	1.5858	0.340655	Not sig
TLR2	-1.58397	0.110463	Not sig
TMEM63C	1.58312	0.46753	Not sig
GOLPH3L	1.58279	0.208311	Not sig
TRIM65	1.58264	0.0323055	Up
STAMBPL1	1.58262	0.0822179	Not sig
SPATA24	1.58242	0.0467736	Up
COBLL1	-1.5821	0.0919407	Not sig
NXPE3	-1.58123	0.0143816	Down
ELAPOR2	-1.58058	0.174767	Not sig
CAT	-1.57876	0.0427076	Down
CCNA2	1.57871	0.172013	Not sig
CCDC124	1.57851	0.179853	Not sig
PTGER2	-1.57772	0.108529	Not sig
WDTC1	-1.57682	0.0109724	Down
ACADL	-1.57667	0.163586	Not sig
POLR2K	1.57635	0.0145297	Up
ZNF354A	1.5756	0.0986926	Not sig
LIPH	1.57548	0.475042	Not sig
LMO7	-1.57546	0.154557	Not sig
LHX4	1.57544	0.249598	Not sig
GADD45B	-1.57509	0.120254	Not sig
HABP4	1.57447	0.128804	Not sig
LARP1B	-1.57445	0.0505167	Not sig
SORD	-1.57439	0.244272	Not sig
NAAA	-1.57388	0.0521563	Not sig
TNFAIP8	1.57329	0.422113	Not sig
ABCG8	-1.57295	0.0133473	Down
MFSD3	1.57288	0.137613	Not sig
FABP4	1.57288	0.485109	Not sig
EPHX2	-1.57272	0.05854	Not sig
NT5C	1.57257	0.037391	Up
FAM214A	-1.57213	0.108016	Not sig
AK3	-1.57197	0.00434734	Down
PIGR	1.5703	0.177537	Not sig
ENPEP	-1.56979	0.0921121	Not sig
PADI4	-1.56968	0.696979	Not sig
ABHD17C	1.56903	0.0682568	Not sig
SMARCA1	-1.56875	0.0232953	Down
KLHDC9	1.5677	0.121556	Not sig
CMTM6	-1.56731	0.0593637	Not sig
HSPA4	1.56688	0.00274613	Up
LAMA1	-1.56617	0.431392	Not sig
SAC3D1	1.56535	0.111006	Not sig
BCAS4	1.56532	0.182714	Not sig
SLC4A11	1.56491	0.489056	Not sig
MTHFD1L	1.56432	0.0315034	Up
PRCC	1.56374	0.0533705	Not sig
RELB	1.56352	0.156732	Not sig
IVD	-1.56286	0.0148061	Down
PPFIBP1	-1.56285	0.0486708	Down
CDCA7L	-1.56166	0.161196	Not sig
ARL4A	1.56112	0.254775	Not sig
ARID4A	-1.56017	0.12421	Not sig
ANGPT2	1.55926	0.0400865	Up
MLIP	-1.55905	0.320012	Not sig
ZNF341	1.559	0.0613567	Not sig
TMC7	1.55897	0.23939	Not sig
F3	-1.55866	0.257527	Not sig
FER1L4	1.55827	0.524665	Not sig
FAM71E1	1.5574	0.289036	Not sig
SIGLEC9	-1.55629	0.067507	Not sig
ASPSCR1	1.55537	0.142633	Not sig
ADAMTS2	-1.55514	0.249877	Not sig
SAG	-1.55467	0.633906	Not sig
CYP2C18	-1.5532	0.155088	Not sig
FANCC	-1.55245	0.233699	Not sig
CEACAM4	-1.55239	0.334435	Not sig
GPR65	-1.55171	0.0279635	Down
FDPS	1.55071	0.116717	Not sig
TMEM169	1.55044	0.431083	Not sig
DTD1	1.55039	0.146126	Not sig
ABCA10	-1.55038	0.368401	Not sig
TRPV6	-1.54909	0.478646	Not sig
ADGRV1	-1.54885	0.200034	Not sig
ITGA11	1.547	0.259653	Not sig
PCSK6	-1.54684	0.292672	Not sig
CNTRL	-1.5467	0.0544371	Not sig
BTG2	-1.54643	0.0858016	Not sig
SLC17A2	-1.5462	0.236378	Not sig
MAMLD1	-1.54619	0.0689484	Not sig
LDLRAD4	-1.5454	0.117595	Not sig
ZNF415	-1.54524	0.284066	Not sig
CEP72	1.5452	0.0271758	Up
AMOTL1	-1.54426	0.0160054	Down
PCDH17	1.54196	0.14089	Not sig
ABCB9	1.54122	0.182912	Not sig
FGFBP2	-1.54069	0.270326	Not sig
NAXE	1.53963	0.115183	Not sig
STK32A	-1.5396	0.418191	Not sig
YWHAZ	1.53846	0.0322908	Up
PLPPR2	1.53842	0.0846069	Not sig
VANGL2	1.53785	0.528528	Not sig
PDE10A	-1.5376	0.225442	Not sig
MEDAG	-1.53676	0.487446	Not sig
PODNL1	1.536	0.416926	Not sig
LINC01116	1.53576	0.638131	Not sig
IQGAP2	-1.53543	0.078631	Not sig
LAMC2	-1.53531	0.350056	Not sig
TUBB2A	1.53355	0.0799628	Not sig
KIAA1109	-1.53331	0.0843441	Not sig
NAT9	1.53329	0.138296	Not sig
	-1.53306	0.330525	Not sig
DPH2	1.53278	0.0833144	Not sig
SLC25A48	-1.53229	0.53775	Not sig
MATN1	1.53141	0.691054	Not sig
EREG	-1.53125	0.647993	Not sig
TMEM104	1.53109	0.0977919	Not sig
CCDC112	1.53081	0.326659	Not sig
IGF2BP3	1.53059	0.479266	Not sig
LRP2	1.52851	0.460345	Not sig
HSD17B7	1.52825	0.0507279	Not sig
BAZ2B	-1.52729	0.0807378	Not sig
TREH	1.52643	0.582147	Not sig
EMILIN2	1.52577	0.196903	Not sig
CKAP4	1.52478	0.038235	Up
MADCAM1	1.52468	0.369278	Not sig
RBCK1	1.52441	0.0228489	Up
GGH	1.52381	0.479266	Not sig
SNCAIP	-1.52349	0.289466	Not sig
DMC1	1.52341	0.561783	Not sig
WDFY3	-1.52322	0.0677307	Not sig
ANKRD2	1.52294	0.482149	Not sig
LGALS1	1.52193	0.139308	Not sig
PDLIM3	1.52115	0.208217	Not sig
RHBDF2	1.52019	0.0364677	Up
EIF5A2	1.51979	0.253167	Not sig
ABHD18	-1.51885	0.051218	Not sig
TSPOAP1	-1.51872	0.177952	Not sig
ZSCAN18	1.51856	0.0727279	Not sig
UNKL	1.5181	0.274295	Not sig
GLT1D1	-1.51702	0.382079	Not sig
CEP85L	-1.51689	0.157268	Not sig
FANCI	1.51679	0.0941611	Not sig
IL1R2	1.51631	0.0867879	Not sig
CAMK2A	1.51582	0.63342	Not sig
LEPR	-1.51579	0.113235	Not sig
SFTPA1	1.5155	0.814269	Not sig
RAPSN	-1.51509	0.418274	Not sig
GSR	1.51342	0.177952	Not sig
CYTIP	-1.51229	0.106235	Not sig
ELF1	-1.5121	0.125723	Not sig
PDSS1	1.51027	0.0486708	Up
TENM4	-1.5087	0.496034	Not sig
ENPP3	-1.50868	0.179356	Not sig
MYCBPAP	1.50868	0.699123	Not sig
FAM131B	-1.50779	0.37545	Not sig
SECISBP2L	-1.50713	0.118614	Not sig
CCNF	1.50691	0.0457528	Up
TAMALIN	-1.50689	0.341722	Not sig
VPS28	1.50661	0.0923542	Not sig
ZNF16	1.50548	0.137579	Not sig
FANCE	1.50517	0.175508	Not sig
SLCO5A1	1.50503	0.631195	Not sig
OR10J6P	-1.50498	0.308413	Not sig
BMX	-1.50483	0.51606	Not sig
FHDC1	1.50469	0.438149	Not sig
SIGLEC17P	-1.50458	0.377655	Not sig
KHDRBS3	1.50352	0.185884	Not sig
ZNF282	1.50337	0.166134	Not sig
VNN1	-1.50327	0.354705	Not sig
SERINC1	-1.50302	0.0554182	Not sig
CLCN5	-1.50246	0.0784383	Not sig
HOXA3	1.50207	0.568504	Not sig
ARHGAP20	-1.50068	0.320012	Not sig
PTK6	1.50001	0.298492	Not sig
FBXL4	-1.49991	0.108909	Not sig
KIF21B	1.49984	0.0807821	Not sig
DAGLA	1.49934	0.312726	Not sig
ZEB2	-1.4986	0.0565808	Not sig
PTPRB	-1.49771	0.223835	Not sig
MLANA	-1.4968	0.433387	Not sig
MFAP4	-1.49676	0.539634	Not sig
RIDA	-1.49616	0.0569272	Not sig
LGALS3BP	1.49607	0.206148	Not sig
CPLX1	1.49602	0.475611	Not sig
SLC8A3	1.49599	0.607593	Not sig
ECT2	1.49568	0.0384583	Up
PTPRN2	-1.49438	0.153294	Not sig
PPOX	1.49434	0.182967	Not sig
CPN1	-1.49358	0.0302979	Down
UFL1	-1.49332	0.0362175	Down
TACR2	1.4927	0.566551	Not sig
ESRRB	-1.49261	0.691135	Not sig
TMEM79	1.49234	0.038235	Up
CYB561	1.49153	0.0333665	Up
STAG1	-1.49137	0.190799	Not sig
RUSC1	1.49132	0.156181	Not sig
ITGAM	1.49128	0.251313	Not sig
ARHGEF16	1.49084	0.291614	Not sig
MCAM	1.48996	0.144179	Not sig
HIVEP1	-1.48992	0.164958	Not sig
P2RX6	1.48991	0.336028	Not sig
ZC3H3	1.48874	0.0787511	Not sig
ENPP5	-1.48846	0.356159	Not sig
[truncated: 9,381 more rows]
