# Supplementary material for: Systematic analysis based on the cuproptosis-related genes identifies ferredoxin 1 as an immune regulator and therapeutic target for glioblastoma
Source: BMC Cancer. 2023 Dec 19;23:1249. doi: 10.1186/s12885-023-11727-z (PMC10731758; doi:10.1186/s12885-023-11727-z)
Supplement: Supplementary file 6 — Additional file 6. [file 12885_2023_11727_MOESM6_ESM.xlsx]

## Sheet: Sheet1
#NAME	TCGA-06-0171-02A-11R-2005-01	TCGA-32-2634-01A-01R-1850-01	TCGA-12-3652-01A-01R-1849-01	TCGA-32-2638-01A-01R-1850-01	TCGA-06-0882-01A-01R-1849-01	TCGA-06-0168-01A-01R-1849-01	TCGA-12-1597-01B-01R-1849-01	TCGA-28-2513-01A-01R-1850-01	TCGA-32-2616-01A-01R-1850-01	TCGA-41-2572-01A-01R-1850-01	TCGA-06-0750-01A-01R-1849-01	TCGA-27-2521-01A-01R-1850-01	TCGA-06-5859-01A-01R-1849-01	TCGA-28-5208-01A-01R-1850-01	TCGA-16-0846-01A-01R-1850-01	TCGA-06-2567-01A-01R-1849-01	TCGA-06-0178-01A-01R-1849-01	TCGA-06-0744-01A-01R-1849-01	TCGA-06-0211-02A-02R-2005-01	TCGA-14-0817-01A-01R-1849-01	TCGA-12-3650-01A-01R-1849-01	TCGA-06-0139-01A-01R-1849-01	TCGA-06-0644-01A-02R-1849-01	TCGA-06-2569-01A-01R-1849-01	TCGA-27-1830-01A-01R-1850-01	TCGA-32-1970-01A-01R-1850-01	TCGA-27-2523-01A-01R-1850-01	TCGA-14-0871-01A-01R-1849-01	TCGA-28-5213-01A-01R-1850-01	TCGA-06-0190-02A-01R-2005-01	TCGA-27-1834-01A-01R-1850-01	TCGA-06-5417-01A-01R-1849-01	TCGA-76-4931-01A-01R-1850-01	TCGA-02-2486-01A-01R-1849-01	TCGA-06-0130-01A-01R-1849-01	TCGA-14-0789-01A-01R-1849-01	TCGA-14-0790-01B-01R-1849-01	TCGA-06-0125-02A-11R-2005-01	TCGA-28-5220-01A-01R-1850-01	TCGA-27-1835-01A-01R-1850-01	TCGA-27-2524-01A-01R-1850-01	TCGA-14-2554-01A-01R-1850-01	TCGA-06-5408-01A-01R-1849-01	TCGA-06-2570-01A-01R-1849-01	TCGA-28-1753-01A-01R-1850-01	TCGA-27-1837-01A-01R-1850-01	TCGA-41-5651-01A-01R-1850-01	TCGA-28-5216-01A-01R-1850-01	TCGA-06-2565-01A-01R-1849-01
#CLASS:Type	GBM	GBM	GBM	GBM	GBM	GBM	GBM	GBM	GBM	GBM	GBM	GBM	GBM	GBM	GBM	GBM	GBM	GBM	GBM	GBM	GBM	GBM	GBM	GBM	GBM	GBM	GBM	GBM	GBM	GBM	GBM	GBM	GBM	GBM	GBM	GBM	GBM	GBM	GBM	GBM	GBM	GBM	GBM	GBM	GBM	GBM	GBM	GBM	GBM
CDKN2A	1.7453	90.7148	0.8693	13.4976	1.878	66.2959	76.1699	2.1096	251.927	1.4697	1.3216	2.7212	2.281	1.2467	69.1569	42.7659	53.6046	1.0204	1.1924	3.4325	2.6158	6.6154	0.7704	18.7194	0.9459	38.4648	0.903	57.523	5.6842	9.6438	1.6464	10.0579	1.3152	1.3869	151.99	2.3987	0.7514	1.296	1.0574	63.1436	2.6573	1.2006	0.3851	120.181	2.9549	2.2386	107.181	0.7203	0.8542
FDX1	19.7727	32.5923	32.6542	27.1749	31.8169	17.912	23.4695	31.8293	35.0137	35.5201	23.4082	41.4084	45.0228	43.4392	25.878	24.4999	22.7799	23.8939	26.0571	24.9237	27.6682	25.3767	29.069	14.5499	20.6067	19.0528	34.6158	9.7506	48.1717	18.4582	34.4431	28.8211	30.6648	34.0842	18.8437	22.4954	34.7649	27.6469	51.7419	16.2587	31.7814	42.3153	33.2623	24.0545	26.55	21.4912	26.8447	26.2258	33.5122
LIPT1	5.9798	9.5586	10.1507	8.1326	8.7068	6.541	8.168	5.5382	8.6016	7.3687	14.009	8.9856	11.6992	7.9786	8.6685	9.2421	10.2448	7.6419	7.7386	11.8764	6.9562	9.1199	5.6053	10.9279	8.588	9.3222	8.8682	19.6898	12.1485	5.4566	10.1737	15.5198	8.8944	16.7744	7.3279	6.3703	8.6594	5.1164	12.7259	8.2714	7.109	9.0726	11.3681	8.0302	6.6922	5.7976	8.6665	9.5164	9.1736
SLC31A1	59.0695	47.2649	24.1224	36.2872	31.6489	36.1099	30.4738	31.955	54.9892	22.0972	22.7358	23.9244	63.8181	48.0121	30.4985	55.0674	37.9234	28.9242	53.74	40.4047	41.7945	83.3564	75.1826	63.6835	37.4043	38.8869	51.6744	48.0125	55.3179	38.7498	44.8402	68.3528	48.9223	44.9974	59.8807	53.7847	41.5576	47.3525	30.4686	30.3177	37.8167	32.5424	49.1464	37.8045	45.5168	32.4095	31.8982	51.3221	52.035
DLST	62.8379	54.54	104.385	92.7789	70.8871	68.3462	99.8776	69.3259	44.8758	93.5481	38.0232	110.08	63.1025	100.808	61.5929	100.232	63.8653	77.6445	79.2184	76.7857	110.083	60.4905	57.9744	148.44	68.697	89.4229	123.455	90.8505	54.7161	89.6357	43.3233	91.3979	126.048	76.4971	66.0629	75.0584	86.5794	80.9352	47.2943	42.2323	93.034	71.6689	71.458	87.8725	75.4345	77.5565	93.7503	53.3562	103.211
NFE2L2	104.897	79.762	52.1964	109.184	84.8296	86.745	49.5756	79.5883	115.307	56.9596	75.5666	52.3536	153.423	99.9572	99.702	135.72	47.6176	58.4416	100.091	71.894	49.5299	60.0585	91.8552	59.5456	99.8187	94.6152	88.5314	40.8955	119.728	74.8797	105	96.9992	77.2927	96.9546	83.0823	120.303	88.3375	112.635	97.8645	62.9171	68.5118	117.642	135.333	68.3891	62.6076	65.5605	77.5013	99.0805	104.35
ATP7A	9.1847	6.5632	2.0643	5.0741	3.7591	2.7049	3.0579	3.6701	4.9488	2.4836	1.917	2.4711	3.7514	5.2063	3.1161	4.3033	1.9593	1.9579	3.1706	2.527	2.4816	3.602	5.5016	10.8806	5.4794	2.6916	4.0438	7.6896	2.6863	6.2487	4.4743	4.442	3.1526	3.2659	6.5464	5.7311	2.6627	7.7657	3.4685	1.9751	2.6775	5.4891	3.5047	5.6221	4.3101	2.91	4.9599	5.5555	6.3741
GLS	15.8941	14.1022	19.7054	17.7193	21.3448	12.9423	9.8852	12.9527	7.5553	21.4591	11.287	8.9845	14.6169	20.7531	16.0318	9.7436	11.1698	15.5903	16.2249	16.0456	14.3723	14.0232	20.4524	40.5418	15.0461	16.8787	16.5749	29.2336	11.3297	32.7194	20.0923	31.3799	18.9195	13.5334	44.7576	13.2481	18.7281	20.3567	16.1846	10.9066	14.6526	11.0094	16.938	18.8979	14.293	12.6376	22.0122	13.0711	25.3537
PDHA1	24.8063	50.4184	53.7561	34.9122	34.2304	35.7169	52.4272	25.4097	39.6633	42.2254	33.0453	73.1738	59.0156	49.9044	36.8994	43.8752	19.0933	31.9876	30.1935	31.2643	44.7144	15.9207	40.6946	126.948	38.8615	51.8106	38.4886	64.0895	27.8691	43.2896	39.5871	62.1228	61.3809	32.8542	43.0326	34.8748	47.4509	39.2667	46.3129	55.9866	36.2728	48.8838	59.5587	62.7089	43.4916	40.9399	60.01	71.8195	47.6492
ATP7B	1.053	1.2737	0.2918	1.5073	1.0659	0.8073	1.1989	0.5098	0.2254	0.7054	0.483	1.4111	0.6241	0.9035	1.0161	0.3841	0.6187	0.8776	0.955	0.3299	0.4827	0.3684	0.4735	1.4115	1.0024	0.9895	1.1557	1.9843	0.3242	0.7714	0.4959	0.9851	1.6389	0.4684	0.2652	0.7354	0.6768	0.8689	1.0615	1.1513	0.3566	0.5404	1.3105	1.6758	0.8109	1.0671	2.804	0.9778	1.8703
DLD	46.1065	51.2751	33.361	51.453	75.646	48.3719	39.9461	67.4045	80.0175	72.1168	61.5699	66.7704	129.382	78.5002	57.4968	85.1304	22.5868	37.9056	62.5242	44.4588	49.0252	40.1678	93.2286	67.5762	76.5821	80.9809	82.7092	102.32	76.4246	48.2009	81.6259	84.3785	94.8275	59.5746	85.3868	64.1012	80.5885	100.628	69.9534	68.8688	61.5011	64.0368	101.652	41.756	69.7506	65.2341	65.8307	52.0681	51.563
DLAT	25.8837	41.8006	26.5142	31.0817	28.7447	23.2481	17.561	27.0496	37.8466	26.1518	12.8527	47.2162	40.2653	42.4939	12.4622	38.1179	13.2805	16.6169	28.3339	17.9675	27.9216	16.1397	39.7529	39.3214	21.7614	29.2723	48.4402	35.9527	23.1054	22.8963	38.4719	51.9029	33.4575	30.8817	19.9094	34.4055	32.9363	36.7596	35.3301	25.2081	18.4887	24.4997	36.9933	25.5911	27.0045	25.3371	29.2183	28.1893	23.5558
LIAS	3.0607	4.7159	3.9611	4.0911	3.9282	2.5123	4.1288	2.7879	2.7307	4.0804	4.3854	5.8134	5.831	4.5321	4.2106	6.2952	4.7493	3.8182	3.8633	4.7479	3.5436	3.574	2.7734	2.8575	4.2632	5.7584	3.3356	6.4378	5.1546	2.1834	4.9527	6.8454	5.8096	4.9192	5.6685	3.0595	5.5509	2.5444	7.3608	4.5015	2.9561	4.2873	3.8685	5.3277	2.6951	1.8619	5.2893	2.8964	6.8464
MTF1	20.756	15.7097	2.8111	13.2973	9.4742	10.7119	5.0445	7.0581	12.2319	5.8962	5.4053	6.598	16.4632	9.0942	10.5575	14.8576	2.3963	5.0026	7.1721	3.6854	3.9348	5.0074	8.3149	6.8842	13.8593	13.6365	8.7636	6.6179	6.5805	12.3529	15.1226	14.2938	11.1976	9.8701	10.7547	15.25	8.0539	17.1606	8.0319	7.9928	4.6596	5.2372	11.6411	12.6187	9.0526	9.2113	11.1125	12.3726	7.4977
PDHB	29.9161	41.4102	50.9398	37.5261	40.8089	34.6459	35.2934	36.3835	33.8955	37.3104	30.6461	63.1613	30.3714	56.3075	31.9838	38.0437	42.6058	28.7107	42.1099	42.7973	42.3408	34.4917	39.4159	55.7125	32.7537	33.2211	48.5214	58.4912	53.6292	26.583	50.6602	80.3393	43.8433	29.0819	33.8025	38.0978	47.1355	34.5701	36.6819	41.9073	40.4812	36.8825	46.3436	44.617	40.086	36.9103	39.2387	76.4041	50.7238
DBT	9.5268	11.4472	7.1558	7.9702	7.9572	8.0352	7.8865	5.7718	7.9581	6.7229	5.1483	7.7964	13.6375	10.8606	7.7974	10.905	7.3792	5.3814	7.2767	7.762	6.9289	5.2396	7.808	12.8606	9.1244	10.9032	9.3452	12.3424	7.2901	6.4813	9.2033	16.7488	9.367	5.7959	7.4611	7.4549	11.3954	10.277	12.2698	6.964	4.9468	7.8776	10.0045	8.9743	5.8616	7.4132	7.3229	8.6654	12.0741
NLRP3	27.1754	3218.14	1.0658	8.7908	6.5419	5.4015	5.5315	10.0702	2.7	2.4732	4.1826	1.7887	8.0464	10.0235	7.5494	10.9427	3.08	3.2814	6.4636	6.7502	2.5372	8.8397	6.0358	0.8369	6.5549	4.5539	3.0327	0.9348	7.0386	11.9246	11.6627	3.0475	3.1898	9.5726	12.1944	8.5442	2.0392	12.006	6.5859	0.7861	3.4562	4.2477	4.639	6.0882	9.0054	6.932	2.0349	3.5537	5.1143
GCSH	1.0697	444.137	4.9636	3.2289	2.3604	2.0477	3.8223	1.7112	2.5067	5.79	3.418	3.5136	1.4735	3.2285	3.3672	2.277	3.0318	3.4992	1.9649	2.666	3.5735	0.9824	1.0228	1.5679	1.9752	3.5985	3.4362	2.5632	2.8976	0.7665	2.5625	3.6091	4.3492	1.1748	1.1626	1.5091	7.9561	2.6209	5.7331	5.4353	2.0081	2.6776	2.185	2.7932	2.2977	2.9866	2.0138	2.5261	4.9458
[truncated: 1,448 more columns]
