# Supplementary material for: Systematic analysis based on the cuproptosis-related genes identifies ferredoxin 1 as an immune regulator and therapeutic target for glioblastoma
Source: BMC Cancer. 2023 Dec 19;23:1249. doi: 10.1186/s12885-023-11727-z (PMC10731758; doi:10.1186/s12885-023-11727-z)
Supplement: Supplementary file 8 — Additional file 8. [file 12885_2023_11727_MOESM8_ESM.xlsx]

## Sheet: Sheet1
Characteristics	HR(95% CI) Multivariate analysis	P value Multivariate analysis
CDKN2A	0.614 (0.474 - 0.795)	< 0.001
FDX1	2.069 (1.508 - 2.839)	< 0.001
LIPT1	1.566 (1.172 - 2.092)	0.002
SLC31A1	1.996 (1.402 - 2.841)	< 0.001
DLST	0.965 (0.733 - 1.272)	0.802
NFE2L2	1.447 (1.054 - 1.987)	0.022
ATP7A	1.096 (0.806 - 1.490)	0.560
PDHA1	0.857 (0.650 - 1.129)	0.272
ATP7B	0.697 (0.522 - 0.931)	0.014
DLD	1.267 (0.939 - 1.708)	0.121
DLAT	0.620 (0.444 - 0.865)	0.005
DBT	0.709 (0.537 - 0.935)	0.015
NLRP3	0.923 (0.700 - 1.217)	0.570
GCSH	0.616 (0.469 - 0.809)	< 0.001
LIPT2	1.372 (1.045 - 1.801)	0.023
