# Supplementary material for: Systematic analysis based on the cuproptosis-related genes identifies ferredoxin 1 as an immune regulator and therapeutic target for glioblastoma
Source: BMC Cancer. 2023 Dec 19;23:1249. doi: 10.1186/s12885-023-11727-z (PMC10731758; doi:10.1186/s12885-023-11727-z)
Supplement: Supplementary file 9 — Additional file 9. [file 12885_2023_11727_MOESM9_ESM.xlsx]

## Sheet: Sheet1
Characteristics	HR(95% CI) Univariate analysis	P value Univariate analysis
CDKN2A	0.618 (0.486 - 0.786)	< 0.001
FDX1	3.023 (2.334 - 3.916)	< 0.001
LIPT1	2.238 (1.741 - 2.878)	< 0.001
SLC31A1	3.222 (2.470 - 4.202)	< 0.001
DLST	1.557 (1.221 - 1.986)	< 0.001
NFE2L2	2.247 (1.748 - 2.890)	< 0.001
ATP7A	1.814 (1.419 - 2.319)	< 0.001
GLS	1.171 (0.922 - 1.486)	0.195
PDHA1	0.672 (0.529 - 0.854)	0.001
ATP7B	0.420 (0.327 - 0.538)	< 0.001
