# Supplementary material for: Systematic analysis based on the cuproptosis-related genes identifies ferredoxin 1 as an immune regulator and therapeutic target for glioblastoma
Source: BMC Cancer. 2023 Dec 19;23:1249. doi: 10.1186/s12885-023-11727-z (PMC10731758; doi:10.1186/s12885-023-11727-z)
Supplement: Supplementary file 10 — Additional file 10. [file 12885_2023_11727_MOESM10_ESM.xlsx]

## Sheet: 整理
Characteristics	Total(N)	HR(95% CI) Univariate analysis	P value Univariate analysis	HR(95% CI) Multivariate analysis	P value Multivariate analysis
CDKN2A	698		< 0.001
Low	349	Reference		Reference
High	349	0.618 (0.486 - 0.786)	< 0.001	0.614 (0.474 - 0.795)	< 0.001
FDX1	698		< 0.001
Low	348	Reference		Reference
High	350	3.023 (2.334 - 3.916)	< 0.001	2.069 (1.508 - 2.839)	< 0.001
LIPT1	698		< 0.001
Low	348	Reference		Reference
High	350	2.238 (1.741 - 2.878)	< 0.001	1.566 (1.172 - 2.092)	0.002
SLC31A1	698		< 0.001
Low	349	Reference		Reference
High	349	3.222 (2.470 - 4.202)	< 0.001	1.996 (1.402 - 2.841)	< 0.001
DLST	698		< 0.001
Low	349	Reference		Reference
High	349	1.557 (1.221 - 1.986)	< 0.001	0.965 (0.733 - 1.272)	0.802
NFE2L2	698		< 0.001
Low	349	Reference		Reference
High	349	2.247 (1.748 - 2.890)	< 0.001	1.447 (1.054 - 1.987)	0.022
ATP7A	698		< 0.001
Low	349	Reference		Reference
High	349	1.814 (1.419 - 2.319)	< 0.001	1.096 (0.806 - 1.490)	0.560
GLS	698		0.195
Low	349	Reference
High	349	1.171 (0.922 - 1.486)	0.195
PDHA1	698		0.001
Low	349	Reference		Reference
High	349	0.672 (0.529 - 0.854)	0.001	0.857 (0.650 - 1.129)	0.272
ATP7B	698		< 0.001
Low	349	Reference		Reference
High	349	0.420 (0.327 - 0.538)	< 0.001	0.697 (0.522 - 0.931)	0.014
DLD	698		< 0.001
Low	348	Reference		Reference
High	350	1.737 (1.359 - 2.219)	< 0.001	1.267 (0.939 - 1.708)	0.121
DLAT	698		0.005
Low	349	Reference		Reference
High	349	1.412 (1.109 - 1.798)	0.005	0.620 (0.444 - 0.865)	0.005
LIAS	698		0.169
Low	349	Reference
High	349	0.846 (0.667 - 1.074)	0.170
MTF1	698		0.674
Low	348	Reference
High	350	1.053 (0.829 - 1.337)	0.675
PDHB	698		0.390
Low	349	Reference
High	349	0.901 (0.710 - 1.143)	0.390
DBT	698		0.086
Low	348	Reference		Reference
High	350	0.811 (0.639 - 1.030)	0.086	0.709 (0.537 - 0.935)	0.015
NLRP3	698		0.078
Low	348	Reference		Reference
High	350	1.240 (0.975 - 1.575)	0.079	0.923 (0.700 - 1.217)	0.570
GCSH	698		< 0.001
Low	348	Reference		Reference
High	350	0.480 (0.373 - 0.618)	< 0.001	0.616 (0.469 - 0.809)	< 0.001
LIPT2	698		< 0.001
Low	349	Reference		Reference
High	349	2.073 (1.621 - 2.651)	< 0.001	1.372 (1.045 - 1.801)	0.023

## Sheet: 原始
Characteristics	Total(N)	HR Univariate analysis	CI Low Univariate analysis	CI High Univariate analysis	P value Univariate analysis	HR Multivariate analysis	CI Low Multivariate analysis	CI High Multivariate analysis	P value Multivariate analysis
CDKN2A	698				7.7552744122611e-05
Low	349	Reference				Reference
High	349	0.61783706378261	0.48583436843938	0.785705298309184	8.61601330603736e-05	0.614015080156728	0.474258470390891	0.794955793513043	0.000214429392803245
FDX1	698				1.531802944868e-18
Low	348	Reference				Reference
High	350	3.02328826351303	2.33420451089319	3.91579738692139	5.17090888786457e-17	2.06908634824057	1.50782286916405	2.83927137863944	6.68286869810527e-06
LIPT1	698				1.30798839556966e-10
Low	348	Reference				Reference
High	350	2.23838035166629	1.74110173356955	2.87768744475008	3.25865198565761e-10	1.56585494542106	1.17223750329747	2.09164243867174	0.00239918142972429
SLC31A1	698				4.39734494766191e-20
Low	349	Reference				Reference
High	349	3.22158281323416	2.47003188917672	4.20180640906016	6.05088970424421e-18	1.99586275891987	1.4019602003428	2.84135608947331	0.000125645824616781
DLST	698				0.000305306958938546
Low	349	Reference				Reference
High	349	1.55713723069782	1.22110063589387	1.9856482618653	0.000356343006684606	0.965328253192624	0.732719015801814	1.27178170119168	0.801928477530438
NFE2L2	698				7.7012776261723e-11
Low	349	Reference				Reference
High	349	2.24736703978296	1.74785036180893	2.88964016706539	2.72388844863439e-10	1.44739658683917	1.05413231644907	1.98737563292882	0.0222623584932502
ATP7A	698				1.34747826224286e-06
Low	349	Reference				Reference
High	349	1.81423212392598	1.41946471582044	2.31878831703297	1.95730185827423e-06	1.09585440264259	0.805803998282274	1.49030890185589	0.559540421765404
GLS	698				0.19486762143659
Low	349	Reference
High	349	1.17077718905346	0.922309552039779	1.48618131881693	0.195159622575909
PDHA1	698				0.00109414679822871
Low	349	Reference				Reference
High	349	0.671966575505073	0.528792153979872	0.853906540022533	0.00114671409408628	0.856661319084225	0.650002173915007	1.12902486340158	0.272031031583538
ATP7B	698				2.59472076635633e-12
Low	349	Reference				Reference
High	349	0.419513821295576	0.327305842546861	0.537698456246832	6.90977001738316e-12	0.697271430359417	0.522365964729636	0.930741052103397	0.0144029086231013
DLD	698				7.6798587112983e-06
Low	348	Reference				Reference
High	350	1.73693793576148	1.35930623617676	2.21948028515851	1.01375394472043e-05	1.26676760065046	0.939396529631072	1.70822448608356	0.121108387102442
DLAT	698				0.00476566454728305
Low	349	Reference				Reference
High	349	1.41216822235611	1.10928425083051	1.79775299860189	0.00507864509276625	0.619836886137613	0.444229374338255	0.864863486321883	0.00489008356339651
LIAS	698				0.169234227071268
Low	349	Reference
High	349	0.846173794434578	0.666753162707595	1.07387580657314	0.169516079051812
MTF1	698				0.674285944563672
Low	348	Reference
High	350	1.05258658674526	0.828664109355869	1.3370176288403	0.674518920623414
PDHB	698				0.389733736735504
Low	349	Reference
High	349	0.90078009555036	0.709822148664925	1.14310997771182	0.389991451407338
DBT	698				0.0862821182445726
Low	348	Reference				Reference
High	350	0.811478250728074	0.639303634309826	1.03002222428407	0.0860059104324285	0.708632753496139	0.537340709607921	0.934528820073819	0.01470397891824
NLRP3	698				0.0781074652227386
Low	348	Reference				Reference
High	350	1.23954988000297	0.975485355215669	1.57509684466322	0.0789340308968299	0.922890149980466	0.699740645802777	1.21720273652794	0.569900590931852
GCSH	698				4.53301031770889e-09
Low	348	Reference				Reference
High	350	0.480168462358455	0.372845433880042	0.61838427212136	1.31682160052915e-08	0.616279725400337	0.46943481760019	0.809059502405688	0.000490710829727013
LIPT2	698				3.47111175277315e-09
Low	349	Reference				Reference
High	349	2.07304504664721	1.6208892835098	2.65133208612675	6.34867963008074e-09	1.37156628922668	1.04475041080419	1.80061578946403	0.0228930841749723
