# Supplementary material for: Systematic analysis based on the cuproptosis-related genes identifies ferredoxin 1 as an immune regulator and therapeutic target for glioblastoma
Source: BMC Cancer. 2023 Dec 19;23:1249. doi: 10.1186/s12885-023-11727-z (PMC10731758; doi:10.1186/s12885-023-11727-z)
Supplement: Supplementary file 11 — Additional file 11. [file 12885_2023_11727_MOESM11_ESM.xlsx]

## Sheet: riskscore
event	time	CDKN2A	FDX1	LIPT1	SLC31A1	DLST	NFE2L2	ATP7A	PDHA1	ATP7B	RiskScore
Dead	448	Low	High	Low	High	High	Low	High	Low	Low	0.887422
Dead	76	High	High	High	High	Low	High	High	Low	Low	1.75994
Alive	466	High	High	High	High	High	Low	Low	Low	Low	1.18125
Alive	470	High	High	High	High	High	High	High	High	Low	0.579878
Dead	618	Low	High	High	High	High	High	Low	Low	Low	1.9585
Dead	1448	Low	High	High	High	High	High	High	High	Low	1.41203
Dead	1448	Low	High	Low	High	High	High	High	Low	Low	1.49366
Dead	1024	High	High	High	High	High	Low	High	High	High	0.332825
Dead	394	High	Low	High	High	High	High	High	Low	Low	1.23401
Dead	771	Low	High	Low	Low	Low	Low	Low	Low	Low	0.646862
Dead	737	High	High	High	High	Low	Low	Low	Low	Low	1.13053
Dead	362	High	High	High	High	Low	Low	High	Low	Low	1.70612
Dead	313	Low	High	Low	High	Low	Low	Low	Low	Low	1.65465
Dead	375	Low	High	High	High	High	High	High	High	High	1.77121
Dead	178	Low	High	High	High	Low	High	High	Low	Low	2.32179
Dead	178	Low	High	High	High	Low	Low	High	Low	Low	1.95203
Dead	97	High	Low	High	High	High	Low	Low	Low	Low	0.265945
Dead	329	Low	High	High	High	High	High	High	Low	Low	1.22157
Dead	598	High	Low	Low	High	High	High	Low	Low	Low	0.773528
Dead	399	Low	Low	Low	High	High	High	High	Low	Low	1.00838
Dead	98	High	High	Low	High	High	High	High	High	High	0.570873
Dead	2681	High	High	High	High	High	Low	Low	Low	Low	1.65955
Dead	2126	High	Low	High	High	High	High	Low	Low	Low	1.14248
Dead	828	Low	High	Low	High	High	High	Low	Low	Low	1.08617
Dead	317	High	High	High	High	High	High	High	Low	Low	1.24635
Dead	317	High	Low	Low	High	High	High	High	Low	Low	0.549109
Dead	225	Low	High	High	Low	High	High	High	Low	Low	1.27948
Dead	225	Low	High	Low	High	High	High	High	Low	High	1.63984
Dead	360	Low	High	High	High	High	High	High	Low	Low	1.97055
Dead	360	Low	High	High	High	High	High	High	Low	High	1.3458
Dead	360	Low	High	High	High	High	High	Low	Low	Low	2.19497
Dead	22	Low	High	High	High	Low	Low	Low	Low	Low	2.18257
Dead	603	Low	Low	Low	High	High	Low	High	High	High	-0.0382644
Dead	405	High	High	High	Low	Low	Low	High	Low	Low	1.09529
Dead	384	Low	High	Low	High	Low	High	High	Low	Low	1.87336
Dead	175	High	High	Low	High	High	High	High	Low	Low	1.51268
Dead	175	Low	High	Low	High	Low	High	High	Low	Low	1.87336
Dead	64	Low	High	High	High	Low	High	High	Low	Low	2.21921
Dead	432	High	Low	High	High	High	Low	High	Low	Low	1.26044
Dead	803	Low	High	High	Low	Low	Low	Low	Low	Low	1.17554
Dead	1426	Low	High	High	High	High	Low	Low	Low	Low	1.83133
Dead	239	Low	High	High	High	High	Low	Low	Low	Low	1.66323
Dead	82	Low	High	High	High	High	High	High	Low	High	2.48447
Dead	82	Low	High	High	Low	Low	Low	Low	Low	Low	1.49149
Dead	28	Low	High	High	Low	Low	High	Low	Low	Low	2.09773
Alive	218	Low	High	High	High	Low	High	High	Low	Low	2.32179
Dead	632	Low	High	High	High	High	High	High	Low	Low	2.28651
Dead	414	High	Low	High	High	Low	High	High	Low	Low	0.762533
Dead	33	High	High	High	High	High	High	High	High	Low	1.54147
Dead	380	High	High	High	High	High	High	High	Low	Low	0.970299
Dead	150	High	High	High	High	High	High	High	Low	Low	1.05054
Dead	537	Low	High	High	High	Low	High	High	Low	Low	2.00584
Dead	382	Low	High	High	High	High	High	High	Low	High	1.92593
Alive	932	Low	High	High	High	High	High	High	High	High	1.19109
Alive	181	Low	High	High	High	High	High	High	High	Low	1.47142
Dead	506	Low	High	High	High	High	High	High	High	High	1.26482
Dead	133	High	High	High	High	High	High	High	Low	Low	1.45435
Alive	13	High	Low	High	High	High	Low	High	High	Low	0.283012
Alive	958	High	High	High	High	High	Low	High	High	High	1.15554
Dead	357	Low	High	High	High	High	High	High	High	Low	1.86762
Dead	108	Low	High	High	High	High	High	High	Low	Low	2.52834
Dead	254	Low	High	High	High	Low	Low	Low	High	Low	1.78603
Dead	138	Low	High	High	High	High	High	High	Low	Low	2.28651
Alive	268	Low	High	High	High	High	High	High	High	Low	1.78738
Alive	273	Low	High	High	High	High	High	High	Low	Low	1.4865
Alive	204	High	High	High	High	High	Low	High	Low	Low	1.27278
Alive	155	High	High	High	High	High	High	High	High	Low	1.37989
Dead	83	Low	High	High	High	High	High	High	Low	Low	1.97055
Dead	114	High	High	High	High	High	High	High	High	Low	1.29964
Alive	187	High	High	High	High	High	High	High	High	Low	1.29964
Alive	139	Low	High	High	High	High	High	High	High	Low	1.78738
Dead	548	High	High	High	High	High	High	High	High	Low	0.895832
Dead	448	High	High	High	High	Low	Low	Low	Low	Low	1.37888
Dead	395	High	Low	High	High	High	Low	High	High	High	-0.0775683
Dead	1062	High	Low	High	High	High	High	High	High	Low	1.15878
Dead	323	Low	High	High	Low	Low	High	High	High	Low	0.727778
Dead	675	High	High	High	High	High	Low	Low	High	Low	0.624581
Dead	333	Low	High	High	High	High	Low	Low	Low	Low	1.35303
Dead	1062	Low	High	High	Low	High	Low	Low	High	Low	0.0231861
Dead	442	Low	High	High	High	High	High	High	High	Low	0.987369
Dead	454	Low	High	High	High	High	Low	Low	Low	Low	1.90545
Dead	98	Low	High	High	High	High	High	Low	Low	Low	2.19497
Dead	460	High	High	High	High	Low	Low	Low	Low	Low	1.69483
Dead	29	Low	High	Low	Low	High	High	High	Low	Low	1.30934
Dead	68	Low	High	High	High	High	High	Low	Low	Low	2.75352
Dead	342	Low	High	Low	High	High	High	High	Low	Low	1.83808
Dead	419	Low	High	High	High	High	High	Low	High	Low	1.29203
Dead	164	Low	High	High	High	High	High	Low	Low	Low	2.4368
Dead	880	High	Low	High	High	High	Low	High	High	High	-0.0775683
Dead	485	High	High	High	High	High	High	High	Low	Low	1.45435
Dead	485	High	High	High	High	High	High	High	High	Low	1.37989
Dead	975	Low	High	High	High	High	Low	High	Low	Low	1.76052
Dead	543	Low	High	High	High	Low	High	High	Low	Low	2.88034
Dead	232	Low	High	High	High	Low	Low	High	High	Low	1.04909
Alive	218	Low	High	High	High	Low	High	Low	Low	Low	1.72386
Dead	532	Low	High	High	High	High	High	High	High	Low	2.69034
Dead	419	Low	High	High	High	High	Low	Low	Low	Low	1.66323
Dead	1537	High	High	High	High	High	High	High	High	High	0.386638
Dead	119	High	High	High	High	High	High	Low	Low	Low	1.63311
Dead	883	Low	High	High	High	High	High	High	Low	Low	2.28651
Dead	666	High	Low	Low	Low	Low	High	High	Low	Low	-0.135145
Dead	141	High	High	Low	Low	Low	High	High	Low	Low	0.458082
Dead	772	Low	Low	High	High	High	Low	High	High	High	0.438632
Dead	385	High	High	Low	High	High	High	High	High	Low	0.851209
Alive	294	Low	High	Low	High	High	High	Low	Low	High	0.901906
Dead	148	Low	High	High	Low	High	Low	Low	Low	Low	0.972151
Dead	5	High	High	High	Low	High	Low	High	High	High	0.297125
Dead	124	High	High	High	Low	Low	Low	Low	Low	Low	1.00376
Dead	737	High	High	High	Low	Low	High	High	High	Low	1.2301
Alive	214	Low	High	High	High	High	High	High	Low	Low	2.28651
Alive	214	Low	Low	Low	High	Low	Low	High	High	High	0.583271
Dead	455	High	High	High	High	Low	High	High	High	Low	1.41517
Alive	953	High	Low	High	Low	Low	Low	Low	Low	High	-1.3086
Alive	286	High	High	High	High	High	High	High	Low	Low	1.87902
Alive	452	High	High	High	High	High	High	High	High	Low	0.827464
Alive	167	Low	Low	High	Low	Low	Low	High	Low	Low	0.85592
Dead	270	High	High	Low	High	High	Low	Low	Low	High	0.53458
Dead	577	High	High	High	High	Low	High	High	High	Low	1.19529
Alive	48	Low	High	Low	High	High	High	Low	High	Low	1.59183
Dead	154	Low	Low	High	High	High	High	High	Low	Low	2.0377
Dead	505	Low	High	High	High	High	Low	Low	Low	Low	1.8997
Dead	300	Low	High	High	Low	Low	High	Low	Low	Low	1.78101
Dead	1233	Low	High	High	High	Low	High	High	Low	Low	2.32179
Dead	648	High	Low	High	High	Low	Low	Low	High	Low	0.565427
Dead	427	Low	Low	Low	High	High	Low	Low	Low	Low	0.812013
Dead	550	High	High	High	High	Low	High	Low	Low	Low	2.0646
Dead	510	Low	High	High	Low	High	Low	Low	High	Low	1.05966
Dead	489	Low	High	High	High	High	High	High	Low	Low	2.36675
Dead	231	Low	High	High	High	High	Low	Low	Low	Low	2.38375
Dead	87	High	High	High	High	High	High	Low	Low	Low	1.78173
Dead	480	Low	High	High	High	High	High	Low	High	Low	1.46013
Dead	77	Low	High	High	High	High	High	Low	High	Low	1.69584
Alive	37	Low	High	High	High	High	Low	High	Low	Low	1.91674
Alive	95	Low	High	High	Low	High	High	Low	High	Low	0.285003
Alive	145	High	High	Low	High	High	High	High	High	Low	1.19563
Alive	222	Low	High	Low	High	High	High	High	Low	Low	1.83808
Alive	160	Low	High	Low	High	High	High	High	High	High	0.574555
Dead	454	Low	High	High	High	High	High	Low	High	High	1.33526
Dead	343	High	High	High	High	High	High	High	High	High	1.41736
Dead	544	Low	High	High	High	High	High	High	High	Low	1.78738
Alive	442	Low	High	High	High	High	High	High	High	High	1.19109
Alive	951	High	High	High	High	Low	High	Low	Low	Low	2.22082
Dead	335	Low	High	Low	High	Low	High	High	High	Low	1.13776
Alive	415	Low	High	High	High	Low	High	High	High	Low	2.01086
Dead	157	Low	Low	Low	High	High	High	High	High	Low	1.5148
Dead	388	Low	High	High	High	Low	High	High	Low	Low	1.49332
Dead	468	High	Low	High	High	High	High	Low	High	Low	0.561244
Dead	36	Low	Low	High	High	High	Low	Low	Low	Low	1.02398
Dead	142	Low	Low	High	High	High	High	Low	Low	Low	1.7097
Dead	485	High	High	High	High	Low	Low	High	Low	High	1.34554
Dead	224	High	High	High	High	Low	High	High	Low	Low	1.9143
Dead	269	High	Low	Low	High	High	Low	Low	Low	Low	0.324277
Alive	693	High	High	High	High	Low	High	High	High	Low	0.69465
Dead	766	High	High	High	High	High	High	High	Low	High	0.885769
Alive	604	Low	High	Low	Low	High	Low	Low	Low	Low	0.529474
Dead	585	Low	High	High	High	High	High	Low	Low	Low	2.0129
Dead	26	High	Low	High	High	High	Low	High	Low	High	0.663393
Dead	406	Low	High	High	Low	High	Low	Low	Low	Low	0.892666
Dead	360	High	High	High	High	High	High	High	Low	Low	2.0406
Dead	6	Low	High	High	High	Low	High	High	Low	Low	2.32179
Dead	460	High	High	High	High	High	High	High	High	High	1.36372
Dead	146	Low	High	High	High	High	High	High	High	High	1.02299
Dead	138	Low	High	Low	High	High	High	Low	Low	Low	0.998314
Dead	535	Low	High	Low	High	High	High	High	Low	Low	1.83808
Dead	94	Low	High	High	High	High	High	High	Low	Low	2.36675
Dead	111	Low	High	High	High	Low	High	High	High	High	1.54233
Dead	279	Low	High	High	High	High	High	Low	High	High	0.959917
Dead	1458	Low	High	High	High	High	High	Low	High	Low	1.37989
Alive	3574	Low	High	Low	Low	Low	High	Low	Low	Low	0.672211
Dead	234	High	High	High	High	Low	High	High	High	Low	1.33493
Dead	1335	Low	High	Low	High	Low	High	High	Low	Low	1.52894
Dead	1106	High	High	High	High	High	High	High	High	Low	1.29964
Alive	1828	Low	High	Low	Low	Low	High	Low	Low	Low	0.612819
Alive	1222	Low	Low	Low	Low	Low	Low	High	Low	High	-0.377756
Alive	8	Low	Low	High	High	High	High	Low	High	High	-0.111608
Dead	639	Low	High	Low	High	High	High	High	Low	High	0.649022
Alive	1631	High	High	High	High	High	High	High	High	High	0.703352
Dead	194	Low	High	Low	High	High	High	High	High	High	0.978364
Dead	538	Low	High	High	High	High	High	Low	Low	Low	1.44675
Dead	814	Low	High	Low	High	High	High	High	Low	High	0.333069
Dead	1137	High	Low	High	Low	Low	High	Low	Low	Low	0.221753
Alive	1428	Low	Low	Low	Low	High	High	High	High	High	-0.911996
Alive	1469	Low	Low	Low	Low	High	Low	Low	High	High	-1.37905
Alive	1519	Low	Low	High	High	Low	High	High	Low	High	0.485879
Alive	1494	Low	Low	Low	Low	Low	Low	Low	Low	Low	-0.344418
Alive	1426	High	Low	Low	Low	Low	Low	Low	Low	High	-1.33237
Alive	3733	Low	Low	Low	Low	Low	Low	Low	Low	Low	-0.35054
Alive	2493	High	High	Low	High	High	High	Low	Low	High	0.0013848
Alive	2289	High	Low	High	Low	Low	Low	Low	High	Low	-0.678071
Alive	1458	High	Low	High	High	High	High	Low	High	Low	0.159291
Alive	2218	High	Low	High	Low	High	High	High	High	Low	-0.670965
Dead	1547	Low	High	High	High	High	High	High	High	Low	1.86762
Alive	2772	Low	Low	Low	High	High	High	Low	High	High	0.268432
Alive	1354	Low	Low	High	High	Low	High	High	High	High	0.843686
Alive	1112	High	Low	Low	High	High	High	High	High	High	-0.720533
Alive	2381	Low	Low	High	High	High	High	High	Low	High	0.618693
Alive	1412	High	High	High	Low	High	Low	Low	Low	Low	-0.182078
Alive	573	Low	Low	High	Low	Low	Low	Low	Low	High	-0.396203
Alive	919	High	High	High	High	High	High	High	High	High	0.455006
Alive	1421	Low	High	High	Low	High	Low	High	Low	High	0.278442
Alive	1210	High	High	Low	Low	High	High	High	High	High	-0.441912
Alive	1139	High	Low	Low	High	High	Low	Low	Low	High	-0.864776
Alive	1021	High	Low	Low	Low	High	Low	Low	Low	High	-1.46985
Alive	2219	High	High	High	High	High	Low	High	High	High	0.165485
Alive	962	Low	Low	Low	Low	Low	Low	Low	Low	High	-0.844635
Alive	736	High	Low	High	Low	Low	Low	High	High	Low	-0.828367
Dead	775	High	High	High	High	Low	High	Low	Low	Low	1.0764
Alive	916	Low	Low	Low	Low	Low	Low	Low	Low	High	-0.292213
Alive	182	High	High	High	High	High	High	High	High	High	0.219298
Alive	955	Low	Low	High	Low	High	Low	High	High	High	-0.2582
Alive	835	Low	High	High	Low	High	Low	High	High	Low	0.168356
Alive	846	High	Low	High	Low	High	High	High	Low	High	-0.457925
Alive	889	High	Low	High	Low	Low	Low	Low	Low	Low	-0.207405
Dead	438	High	High	Low	High	High	Low	High	High	High	0.0614705
Alive	563	High	Low	High	Low	Low	Low	Low	Low	Low	-0.523358
Alive	368	High	Low	High	Low	High	Low	Low	High	High	-0.589884
Alive	342	Low	High	Low	Low	Low	Low	Low	High	High	-0.696903
Alive	544	Low	Low	Low	Low	Low	Low	Low	Low	Low	-0.424663
Alive	935	High	Low	Low	Low	Low	Low	Low	Low	Low	-0.912399
Alive	492	Low	Low	Low	Low	Low	Low	Low	Low	Low	0
Dead	607	High	High	High	High	Low	High	High	Low	High	0.488782
Alive	968	High	Low	Low	Low	High	Low	Low	High	High	-0.722363
Alive	1943	Low	High	High	High	High	High	Low	Low	Low	1.13003
Alive	1401	High	High	Low	Low	Low	High	Low	High	Low	-0.448537
Alive	748	Low	High	High	High	High	High	High	High	High	1.85146
Dead	919	High	High	Low	High	High	High	High	High	High	0.570873
Dead	919	High	High	High	Low	High	Low	Low	High	Low	0.250218
Alive	1279	High	High	Low	Low	High	High	High	Low	Low	-0.00110831
Alive	846	High	Low	Low	Low	High	High	High	Low	Low	-0.412262
Alive	523	High	Low	High	Low	Low	High	Low	High	Low	-0.786603
Alive	523	Low	High	Low	High	High	High	High	High	High	0.662411
Alive	1650	Low	Low	Low	High	Low	Low	Low	Low	Low	1.00703
Alive	706	High	Low	High	Low	Low	High	Low	Low	High	-0.514172
Dead	531	High	Low	High	Low	Low	Low	Low	Low	Low	-0.603603
Alive	417	Low	Low	Low	Low	High	Low	Low	High	Low	-1.09872
Alive	566	High	Low	High	Low	Low	Low	Low	High	High	-1.46331
Alive	548	Low	High	High	High	Low	High	High	High	Low	1.5862
Alive	443	Low	Low	Low	Low	Low	Low	Low	Low	Low	0.0741229
Dead	205	Low	High	High	High	Low	High	High	High	Low	1.5862
Alive	407	High	High	Low	Low	Low	Low	High	Low	Low	-0.261858
Alive	257	Low	Low	Low	High	High	High	High	Low	Low	0.76655
Alive	207	High	High	Low	Low	Low	High	High	High	High	-0.165161
Alive	5546	High	High	Low	High	High	Low	Low	High	High	-0.426262
Alive	5546	High	Low	Low	Low	Low	Low	Low	High	High	-1.17113
Alive	576	High	High	Low	Low	High	High	High	High	High	-0.436917
Alive	532	Low	Low	Low	Low	Low	Low	High	High	Low	-0.251373
Alive	532	High	High	High	Low	Low	High	High	Low	Low	1.06886
Alive	461	Low	Low	Low	High	High	Low	High	High	High	-0.177901
Alive	6423	High	High	Low	High	High	Low	High	Low	High	-0.0403789
Dead	1585	High	High	High	High	High	High	High	High	High	0.782837
Dead	682	High	High	Low	High	High	High	High	High	High	0.599338
Dead	1491	Low	Low	Low	Low	Low	Low	Low	Low	Low	-0.344418
Dead	2286	High	Low	Low	High	Low	High	High	Low	High	-0.598901
Dead	1401	High	Low	Low	High	Low	High	Low	High	High	-0.184017
Dead	1401	Low	Low	High	Low	Low	Low	High	High	High	-0.222913
Dead	2000	High	Low	Low	High	High	High	High	High	High	-0.552432
Dead	37	Low	Low	High	Low	High	High	High	High	High	0.196807
Dead	2660	High	Low	Low	Low	High	Low	Low	Low	High	-1.22802
Dead	214	Low	High	Low	High	High	High	High	Low	Low	1.60237
Dead	354	Low	Low	Low	High	Low	Low	High	High	High	-0.319691
Dead	4068	Low	High	Low	High	High	Low	Low	High	High	0.033009
Dead	4068	High	High	Low	High	High	Low	High	High	High	-0.254483
Dead	4068	Low	Low	Low	High	High	Low	High	High	High	0.784452
Dead	605	Low	High	Low	High	High	High	High	High	High	0.978364
Dead	512	Low	High	Low	High	High	High	High	High	High	0.978364
Dead	2875	Low	High	Low	Low	High	High	Low	Low	High	0.350466
Dead	2875	High	High	High	Low	High	Low	Low	Low	Low	0.0882168
Dead	2875	Low	High	Low	High	High	High	High	High	Low	0.85489
Dead	3470	Low	Low	Low	Low	Low	Low	Low	Low	Low	-1.38702
Alive	242	Low	Low	Low	High	High	High	High	High	High	0.0155487
Alive	73	High	Low	High	High	Low	High	High	Low	High	0.0859995
Dead	349	Low	Low	High	High	High	High	High	Low	Low	0.899029
Dead	1915	High	High	High	High	High	High	High	Low	Low	1.21788
Alive	4752	High	Low	Low	High	High	Low	Low	High	High	-0.139236
Dead	4695	Low	Low	Low	High	Low	High	Low	Low	High	-0.37004
Dead	456	High	High	Low	High	Low	High	High	High	Low	0.724517
Dead	3200	Low	Low	Low	Low	Low	Low	Low	Low	Low	-0.424663
Dead	199	Low	High	High	High	Low	High	High	Low	Low	1.97738
Dead	269	High	High	High	High	High	High	High	Low	High	0.77782
Dead	3571	High	Low	Low	Low	Low	Low	Low	Low	High	-0.848316
Alive	2761	High	High	Low	Low	High	High	High	Low	High	0.196095
Dead	933	High	Low	Low	High	High	Low	High	High	High	-0.497536
Alive	800	Low	Low	High	High	Low	High	Low	High	High	-0.156566
Dead	315	High	High	High	High	Low	High	High	Low	Low	1.48964
Dead	242	Low	Low	Low	Low	High	Low	Low	High	High	-1.13683
Alive	2869	High	Low	High	High	High	High	High	High	High	-0.163392
Dead	576	High	High	High	High	High	High	High	High	High	0.455006
Dead	1339	High	High	Low	High	High	High	High	High	High	0.006574
Dead	1886	High	Low	Low	Low	Low	High	High	Low	High	-0.312893
Dead	788	Low	High	High	High	High	High	High	Low	Low	1.94209
Alive	1834	Low	High	Low	High	Low	High	High	High	High	0.293889
Dead	709	Low	High	Low	Low	Low	Low	High	High	High	-0.28366
Dead	709	Low	High	Low	Low	Low	Low	Low	Low	Low	0.559006
Alive	1277	High	High	Low	Low	High	High	High	High	Low	-0.0755759
Alive	84	Low	Low	Low	Low	High	Low	Low	Low	High	-1.29883
Dead	155	Low	High	High	High	Low	High	High	High	Low	1.82266
Dead	722	High	High	High	High	Low	High	High	High	Low	0.850874
Dead	444	Low	Low	Low	Low	Low	Low	Low	High	High	-0.785588
Alive	629	Low	High	Low	High	High	High	High	Low	High	1.13308
Alive	651	High	Low	Low	High	High	Low	High	High	High	-1.32601
Alive	582	High	High	High	High	High	High	High	High	Low	1.29964
Alive	516	High	High	Low	High	High	High	High	High	High	0.174675
Alive	471	High	Low	High	Low	Low	Low	Low	Low	Low	-0.603603
Alive	431	High	High	High	High	High	High	High	High	High	0.535251
Alive	1012	High	High	Low	High	High	High	High	Low	Low	0.797918
Alive	908	High	Low	Low	Low	Low	Low	Low	Low	Low	-0.567981
Alive	964	High	Low	Low	Low	Low	Low	Low	Low	Low	-0.97179
Alive	743	High	High	High	Low	Low	Low	High	Low	Low	1.25151
Alive	796	High	High	High	Low	Low	Low	Low	Low	Low	0.439457
Alive	760	High	Low	High	Low	High	Low	Low	High	High	-1.26213
Dead	1033	High	High	High	High	Low	High	High	Low	Low	1.24742
Alive	777	Low	Low	Low	Low	Low	Low	Low	High	High	-0.515293
Alive	656	Low	Low	Low	Low	Low	Low	Low	Low	Low	0
Alive	2893	Low	Low	Low	Low	Low	Low	Low	High	High	-0.515293
Alive	638	Low	Low	Low	Low	High	Low	Low	High	High	-0.65929
Alive	678	Low	Low	High	Low	Low	Low	Low	High	High	-0.713261
Dead	347	Low	Low	Low	Low	Low	Low	Low	Low	Low	-0.484054
Dead	814	Low	High	High	High	Low	High	High	Low	Low	2.05762
Alive	522	High	Low	Low	Low	Low	Low	Low	High	High	-1.08327
Dead	648	High	Low	High	High	Low	High	Low	High	High	-0.219639
Dead	547	Low	Low	Low	Low	High	Low	Low	High	High	-1.03463
Dead	4229	Low	Low	High	Low	High	Low	Low	High	Low	-0.305867
Alive	2565	Low	Low	High	Low	High	Low	High	High	Low	-0.00632883
Alive	1567	High	Low	Low	Low	Low	Low	Low	High	High	-1.8315
Alive	1137	Low	Low	Low	Low	Low	Low	Low	High	High	-0.515293
Dead	228	Low	High	High	Low	High	High	High	Low	High	0.890432
Dead	1351	Low	Low	Low	Low	Low	Low	Low	Low	High	-0.919125
Dead	1183	High	High	Low	Low	Low	High	High	High	High	-0.723338
Alive	17	Low	High	High	High	High	High	High	Low	High	1.09745
Dead	1525	High	High	Low	High	High	High	Low	Low	High	0.553807
Dead	2052	High	Low	Low	Low	Low	High	Low	High	Low	-0.697345
Dead	1251	Low	High	High	High	High	High	High	High	Low	1.38357
Dead	2433	Low	Low	Low	High	Low	High	High	High	High	0.130321
Dead	1762	High	High	High	Low	High	High	High	High	High	0.247984
Dead	4084	High	Low	Low	High	High	High	High	High	High	-0.472187
Dead	2379	Low	Low	Low	High	High	High	High	High	High	0.191866
Dead	2907	High	Low	Low	High	Low	High	High	High	High	-0.357415
Dead	3978	High	High	High	Low	High	High	High	High	High	0.0115154
Dead	435	High	High	High	Low	Low	Low	High	High	Low	-0.445678
Dead	886	High	High	High	High	High	High	High	Low	High	0.541351
Dead	2835	High	Low	High	Low	High	Low	Low	High	High	-1.18265
Dead	111	Low	High	High	High	High	High	High	High	Low	1.3152
Dead	592	Low	High	High	High	High	High	High	High	Low	1.55091
Dead	378	High	Low	High	Low	Low	High	Low	Low	Low	-0.233837
Dead	492	High	High	High	High	High	High	High	Low	Low	1.21213
Dead	648	High	Low	High	Low	Low	High	Low	Low	Low	-0.182056
Dead	727	Low	High	High	High	High	High	High	High	Low	1.78738
Dead	2282	Low	Low	High	High	High	High	High	Low	High	0.963111
Dead	1578	High	Low	High	High	Low	High	High	Low	High	0.0859995
Dead	466	Low	High	High	High	Low	High	High	High	High	1.05827
Dead	23	High	Low	Low	Low	Low	Low	Low	Low	High	-1.67679
Dead	987	High	High	High	High	Low	High	High	High	High	0.254585
Dead	1120	High	High	High	Low	High	High	High	High	High	-0.310193
Dead	4445	Low	Low	Low	Low	Low	Low	Low	High	High	-0.757124
Dead	398	Low	Low	Low	High	Low	Low	Low	High	High	-0.732934
Dead	2235	Low	Low	Low	Low	Low	Low	Low	High	High	-0.623243
Dead	4412	High	High	High	Low	Low	High	Low	Low	Low	0.148853
Dead	984	Low	High	High	Low	High	High	Low	Low	High	0.556674
Alive	1201	Low	Low	High	High	Low	High	High	High	High	0.675585
Alive	7	High	High	High	High	High	Low	Low	High	High	0.102415
Alive	6	High	High	Low	Low	Low	Low	Low	High	High	-0.867926
Alive	1453	High	Low	Low	Low	Low	Low	Low	High	High	-1.35357
Dead	775	Low	Low	Low	High	High	High	High	Low	Low	1.3528
Dead	775	Low	High	High	High	Low	High	High	High	High	1.05827
Alive	1588	Low	Low	Low	Low	Low	Low	Low	Low	Low	0
Dead	1120	Low	High	Low	High	High	High	Low	Low	High	0.805074
Dead	1120	Low	High	High	High	Low	High	High	High	Low	1.68303
Dead	1120	Low	Low	Low	Low	Low	Low	Low	High	Low	-0.0805897
Alive	571	High	High	Low	High	Low	High	Low	Low	Low	1.77239
Alive	454	Low	Low	Low	Low	Low	High	Low	Low	Low	0.261057
Alive	1294	High	Low	Low	Low	Low	Low	Low	Low	High	-1.20461
Alive	1257	High	High	Low	High	High	Low	High	Low	High	0.275574
Dead	561	High	High	High	Low	High	Low	Low	Low	Low	0.888985
Alive	467	Low	High	Low	High	High	High	High	High	High	0.49431
Alive	544	High	Low	Low	Low	High	Low	Low	Low	Low	-1.03554
Alive	1219	Low	Low	Low	High	High	High	High	High	High	0.359967
Alive	686	Low	Low	Low	Low	Low	Low	Low	Low	Low	0
Alive	627	High	Low	High	Low	Low	High	High	High	High	-1.08411
Alive	611	Low	Low	Low	High	Low	Low	Low	Low	Low	-0.459471
Alive	862	Low	Low	Low	Low	Low	Low	Low	High	High	-0.595538
Alive	416	Low	Low	High	Low	High	High	High	High	High	-0.71191
Alive	433	High	Low	Low	Low	High	Low	Low	High	High	-1.86679
Alive	487	Low	High	Low	High	High	High	Low	High	High	0.43124
Alive	611	Low	Low	Low	Low	Low	High	Low	Low	High	-0.23916
Alive	455	Low	Low	Low	Low	High	High	High	Low	High	-0.843284
Alive	685	Low	Low	Low	Low	Low	Low	Low	High	High	-0.785588
Alive	992	High	High	High	Low	Low	High	High	Low	High	-0.120194
Alive	1164	Low	Low	Low	Low	Low	Low	Low	High	High	-1.02781
Alive	1164	Low	High	Low	Low	Low	Low	Low	High	High	-0.38095
Alive	326	Low	High	High	High	High	High	High	High	High	1.11084
Dead	559	Low	Low	Low	Low	Low	Low	Low	Low	High	-0.608166
Alive	569	High	Low	Low	Low	Low	Low	Low	Low	Low	-0.97179
Alive	721	High	Low	High	Low	Low	Low	Low	Low	Low	0.27665
Alive	449	High	Low	Low	Low	High	Low	Low	High	Low	-1.2705
Alive	542	Low	Low	High	Low	Low	High	High	High	High	-0.16986
Alive	655	High	High	High	Low	Low	Low	Low	Low	Low	0.123504
Alive	457	Low	Low	High	Low	Low	Low	Low	High	Low	0.125618
Alive	500	High	Low	Low	Low	Low	Low	Low	High	Low	-0.810549
Alive	677	High	High	Low	Low	Low	Low	Low	High	Low	0.320367
Alive	868	High	Low	Low	Low	High	Low	Low	High	Low	-1.58645
Alive	328	Low	High	Low	High	Low	Low	Low	High	Low	0.773294
Alive	1115	High	Low	Low	High	Low	Low	Low	Low	High	-0.641294
Dead	1481	Low	Low	Low	Low	Low	Low	Low	High	High	-0.843124
Alive	622	Low	Low	Low	Low	Low	Low	Low	High	Low	-0.154713
Alive	567	Low	High	Low	High	High	High	High	High	High	1.05861
Alive	174	Low	High	Low	Low	High	High	Low	Low	Low	0.952877
Alive	837	High	High	High	High	High	High	High	High	High	0.380883
Alive	3	Low	Low	Low	Low	Low	Low	Low	Low	High	-0.360581
Alive	203	Low	High	High	High	High	High	High	High	High	1.05145
Dead	351	High	High	High	High	High	High	High	High	Low	0.895832
Dead	1220	Low	Low	Low	Low	Low	Low	Low	Low	High	-0.947589
Alive	4	High	Low	High	High	High	High	High	High	High	0.152562
Alive	1	Low	High	Low	High	High	High	High	Low	High	0.649022
Alive	503	High	High	High	High	Low	High	High	Low	Low	1.48964
Alive	114	High	Low	Low	Low	Low	Low	Low	High	Low	-1.71275
Alive	530	Low	Low	Low	Low	High	Low	Low	Low	Low	-0.627291
Alive	199	Low	Low	Low	Low	Low	Low	Low	Low	High	-0.360581
Alive	738	High	Low	Low	High	High	Low	High	Low	Low	-0.0164625
Alive	194	Low	High	Low	High	High	High	High	Low	Low	0.69365
Alive	1227	High	Low	Low	Low	Low	High	High	Low	Low	-0.935152
Alive	2287	Low	Low	High	High	High	High	High	Low	High	0.242588
Alive	2918	Low	Low	Low	Low	Low	Low	Low	Low	High	-1.3514
Alive	3253	High	High	High	Low	Low	High	High	High	Low	-0.0766713
Alive	5255	Low	Low	Low	High	High	High	High	High	Low	0.376129
Alive	122	High	Low	High	High	Low	High	Low	Low	High	-0.173636
Alive	153	High	High	Low	High	High	High	High	Low	High	0.645341
Alive	908	Low	Low	Low	Low	Low	Low	Low	Low	Low	-0.908717
Alive	705	Low	High	Low	Low	Low	Low	Low	High	Low	-0.497908
Alive	3725	High	High	High	Low	High	High	High	High	High	-0.23607
Alive	139	Low	Low	Low	High	Low	Low	Low	Low	High	-0.976275
Alive	526	High	High	Low	High	High	Low	High	High	High	-0.282947
Dead	96	Low	Low	Low	High	Low	Low	Low	High	High	-0.578566
Alive	671	High	Low	Low	Low	Low	High	Low	Low	High	-0.962604
Alive	1399	High	High	Low	Low	High	Low	Low	Low	High	-1.06521
Alive	1706	Low	Low	Low	Low	High	Low	Low	High	High	-0.90112
Alive	1752	High	High	High	High	High	High	High	High	Low	1.29964
Dead	7	Low	Low	Low	High	Low	High	High	High	High	0.395254
Alive	434	Low	Low	Low	Low	Low	High	High	Low	Low	0.212955
Alive	5	High	High	Low	Low	Low	Low	Low	Low	Low	-0.669346
Alive	494	High	Low	High	High	High	High	High	Low	High	0.307274
Alive	23	High	High	High	High	Low	High	High	Low	Low	1.25317
Alive	1359	Low	Low	Low	Low	High	Low	Low	High	Low	-0.599931
Alive	184	High	Low	Low	Low	Low	High	Low	Low	Low	-0.602024
Alive	1300	High	High	High	High	High	High	High	Low	Low	1.45435
Alive	3	High	Low	Low	High	High	High	High	High	High	0.188184
Alive	964	Low	High	Low	Low	Low	Low	Low	High	Low	0.3021
Alive	455	Low	High	High	Low	Low	High	High	Low	Low	0.802246
Alive	3	Low	High	High	High	High	High	High	High	High	0.942742
Alive	3	High	High	High	Low	High	High	Low	Low	High	0.0974028
Alive	90	High	Low	Low	Low	Low	Low	Low	Low	High	-1.33237
Alive	533	High	High	High	High	High	High	High	High	High	0.455006
Alive	210	Low	Low	Low	Low	High	Low	Low	High	High	-1.30493
Alive	442	Low	Low	Low	High	High	Low	Low	High	High	-0.445752
Alive	1201	Low	Low	High	High	Low	High	High	Low	High	-0.146787
Alive	585	High	Low	Low	Low	High	High	High	Low	High	-0.929066
Alive	1189	Low	Low	Low	Low	Low	Low	Low	Low	High	-0.838879
Alive	7	Low	High	Low	High	High	High	High	Low	Low	1.28565
Alive	1540	High	Low	High	High	Low	High	High	High	High	-0.473283
Alive	15	Low	High	Low	High	High	High	High	Low	High	0.649022
Alive	718	High	High	High	High	High	High	High	High	High	0.218538
Alive	1130	Low	Low	Low	Low	Low	Low	Low	High	High	-1.26964
Alive	10	High	Low	Low	High	High	Low	Low	High	High	-1.30959
Alive	4	Low	Low	High	Low	Low	Low	Low	Low	High	-0.874502
Alive	112	High	Low	Low	Low	High	Low	High	Low	High	-1.38483
Alive	162	Low	Low	Low	Low	Low	Low	Low	Low	High	-0.360581
Alive	1079	Low	Low	Low	Low	Low	Low	Low	Low	High	-1.3514
Dead	113	Low	High	Low	High	High	High	High	Low	Low	1.52212
Alive	343	Low	Low	Low	Low	Low	Low	High	Low	High	-0.781565
Alive	956	Low	Low	High	Low	Low	High	High	Low	Low	0.397214
Alive	50	Low	Low	Low	Low	Low	Low	Low	Low	High	-0.608927
Alive	494	Low	High	High	High	High	High	High	High	High	1.50704
Alive	286	Low	Low	Low	Low	High	Low	High	Low	High	-0.472434
Dead	1933	High	High	Low	High	High	High	High	Low	High	0.915636
Alive	3	High	Low	Low	Low	Low	Low	Low	High	High	-1.11174
Dead	1152	Low	Low	Low	Low	High	Low	High	High	High	-1.12554
Alive	1004	Low	Low	Low	Low	Low	Low	Low	Low	High	-0.360581
Alive	372	Low	High	High	High	High	High	High	High	High	0.942742
Alive	190	Low	Low	High	High	High	High	High	High	High	0.29588
Alive	3	High	High	High	High	High	High	High	Low	Low	0.901932
Alive	14	Low	Low	Low	Low	Low	Low	Low	High	High	-1.33801
Alive	76	Low	Low	Low	High	High	Low	High	Low	High	0.0304477
Alive	169	Low	Low	Low	High	Low	Low	High	High	High	-0.567277
Alive	419	Low	High	High	High	Low	High	High	Low	Low	1.17737
Alive	7	High	Low	Low	Low	High	High	High	Low	High	-1.01507
Alive	900	Low	Low	Low	Low	Low	Low	Low	High	High	-0.44117
Alive	1040	High	High	Low	Low	High	High	High	High	High	-1.00046
Alive	418	Low	Low	Low	Low	Low	Low	Low	High	Low	-0.977429
Alive	860	High	High	High	High	Low	High	High	Low	Low	1.48964
Alive	478	High	Low	Low	High	Low	High	High	High	High	-0.206947
Alive	7	Low	High	High	Low	Low	Low	Low	Low	Low	0.927193
Alive	792	High	Low	Low	Low	Low	High	Low	Low	High	-0.962604
Alive	4	High	High	Low	Low	High	High	Low	Low	High	0.369494
Alive	615	High	Low	Low	Low	Low	Low	Low	Low	High	-1.75703
Alive	2	Low	Low	Low	High	Low	Low	High	Low	Low	0.535025
Alive	832	High	High	Low	High	High	High	High	High	Low	0.367155
Alive	3	Low	Low	Low	Low	Low	Low	High	Low	High	-1.09752
Dead	162	Low	High	Low	High	High	High	High	Low	Low	0.69365
Alive	82	High	High	High	Low	High	High	Low	Low	Low	0.113565
Alive	515	High	Low	High	High	Low	High	High	High	High	0.107604
Alive	55	Low	Low	Low	Low	Low	Low	Low	Low	Low	-0.327831
Alive	491	High	High	High	Low	Low	High	Low	High	Low	0.655271
Alive	512	High	High	High	Low	Low	High	High	Low	Low	-0.00144358
Alive	651	Low	Low	High	High	Low	Low	High	High	High	-0.0101352
Alive	194	Low	Low	Low	Low	Low	Low	Low	Low	High	-0.602411
Alive	533	High	High	High	High	High	Low	High	Low	Low	1.18678
Dead	537	Low	High	High	High	Low	Low	High	High	Low	2.27561
Alive	74	Low	Low	Low	Low	Low	Low	Low	Low	Low	-0.248346
Alive	320	Low	Low	Low	Low	Low	Low	Low	High	High	-0.939956
Alive	467	High	Low	Low	Low	Low	Low	Low	High	Low	-0.642448
Alive	336	Low	Low	Low	High	High	Low	High	High	High	-0.918517
Alive	3	High	Low	Low	Low	Low	Low	Low	Low	Low	-0.487736
Alive	1721	Low	Low	Low	High	High	High	High	Low	Low	0.868744
Alive	1382	Low	Low	High	Low	Low	Low	Low	High	High	-1.13716
Dead	1262	High	Low	Low	Low	Low	Low	Low	High	High	-2.3098
Alive	1387	Low	High	High	Low	High	Low	Low	High	Low	-0.401477
Alive	2078	High	Low	Low	High	High	Low	High	High	High	-1.32601
Alive	2107	Low	High	Low	High	Low	High	High	Low	High	0.85241
Alive	1078	Low	Low	High	Low	High	High	High	Low	High	-0.556437
Dead	1209	Low	High	Low	High	High	Low	High	Low	High	0.0427875
Alive	1217	High	Low	Low	Low	High	High	High	High	High	-1.16402
Alive	1294	High	Low	Low	Low	High	High	Low	High	High	-1.33504
Alive	758	Low	Low	Low	High	High	Low	High	Low	High	-0.0231883
Dead	962	Low	Low	Low	Low	Low	Low	Low	Low	Low	0
Dead	388	Low	Low	High	Low	Low	High	High	Low	Low	0.345433
Alive	878	High	Low	Low	Low	Low	Low	Low	Low	High	-0.848316
Alive	630	High	High	High	High	High	High	High	Low	Low	1.38023
Dead	578	High	High	Low	High	High	High	High	High	High	-0.465603
Alive	1301	High	Low	Low	High	Low	Low	Low	High	High	-0.480053
Alive	438	High	Low	Low	High	Low	Low	Low	High	Low	-0.435426
Alive	438	Low	High	High	High	High	High	High	High	Low	1.86762
Alive	0	Low	Low	Low	Low	Low	Low	Low	High	High	-0.683394
Alive	0	Low	High	High	High	Low	High	High	High	Low	1.76327
Alive	7	High	High	Low	Low	Low	Low	Low	High	High	-1.42647
Alive	204	Low	High	Low	High	High	High	High	Low	High	0.649022
Alive	243	High	High	High	High	Low	High	High	Low	Low	1.75994
Alive	72	Low	Low	Low	Low	Low	Low	Low	Low	Low	-0.484054
Alive	70	High	Low	Low	Low	Low	Low	Low	Low	Low	-0.97179
Alive	287	High	Low	Low	Low	Low	Low	Low	Low	High	-0.611848
Alive	179	High	High	High	Low	High	High	Low	Low	Low	0.350034
Alive	242	High	High	High	Low	Low	High	Low	High	High	-0.286196
Alive	231	Low	Low	Low	Low	Low	Low	Low	High	High	-0.683394
Alive	39	Low	Low	Low	High	High	Low	Low	High	High	0.0325468
Alive	7	High	Low	Low	Low	Low	Low	Low	Low	Low	-0.487736
Alive	317	High	High	High	Low	Low	Low	Low	High	Low	0.0490364
Alive	403	High	Low	Low	Low	Low	Low	Low	Low	High	-1.19273
Alive	354	Low	Low	Low	Low	Low	High	High	High	High	-0.216338
Alive	333	Low	Low	High	Low	High	High	Low	High	Low	0.628199
Alive	274	High	Low	High	Low	Low	Low	Low	Low	Low	0.197165
Alive	414	Low	Low	Low	Low	Low	Low	Low	Low	Low	-0.592004
Alive	292	High	Low	Low	Low	Low	Low	Low	High	Low	-0.40674
Alive	230	High	Low	Low	Low	Low	Low	Low	Low	Low	-0.567981
Alive	372	Low	Low	Low	Low	Low	Low	Low	Low	Low	-0.168101
Alive	584	High	Low	High	Low	Low	Low	Low	High	High	-1.03865
Alive	105	High	Low	High	Low	Low	Low	Low	Low	High	-0.883939
Alive	72	Low	Low	Low	Low	Low	Low	Low	Low	Low	-0.0802451
Alive	134	High	Low	Low	Low	Low	Low	Low	Low	High	-1.33237
Alive	461	Low	Low	Low	Low	Low	Low	Low	High	High	-0.999347
Alive	77	High	High	Low	Low	Low	Low	Low	Low	Low	-0.00897468
Alive	384	High	High	High	Low	Low	High	Low	Low	Low	0.889469
Alive	482	High	Low	Low	Low	Low	Low	Low	High	Low	-0.810549
Alive	427	High	High	High	Low	Low	High	Low	High	Low	0.734756
Alive	588	Low	High	Low	Low	Low	High	Low	High	Low	0.269912
Alive	451	Low	Low	High	Low	Low	Low	Low	Low	Low	0.280331
Alive	442	High	High	High	Low	High	Low	Low	High	Low	0.169973
Alive	414	High	High	Low	Low	Low	Low	Low	High	High	-0.700585
Dead	372	Low	Low	Low	Low	Low	Low	Low	High	Low	0.0817558
Alive	408	Low	Low	Low	Low	Low	Low	Low	Low	Low	-0.168101
Alive	279	Low	Low	High	Low	Low	Low	Low	High	High	-0.792746
Alive	313	Low	Low	Low	Low	High	Low	Low	High	High	-0.90112
Alive	442	Low	Low	Low	Low	Low	Low	Low	High	High	-0.683394
Alive	497	High	Low	Low	Low	Low	Low	Low	High	High	-1.48708
Alive	509	Low	Low	Low	Low	Low	Low	Low	High	Low	-0.638767
Alive	58	High	High	Low	Low	Low	Low	High	Low	High	-0.305725
Alive	502	Low	Low	Low	Low	Low	Low	Low	Low	Low	-0.908717
Alive	508	Low	Low	Low	Low	Low	Low	Low	High	Low	-0.234958
Alive	337	Low	Low	Low	Low	High	Low	Low	High	High	-1.03463
Alive	395	High	High	High	Low	Low	High	Low	High	High	-0.212073
Alive	2702	Low	Low	Low	Low	Low	High	Low	High	High	-0.629581
Alive	2860	High	Low	High	Low	Low	Low	Low	High	High	-1.03865
Alive	993	Low	Low	High	Low	Low	Low	Low	High	High	-0.234962
Alive	1806	Low	Low	High	Low	Low	Low	Low	High	Low	0.125618
Alive	939	High	Low	High	Low	High	Low	Low	High	High	-0.521517
Alive	166	Low	Low	High	Low	Low	Low	Low	High	High	-0.550916
Alive	301	High	High	High	Low	Low	Low	Low	High	Low	0.36499
Alive	854	High	High	High	High	Low	Low	Low	High	Low	0.814236
Alive	63	Low	Low	Low	Low	High	Low	Low	High	High	-1.62088
Alive	596	High	High	High	Low	Low	Low	Low	Low	High	-0.0290726
Alive	933	Low	Low	Low	Low	Low	Low	Low	Low	Low	-0.564299
Dead	1891	High	Low	High	Low	High	Low	Low	High	High	-1.41836
Alive	2650	High	Low	Low	Low	Low	Low	Low	Low	High	-0.928561
Alive	571	High	High	High	High	High	High	High	High	High	0.967525
Alive	1250	High	Low	Low	Low	High	Low	Low	High	High	-1.51661
Alive	1245	High	Low	Low	Low	Low	Low	Low	High	High	-1.00303
Alive	1076	Low	Low	Low	Low	Low	Low	Low	High	Low	-0.396543
Alive	1120	High	High	High	Low	High	High	High	High	High	-0.552024
Dead	742	Low	High	Low	High	High	High	Low	High	High	1.39359
Alive	785	High	Low	High	High	High	Low	High	High	High	-0.163569
Alive	908	High	Low	Low	High	High	Low	High	High	High	-1.2983
Alive	992	High	Low	Low	Low	Low	Low	Low	Low	High	-1.33237
Alive	1069	High	High	Low	Low	High	Low	Low	High	High	-0.983458
Alive	2988	High	Low	Low	Low	Low	High	High	Low	High	-1.29573
Alive	2918	High	High	Low	Low	Low	Low	Low	Low	High	-0.545872
Dead	178	Low	High	Low	High	High	High	High	Low	Low	1.28565
Alive	3761	High	Low	High	High	High	Low	High	High	High	-0.533158
Alive	2289	High	High	Low	Low	Low	Low	High	High	Low	-0.470207
Alive	4113	High	Low	Low	Low	Low	High	Low	High	High	-1.11732
Alive	2602	High	Low	Low	Low	Low	Low	Low	Low	Low	-0.567981
Alive	1173	High	Low	High	High	High	High	High	Low	High	1.03316
Alive	2585	Low	Low	Low	Low	Low	Low	Low	High	Low	-0.234958
Alive	946	Low	Low	Low	High	Low	Low	High	High	High	0.0254871
Alive	604	Low	Low	High	High	Low	High	Low	Low	Low	1.15298
Alive	805	High	High	Low	Low	High	High	High	Low	High	-0.017271
Alive	566	High	Low	High	Low	High	Low	High	High	High	-1.1706
Alive	567	Low	Low	High	Low	Low	Low	Low	Low	High	-0.396203
Alive	428	High	Low	High	Low	Low	Low	Low	Low	Low	-0.28765
Alive	1099	Low	Low	Low	Low	Low	Low	Low	High	High	-0.757124
Dead	241	Low	High	Low	High	High	High	High	High	Low	0.619182
Dead	819	Low	Low	Low	Low	Low	High	Low	High	High	0.32665
Alive	715	Low	Low	Low	High	Low	High	Low	High	High	-0.0187496
Alive	608	High	High	Low	Low	Low	Low	Low	High	Low	-0.237417
Alive	609	Low	High	High	High	Low	Low	High	High	Low	1.04909
Alive	249	High	Low	Low	High	Low	High	Low	High	High	-0.904539
Alive	62	High	Low	Low	High	High	Low	Low	High	High	-1.30959
Alive	629	High	Low	Low	Low	Low	Low	High	High	High	-1.55789
Alive	458	High	High	Low	Low	High	Low	Low	High	High	-0.983458
Alive	564	Low	Low	High	Low	Low	Low	Low	High	High	-0.631161
Alive	863	High	Low	Low	Low	Low	Low	Low	Low	Low	-0.97179
Alive	826	High	Low	Low	Low	Low	Low	Low	High	High	-0.687076
Dead	5166	Low	Low	Low	Low	Low	Low	Low	Low	High	-0.124112
Dead	316	High	High	High	Low	Low	Low	Low	Low	Low	0.923512
Alive	3013	Low	High	High	Low	Low	Low	Low	Low	High	0.222195
Alive	914	High	Low	Low	Low	Low	Low	High	Low	High	-0.837027
Alive	3000	High	High	Low	High	High	High	High	Low	Low	1.00592
Dead	961	High	Low	Low	Low	Low	Low	High	High	High	-1.82021
Alive	569	High	Low	High	Low	High	High	High	Low	High	-0.876832
Alive	623	Low	High	High	Low	High	High	High	High	Low	1.20425
Dead	1666	High	Low	High	Low	High	High	High	High	Low	-0.360006
Alive	1470	Low	Low	Low	Low	Low	Low	Low	High	High	-1.1073
Alive	1500	High	Low	High	Low	High	Low	Low	High	High	-0.589884
Alive	1058	Low	Low	Low	Low	Low	Low	High	Low	Low	-0.252884
Alive	1989	Low	Low	Low	Low	Low	Low	Low	Low	Low	-0.344418
Alive	1989	High	Low	High	Low	Low	Low	Low	High	Low	-0.706535
Dead	758	High	High	Low	High	High	High	Low	High	High	-0.00471526
Dead	492	Low	High	Low	High	High	High	High	High	High	1.08707
Alive	1796	High	Low	High	Low	Low	Low	Low	Low	Low	-0.119549
Alive	1236	High	Low	Low	High	High	High	High	High	High	-0.29587
Alive	926	High	Low	High	Low	High	High	High	Low	High	-0.566634
Alive	854	High	High	High	High	High	Low	High	High	High	-0.386937
Alive	735	High	High	High	High	High	High	High	High	High	0.219298
Dead	1242	High	Low	Low	Low	Low	High	High	Low	Low	-0.38273
Alive	754	High	Low	High	High	High	Low	High	High	High	-0.0548592
Dead	1011	High	Low	High	Low	Low	High	High	High	High	-0.57735
Alive	772	High	High	Low	Low	High	High	High	Low	Low	-0.243332
Alive	566	Low	Low	Low	Low	Low	Low	Low	High	High	-1.26964
Alive	454	High	Low	High	Low	Low	High	Low	Low	Low	-0.153592
Alive	724	Low	Low	Low	Low	High	Low	High	High	High	-1.36776
Alive	650	High	High	High	Low	Low	High	Low	High	High	-0.366441
Alive	599	High	Low	Low	High	High	Low	Low	High	High	-0.831294
Alive	486	High	Low	Low	Low	Low	Low	Low	Low	High	-1.41262
Alive	62	Low	Low	High	Low	Low	Low	High	Low	High	-0.0682001
Alive	1229	High	Low	Low	Low	High	Low	Low	High	High	-1.94703
Alive	1341	High	Low	Low	Low	High	Low	Low	High	High	-1.52237
Alive	1341	High	Low	High	Low	High	High	High	Low	High	-0.566634
Alive	1341	High	Low	Low	Low	High	Low	High	Low	High	-1.37908
Alive	1116	High	High	High	High	High	Low	High	High	Low	1.01012
Alive	1026	High	Low	High	High	Low	Low	High	High	High	-0.497871
Alive	949	High	High	Low	High	High	Low	Low	High	High	-0.346017
Alive	914	High	High	Low	Low	Low	Low	Low	Low	High	-0.44904
Alive	795	High	Low	High	Low	High	Low	High	High	High	-0.982404
Alive	787	High	Low	High	Low	Low	Low	High	Low	Low	-0.540533
Alive	0	High	Low	High	Low	High	Low	Low	High	High	-1.07394
Alive	1032	High	Low	High	High	High	High	High	High	High	0.630861
Alive	1868	High	Low	High	Low	High	Low	Low	High	High	-1.41836
Alive	1868	High	High	Low	Low	Low	Low	Low	Low	High	-0.201454
Dead	821	High	High	High	Low	Low	Low	High	High	High	-0.328719
Dead	954	High	Low	High	Low	Low	Low	High	High	High	-0.819358
Dead	954	High	High	Low	High	High	Low	Low	Low	High	-0.137669
Alive	1397	High	High	High	Low	High	Low	Low	Low	Low	0.0597523
Alive	1314	High	High	Low	Low	Low	Low	Low	Low	Low	-0.00897468
Alive	411	High	Low	High	Low	Low	Low	Low	High	Low	-0.678071
Alive	3	High	Low	High	Low	Low	High	Low	High	High	-0.116463
Dead	240	Low	High	Low	High	Low	High	Low	High	Low	0.798643
Alive	1191	High	Low	High	High	Low	Low	Low	Low	High	-0.192862
Alive	609	High	High	High	Low	Low	Low	Low	Low	Low	0.203749
Alive	714	High	Low	High	Low	Low	Low	High	High	High	-1.37178
Alive	1127	High	Low	High	Low	Low	High	High	High	High	-1.00201
Alive	487	Low	Low	High	Low	Low	Low	High	Low	Low	0.115303
Alive	706	High	Low	High	High	Low	High	Low	High	High	-0.219639
Dead	245	High	Low	Low	Low	Low	Low	Low	Low	Low	-0.97179
Alive	1553	Low	Low	Low	Low	Low	Low	Low	High	High	-0.993592
Alive	405	High	Low	Low	Low	Low	Low	Low	High	Low	-1.1265
Alive	1337	Low	Low	Low	Low	Low	Low	Low	Low	Low	-0.0802451
Alive	1213	Low	Low	Low	Low	High	Low	Low	High	High	-1.37905
Alive	1320	Low	Low	Low	Low	Low	Low	Low	Low	Low	-0.908717
Alive	1393	Low	High	High	Low	Low	Low	High	Low	Low	1.01873
Alive	1426	High	High	High	Low	Low	Low	High	Low	High	0.418757
Alive	1147	High	High	High	Low	Low	Low	Low	Low	Low	0.0950394
Alive	633	High	High	Low	Low	Low	Low	Low	Low	Low	-0.00821452

## Sheet: 多因素Cox模型情况
多因素模型变量	系数
常数(Intercept)	0
CDKN2AHigh	-0.487736
FDX1High	0.727107
LIPT1High	0.448432
SLC31A1High	0.691076
DLSTHigh	-0.0352871
NFE2L2High	0.369766
ATP7AHigh	0.0915343
PDHA1High	-0.154713
ATP7BHigh	-0.360581
DLDHigh	0.236468
DLATHigh	-0.478299
DBTHigh	-0.344418
NLRP3High	-0.0802451
GCSHHigh	-0.484054
LIPT2High	0.315953
