# Supplementary material for: Systematic analysis based on the cuproptosis-related genes identifies ferredoxin 1 as an immune regulator and therapeutic target for glioblastoma
Source: BMC Cancer. 2023 Dec 19;23:1249. doi: 10.1186/s12885-023-11727-z (PMC10731758; doi:10.1186/s12885-023-11727-z)
Supplement: Supplementary file 12 — Additional file 12. [file 12885_2023_11727_MOESM12_ESM.xlsx]

## Sheet: lambda.min
variable

## Sheet: lambda.1se
variable
