# Supplementary material for: Systematic analysis based on the cuproptosis-related genes identifies ferredoxin 1 as an immune regulator and therapeutic target for glioblastoma
Source: BMC Cancer. 2023 Dec 19;23:1249. doi: 10.1186/s12885-023-11727-z (PMC10731758; doi:10.1186/s12885-023-11727-z)
Supplement: Supplementary file 13 — Additional file 13. [file 12885_2023_11727_MOESM13_ESM.xlsx]

## Sheet: lambda.min
event	time	FDX1	LIPT1	SLC31A1	ATP7B	DBT	GCSH	LIPT2	lasso.risk.score
1	448	4.8339	2.42951	5.42705	0.997618	3.40403	1.80016	1.84599	4.2298
1	76	4.97186	2.95951	5.63463	0.585059	3.09151	0.912573	1.45512	5.29052
0	466	5.1994	3.37707	5.88061	0.725959	2.79971	2.04103	2.49766	5.01599
0	470	4.72122	3.64723	5.60364	0.905043	3.58746	2.50498	1.17108	4.24481
1	618	5.13275	4.15173	5.52348	0.554245	2.76466	1.12088	2.29149	5.49934
1	1448	4.75087	3.20135	5.43642	1.23481	3.27889	2.31837	1.70505	3.92647
1	1448	4.84031	2.61268	5.59552	0.902189	3.49531	1.85635	1.7589	4.42142
1	1024	4.80769	3.50793	5.65149	1.90246	3.81916	1.86362	2.10558	3.86443
1	394	4.31061	3.05795	5.92791	0.339365	3.08085	1.11277	1.60398	5.35666
1	771	4.60612	2.48612	4.79599	1.06115	3.00737	1.00288	1.67708	4.0927
1	737	4.96678	3.42958	5.28294	0.571531	3.29748	2.86388	2.03034	4.20305
1	362	4.72119	3.33912	6.39843	0.45249	2.64145	0.987248	1.86362	5.89287
1	313	4.77585	2.89617	5.03366	0.44615	2.81959	1.64289	1.37807	4.55075
1	375	4.71696	3.0797	6.16473	1.56993	3.38222	1.94073	1.75591	4.30602
1	178	5.15763	3.6821	5.97485	1.23462	3.28027	1.46754	2.3609	4.99616
1	178	5.15534	3.77658	5.9413	1.01164	3.20433	1.56862	2.43962	5.1205
1	97	4.45238	2.94856	5.53899	0.915406	3.41373	2.21735	1.9565	4.1311
1	329	4.75469	3.07035	5.39827	1.00202	3.50909	2.31696	1.79265	4.04765
1	598	4.24123	2.91476	5.21373	0.853836	3.17556	1.60772	1.7845	4.18161
1	399	4.37662	2.80319	5.90856	1.03773	3.396	1.04942	2.00047	4.81263
1	98	4.86608	2.72482	5.44257	1.43776	3.49103	2.05381	1.91472	3.84881
1	2681	4.57167	3.49119	5.28257	0.694836	3.06681	2.01142	2.00288	4.40839
1	2126	4.36881	3.50388	5.13218	0.493545	3.03249	1.78568	1.51243	4.48165
1	828	5.02149	2.89087	5.40994	1.08841	3.40063	2.14776	1.61692	4.1327
1	317	4.69549	3.13054	5.51846	0.705934	2.94955	1.26772	1.62728	4.88882
1	317	4.28231	2.69077	5.31288	0.82489	2.90329	0.820894	0.957097	4.60758
1	225	5.1723	3.05528	4.75023	0.915406	2.8006	1.896	1.69666	4.07013
1	225	4.7662	2.86675	5.21792	1.34278	3.05899	1.66848	1.7215	3.9671
1	360	4.65798	2.94159	5.61221	1.28291	3.09613	2.01539	1.72308	4.07833
1	360	4.63638	3.07998	6.06849	1.38775	3.61068	2.06129	1.6204	4.27477
1	360	4.75794	3.1274	5.77452	0.967169	3.04906	1.56798	1.95583	4.74266
1	22	4.8304	4.17906	5.81377	0.327227	2.87623	1.84619	2.08093	5.38467
1	603	4.43942	2.69203	5.26482	1.51359	3.71036	1.53172	2.19525	3.76785
1	405	4.55074	3.26694	4.56931	0.905967	3.03812	2.10417	1.93584	3.66376
1	384	4.9102	2.72362	6.25139	0.559247	3.13881	1.01635	2.19264	5.63009
1	175	4.69565	2.89889	5.57006	1.10057	2.72992	1.6099	1.50614	4.40483
1	175	4.62022	2.92326	5.98131	1.03471	3.23663	2.01575	1.88147	4.49944
1	64	5.01663	3.45954	5.1243	0.660198	3.40301	1.74807	2.0286	4.60612
1	432	4.14865	3.13873	5.07687	1.15121	2.84314	1.81016	1.95843	3.79533
1	803	4.70828	3.43944	4.57051	0.695281	2.64635	2.07629	1.49108	3.934
1	1426	4.63772	3.11135	4.90324	0.90889	2.67387	2.16967	1.44716	3.84769
1	239	5.15665	3.54498	5.08984	1.17338	2.83404	2.53503	2.64759	3.91864
1	82	4.54328	3.31432	5.18979	1.40048	3.19845	2.13531	2.04033	3.68953
1	82	4.80413	3.58856	4.7644	0.89933	2.73175	1.91016	1.89383	4.0717
1	28	4.60929	3.90776	4.56899	0.568519	2.62019	2.14339	2.12413	4.08787
0	218	4.95662	3.19736	5.52012	1.03794	3.21246	2.12078	2.25852	4.33621
1	632	5.03637	3.279	5.02896	1.04677	3.16305	1.74863	2.21798	4.23305
1	414	4.48176	3.67416	5.49877	0.878921	3.7671	2.14228	2.93653	4.36124
1	33	4.71626	3.12636	5.42127	1.21568	3.75834	1.63413	1.8936	4.23078
1	380	4.69811	3.50835	5.83077	1.22657	3.6657	2.31866	2.23738	4.24868
1	150	4.95757	3.54598	5.84706	0.915942	3.57549	2.26592	1.90315	4.61916
1	537	5.22422	3.20246	5.16801	0.873971	3.33224	1.69937	1.67888	4.50667
1	382	4.84739	3.24645	6.00786	1.39873	3.21017	1.94077	2.31837	4.44876
0	932	4.57079	3.47216	5.82264	1.43312	3.45155	2.20245	1.54937	4.06669
0	181	4.81546	2.9528	5.99098	1.16324	3.80653	1.70783	1.65031	4.60449
1	506	5.10903	3.34676	5.72887	1.5212	3.70864	2.57187	2.07694	3.9379
1	133	4.67242	3.35644	5.80909	0.468948	3.5735	1.71238	2.64607	5.09973
0	13	3.95883	3.57627	6.01533	1.26993	3.79292	1.36059	2.20499	4.54863
0	958	4.647	3.17476	5.27815	1.41997	3.31822	1.92342	1.90219	3.83762
1	357	5.09855	3.62855	5.64807	1.20821	3.46002	1.67129	2.71802	4.66929
1	108	5.01818	3.05918	5.84902	0.69323	3.02029	1.22441	1.8707	5.25546
1	254	4.80995	3.15251	5.57066	1.28066	3.11816	2.0202	1.99921	4.16238
1	138	5.03911	3.10506	5.11231	0.653702	2.9129	1.40572	1.97644	4.72739
0	268	5.60969	3.73481	6.11286	1.04991	3.6395	2.05776	2.46853	5.10474
0	273	5.23384	3.13642	5.7349	0.820404	3.38583	2.26987	1.559	4.62548
0	204	5.10962	3.26836	5.35686	1.14529	3.10667	1.50223	2.21965	4.52851
0	155	4.89826	4.04612	6.11588	0.989212	4.14965	2.20449	2.23079	4.84622
1	83	5.02257	3.24946	5.8315	0.846313	3.29539	1.26033	1.49452	5.12105
1	114	4.53585	3.56791	5.92619	0.992768	3.89969	2.13373	1.9584	4.51394
0	187	4.91597	3.13317	5.93537	1.0192	3.50196	2.04023	2.12621	4.62214
0	139	5.52428	3.66667	6.01832	0.69964	3.8716	1.30655	2.94877	5.65009
1	548	4.99707	3.05041	6.15477	1.02998	4.06221	2.27101	2.79556	4.66289
1	448	4.82885	3.45382	5.55153	0.827656	3.21667	2.05231	1.63747	4.53209
1	395	4.47983	3.18712	5.80866	2.03671	3.63946	1.22706	1.99989	3.99783
1	1062	4.45876	3.14545	5.51312	0.853517	3.33103	1.21512	1.82505	4.70414
1	323	5.31285	3.98494	4.82413	0.796764	3.85596	2.5556	2.51874	4.11908
1	675	4.61291	3.19661	4.97608	1.13678	3.15162	2.26972	1.74295	3.67167
1	333	4.84138	2.99208	5.41935	0.568227	2.98712	2.1933	1.639	4.48967
1	1062	5.07271	3.47906	4.6509	0.369383	3.02783	2.57618	1.61603	4.1217
1	442	4.63311	3.76416	5.02956	1.06929	3.82917	2.26177	1.55699	3.85231
1	454	5.58625	3.3388	5.44246	0.495797	2.92883	1.67523	1.99458	5.19013
1	98	5.27545	3.11257	5.97763	0.940505	3.31142	1.92676	1.95151	4.89881
1	460	4.93218	3.523	5.1605	0.434455	3.01634	1.57952	2.16848	4.89357
1	29	4.98404	2.767	4.85787	0.760349	2.70359	1.78496	1.62452	4.18685
1	68	5.20555	3.46899	5.36389	0.984772	2.88749	1.88499	2.41597	4.56217
1	342	4.55431	2.88172	5.7757	0.795268	3.07979	1.32717	1.88331	4.86315
1	419	5.16047	3.27193	5.41134	0.745711	3.63173	3.16287	1.81221	4.02051
1	164	4.6962	3.68666	5.37172	0.411318	3.13126	1.87421	1.93059	4.83662
1	880	3.42635	4.37085	5.61508	1.57739	3.73795	1.83317	2.30308	3.78288
1	485	5.18903	3.19242	5.56427	0.471239	4.128	1.94699	2.05606	4.92399
1	485	4.92961	3.93755	6.51466	0.658554	4.33107	1.89052	2.27292	5.50754
1	975	5.23102	3.78032	5.84506	0.600365	3.20047	2.10564	1.8801	5.10826
1	543	4.92485	4.12559	5.28995	0.360196	3.31252	2.05759	1.9338	4.89972
1	232	4.56483	3.15028	5.70649	1.20608	3.55193	2.2383	2.53022	4.11349
0	218	5.504	4.24532	5.79271	0.243791	3.51493	2.34503	2.04128	5.42093
1	532	5.4368	3.33236	5.06791	0.623305	3.15017	1.87876	2.66537	4.70103
1	419	4.58221	3.3654	5.04106	0.663663	2.82674	2.56174	1.96192	3.98148
1	1537	4.98355	3.05141	5.03866	1.3221	3.71058	2.21431	1.559	3.67369
1	119	4.74835	3.27329	4.97721	1.01157	3.13708	2.12671	1.63622	3.90301
1	883	4.77087	3.30762	5.60277	0.917241	3.38339	1.74928	1.76715	4.59465
1	666	4.33877	2.81648	4.68532	0.851839	3.45382	2.22021	2.08953	3.53868
1	141	5.29541	2.90622	4.86102	0.368936	2.69238	0.818932	1.94991	5.13334
1	772	4.19621	2.98364	5.72104	1.55464	3.14929	2.21915	1.38753	3.65969
1	385	5.53136	2.63492	5.20989	0.675635	3.66034	1.37145	1.78111	4.8357
0	294	4.98501	2.36177	5.70468	1.44244	3.0767	2.47908	1.79577	3.78994
1	148	4.74266	2.9646	4.8774	0.943509	3.25568	2.65051	1.76222	3.55926
1	5	4.62059	3.39333	4.5213	1.65297	3.343	2.38681	1.8423	2.95118
1	124	4.71818	2.99756	3.88357	0.31904	3.09636	1.91686	1.98925	3.75322
1	737	5.00945	3.33514	4.88358	0.738552	3.23958	1.3794	2.34716	4.56081
0	214	5.70816	3.54364	6.04154	0.614851	3.2596	1.83382	2.07228	5.49924
0	214	4.3903	2.49636	5.55021	1.32596	2.72159	1.11563	1.75608	4.27722
1	455	5.44511	3.81689	5.5858	1.2345	4.04386	2.03728	2.43007	4.55491
0	953	4.44566	2.95209	4.40854	1.33067	3.60688	2.24236	1.5214	3.01052
0	286	5.03497	3.26728	5.11917	0.739675	3.30182	1.34511	2.46024	4.73269
0	452	5.5104	3.66135	5.81819	0.867976	3.42137	1.9952	1.64851	4.999
0	167	4.41165	3.2368	4.51237	0.908506	2.79637	1.96665	1.88753	3.64263
1	270	4.52113	2.71881	5.19232	1.53267	2.99821	1.90184	1.45801	3.55551
1	577	4.71078	3.61903	5.29579	0.7433	3.27746	2.52223	1.92208	4.19081
0	48	5.19986	2.91518	5.40014	0.944259	3.2728	2.16694	2.07056	4.32492
1	154	4.43341	3.26123	5.2632	1.00173	3.33976	1.57299	1.89883	4.26136
1	505	5.4544	4.28752	5.45773	0.229834	3.3168	2.69557	2.19447	5.03749
1	300	5.54438	3.37555	4.62252	0.309293	3.02194	0.897628	2.46477	5.17986
1	1233	5.14743	3.48204	5.51854	0.581014	3.35096	1.83289	2.29178	4.95703
1	648	4.10925	3.21279	4.96891	1.10521	2.99349	2.68601	1.75005	3.30544
1	427	4.49129	2.76503	5.06219	1.04761	3.07265	1.99516	1.53834	3.79302
1	550	5.03676	3.16951	5.66295	0.70186	3.08952	2.02027	2.02016	4.75985
1	510	5.40628	3.31985	4.63949	1.26969	3.13691	2.17428	2.41524	3.74434
1	489	5.15445	3.30279	5.71903	1.10816	3.37089	2.14932	2.32792	4.49384
1	231	5.03481	3.01952	5.27861	0.439995	2.57211	1.58885	1.90041	4.90415
1	87	5.62636	3.52582	5.03447	0.683113	3.09554	2.60701	1.75967	4.3432
1	480	5.05323	2.9642	5.57634	1.22008	3.59323	1.86869	1.41522	4.29259
1	77	4.85425	2.94542	5.60009	0.885262	3.38889	2.18345	1.861	4.35892
0	37	4.78398	2.9434	5.53968	0.856707	2.77855	1.72146	2.13396	4.58396
0	95	4.82387	4.13523	4.88571	0.751207	3.54334	2.41935	1.68513	4.0898
0	145	4.85307	2.706	5.59588	0.66421	3.25073	1.68433	1.82745	4.72908
0	222	5.03691	2.70889	5.04243	0.594357	2.75954	1.43893	2.46684	4.65331
0	160	4.93848	2.89619	5.76338	1.38139	3.61523	2.47262	1.8948	3.9552
1	454	5.4672	3.04473	6.00577	1.31446	3.65822	1.60677	1.96743	4.8327
1	343	4.55134	3.95093	5.80302	1.68563	3.76843	1.85902	2.54035	4.15431
1	544	5.47376	3.16649	5.61507	0.928655	3.56811	2.08015	2.38394	4.68078
0	442	5.25509	3.15178	5.7911	1.37851	3.46269	2.02304	1.55051	4.36501
0	951	5.61976	3.71683	5.81552	0.405121	3.05139	1.96259	2.85909	5.49177
1	335	4.98187	2.78737	6.0678	1.22552	3.41462	2.03566	2.43117	4.52368
0	415	4.7669	3.39457	5.70935	0.983897	3.27283	1.81807	2.10027	4.61717
1	157	3.84529	2.88366	5.63541	1.06654	3.01904	0.722204	1.92892	4.60256
1	388	5.72088	3.77883	4.97584	1.04369	3.73007	2.75127	2.95552	4.06742
1	468	4.32573	3.36768	5.31784	0.992406	3.57328	2.20116	2.12717	3.97302
1	36	4.45859	3.17985	5.18374	1.2158	3.0983	1.8396	1.6421	3.90206
1	142	4.49532	3.71997	5.18319	0.763582	2.7422	1.69862	1.74807	4.46839
1	485	4.55008	3.5286	5.26825	1.37128	3.11415	2.15406	1.83467	3.79794
1	224	5.17047	3.26327	5.80708	0.293253	3.16319	1.81011	1.92812	5.33822
1	269	4.4452	2.69668	5.26906	1.26604	2.92296	1.55881	1.43936	3.95287
0	693	5.07006	3.40035	5.5929	1.18504	3.63775	2.30495	2.55029	4.25905
1	766	4.81634	3.19103	5.22061	1.32613	3.16514	2.08028	1.63096	3.8545
0	604	5.10902	2.71631	4.6017	0.542209	2.73939	1.62026	2.01425	4.3163
1	585	4.6081	3.58952	5.66351	0.605779	3.7933	2.03376	1.34755	4.69443
1	26	4.42889	3.13167	5.27676	1.55562	2.91393	2.08699	2.78804	3.61711
1	406	5.19062	3.065	4.52965	0.77011	2.94914	2.76341	1.06888	3.57477
1	360	4.85766	3.45688	5.52873	0.706553	3.16331	1.61108	2.17002	4.86759
1	6	4.82565	3.06673	5.1021	1.16247	3.27578	1.42524	1.84306	4.20954
1	460	4.79933	3.27299	5.03994	1.92752	3.05709	1.59158	2.76486	3.58085
1	146	5.08093	3.52357	5.80838	1.72129	3.49893	2.26748	2.53722	4.04622
1	138	5.69257	2.78578	5.37695	1.03154	3.61304	2.50485	2.73079	4.2441
1	535	5.02226	2.92765	5.61282	0.80521	2.95446	2.09616	2.56633	4.58232
1	94	5.0742	3.26341	5.1081	0.995521	2.84042	1.30562	1.76052	4.5523
1	111	5.30274	3.47742	6.03884	1.3133	3.71199	1.85012	3.29801	4.82021
1	279	4.98481	3.30661	5.64161	1.39994	3.37393	2.41932	1.72085	3.99318
1	1458	4.86781	3.1861	5.19847	1.02538	3.55485	2.19352	1.34727	4.00236
0	3574	4.81338	2.66045	4.80551	0.913569	3.7439	2.15199	1.52065	3.71261
1	234	4.7005	3.17212	5.85414	1.2233	4.34733	1.82183	2.12032	4.40906
1	1335	4.74015	2.44869	5.29971	1.20758	3.68334	1.58669	2.03601	4.0543
1	1106	4.55738	3.09041	5.55094	1.11183	3.82624	1.87841	2.2228	4.21995
0	1828	4.84285	2.92187	4.26321	1.02708	2.42755	2.32582	1.43034	3.29597
0	1222	4.08571	2.74906	4.46659	1.41679	3.80234	1.39994	1.78325	3.22935
0	8	4.09784	2.95364	5.60463	1.98412	3.77433	2.75493	1.43376	2.91436
1	639	4.71075	2.72515	5.91144	1.51051	4.46307	2.39616	2.08502	3.84234
0	1631	4.59822	3.20836	5.53986	1.92178	3.7442	1.48176	1.71787	3.81001
1	194	4.64062	2.39909	5.5936	1.88655	4.08376	1.9384	2.05252	3.48906
1	538	4.55353	3.13348	5.76942	0.857583	4.30523	2.87725	2.18622	4.0474
1	814	4.90966	2.8959	5.50644	1.47233	4.04224	2.34948	1.69359	3.73531
1	1137	4.47673	2.9692	4.67784	0.907506	3.64239	2.20799	1.81003	3.56013
0	1428	4.26931	2.91701	4.82446	1.42428	3.87484	1.78802	1.4037	3.35434
0	1469	4.05683	2.71194	4.2251	1.853	4.03382	2.38214	1.35902	2.1933
0	1519	4.4591	3.0611	5.59065	2.13999	3.44518	2.55655	2.68086	3.11189
0	1494	3.35125	1.44217	3.74861	1.07834	3.51748	1.23769	1.48682	2.53676
0	1426	3.95423	2.46751	4.61778	1.67505	3.00619	2.29713	1.59698	2.60303
0	3733	4.15143	2.50182	4.65015	1.00562	3.64466	1.79668	1.85036	3.45274
0	2493	4.67969	2.77886	4.98216	1.30282	3.79245	2.02333	1.35038	3.56176
0	2289	4.27228	3.52559	3.87658	0.58246	2.08889	2.81164	1.07594	3.04904
0	1458	4.35026	3.27914	5.23094	1.15801	3.86661	2.32011	1.55262	3.67991
0	2218	4.48129	3.10549	4.62543	0.939603	3.92999	1.74511	1.20983	3.72278
1	1547	4.57954	3.06022	6.00501	0.875937	4.0111	2.02503	2.59366	4.64285
0	2772	4.31738	2.79038	5.25043	1.79269	3.32779	2.20323	1.58429	3.17365
0	1354	4.41267	3.52597	5.01494	2.24077	3.30401	1.81373	1.57986	3.05789
0	1112	4.28426	2.92378	5.18422	1.70624	4.35872	2.38322	1.83697	3.08609
0	2381	4.27322	3.14166	5.01794	1.84599	3.86826	1.67618	1.52366	3.27064
0	1412	5.47642	3.13297	4.37758	1.14509	3.74755	3.10894	2.28134	3.15038
0	573	4.06195	2.98714	4.46476	1.38714	2.61913	3.04862	1.54463	2.51134
0	919	4.96376	3.08537	5.05441	1.90874	4.26172	2.57526	2.32648	3.06168
0	1421	4.56556	3.04591	4.41956	1.78429	3.94706	2.31629	2.14284	2.70904
0	1210	4.54894	2.81693	4.62273	2.00967	4.07264	2.61136	1.54854	2.43841
0	1139	4.33842	2.75854	5.32469	1.53287	3.67815	2.65262	1.60336	3.18481
0	1021	4.19972	2.81539	4.34838	1.52612	3.60761	1.49708	1.26249	3.05998
0	2219	4.55636	3.20533	5.035	2.05891	3.38829	2.50396	1.80884	2.85841
0	962	3.62525	1.90701	3.85879	1.39742	2.65668	2.24702	1.60947	2.10623
0	736	4.20519	3.18693	4.69789	1.05533	3.28973	2.44917	1.40256	3.28189
1	775	5.09049	3.26353	4.93761	0.914182	3.5706	2.99498	1.73418	3.62808
0	916	3.96104	2.48661	4.86081	1.68361	2.95168	2.46174	1.78434	2.69472
0	182	5.48801	3.72119	5.57071	2.09926	3.56956	3.35099	1.43515	3.19716
0	955	4.33534	3.01334	4.84964	1.8482	3.24339	2.96222	1.50269	2.53658
0	835	4.67671	2.94158	4.55933	1.10239	3.39924	2.83851	1.27316	3.07204
0	846	4.35198	3.51618	4.83594	1.60611	3.3042	3.1782	1.38885	2.71033
0	889	4.18606	3.28377	4.15007	1.04187	2.42398	2.70549	1.9782	2.87383
1	438	4.7758	2.59034	5.36277	1.59713	3.21216	2.88023	2.09802	3.21813
0	563	4.28875	3.07694	3.874	0.899176	3.28478	2.87694	0.938549	2.62255
0	368	3.93925	2.98756	4.696	1.53092	2.64039	1.58837	1.68742	3.2454
0	342	4.59867	2.8082	4.44667	1.71712	3.46462	2.41897	1.70991	2.69241
0	544	4.267	2.87874	4.20953	1.17428	3.47325	1.91755	1.68648	3.09025
0	935	4.17508	2.81856	4.39895	0.852798	3.48541	1.77362	1.48517	3.47996
0	492	3.95356	2.02041	3.82255	1.12035	2.75091	1.28422	1.26189	2.90331
1	607	4.79989	3.29427	5.44363	1.85535	3.98248	2.24403	2.23152	3.52096
0	968	4.02833	2.61429	4.57752	1.35095	2.69577	2.19279	1.87566	2.96223
0	1943	4.83558	3.45464	5.20994	0.72657	3.47836	2.35789	1.95684	4.23254
0	1401	4.58762	2.77884	4.68375	1.06088	3.56484	1.80579	1.65718	3.64525
0	748	4.51947	3.08292	5.00527	1.52341	3.10658	2.15306	3.16426	3.45791
1	919	4.51513	2.72317	5.55254	1.59077	3.45641	2.06619	1.76981	3.66239
1	919	4.5187	2.9807	4.79299	0.938248	2.65324	2.59268	1.71818	3.48033
0	1279	5.06552	2.89272	4.80769	1.03612	3.77512	2.11143	1.14359	3.76569
0	846	4.45535	2.73474	4.68364	1.25381	3.58212	2.20019	1.92121	3.25179
0	523	4.4615	3.46428	4.70518	1.25665	3.05034	3.11741	1.51238	2.96834
0	523	4.52785	2.21378	4.96471	2.04317	3.81443	2.06371	1.07601	2.77148
0	1650	3.92194	2.78708	5.04545	1.12552	2.43914	1.86734	1.91678	3.62255
0	706	4.05149	3.13424	4.68956	1.48336	2.89931	2.58174	1.73773	2.84476
1	531	4.31666	3.28202	3.96802	1.12823	3.10219	2.76937	1.29889	2.64132
0	417	4.12659	2.41884	4.42005	1.04488	3.42828	2.38283	1.5541	2.94497
0	566	4.12781	3.19631	4.26261	1.42846	3.71068	2.49526	1.0895	2.61999
0	548	5.125	3.59335	5.80929	0.91219	3.89489	1.82024	2.3807	4.89866
0	443	4.00014	2.81783	4.73451	1.27989	3.23341	2.06468	1.74971	3.18904
1	205	4.56975	3.01582	5.80464	1.09018	3.88433	2.07762	1.90581	4.27976
0	407	4.56272	2.80265	4.73563	1.22817	3.94603	2.49774	1.9871	3.19875
0	257	4.20255	2.84603	5.28324	1.1177	3.909	2.09211	1.76188	3.72036
0	207	4.62614	2.70644	4.71284	1.29543	3.9083	1.31359	1.87038	3.72348
0	5546	4.61999	2.76793	5.87674	1.976	3.35297	2.6196	1.4899	3.34862
0	5546	4.13197	2.86681	4.78956	1.45043	2.53879	2.6688	1.83058	2.88762
0	576	4.63433	2.91462	4.58868	1.3058	4.1747	1.83734	1.78035	3.4015
0	532	4.14933	2.80509	4.39765	1.10996	3.60324	1.36295	1.35355	3.46309
0	532	4.74816	2.94026	4.65312	0.754717	2.87837	1.51723	1.53356	4.12394
0	461	4.23666	2.89274	5.28486	1.68316	3.10367	2.26712	2.72775	3.30082
0	6423	4.65555	2.83046	5.57967	1.98656	3.66453	1.59984	1.62237	3.66888
1	1585	4.54641	3.28722	5.18756	1.74386	3.59495	1.84129	2.78346	3.58128
1	682	4.70746	2.79996	5.30622	1.47933	3.24247	1.85483	1.63548	3.78018
1	1491	4.20138	2.28916	4.45828	0.873104	3.50326	2.01164	1.56677	3.2859
1	2286	4.35176	2.3851	5.47014	1.30731	3.87491	1.73613	1.50741	3.82677
1	1401	4.12031	2.6161	4.95323	1.80987	3.18675	1.86766	1.36519	3.01462
1	1401	4.09213	3.05094	4.31184	1.38294	2.71999	2.63234	1.71988	2.64782
1	2000	4.3055	2.59856	4.96335	1.42535	3.74672	1.96273	1.57541	3.319
1	37	4.20382	3.15842	4.80464	1.52472	3.08241	2.02109	2.53583	3.25939
1	2660	3.9363	2.82318	4.85912	1.54617	4.28042	2.04764	0.896466	2.96913
1	214	4.95884	2.71004	5.16727	1.168	2.87759	1.52607	1.42083	4.1725
1	354	4.29487	2.50465	5.28978	1.47379	3.56046	1.9143	2.16066	3.53552
1	4068	4.63425	2.78461	5.10908	2.19551	3.65416	3.38915	1.81938	2.28946
1	4068	4.9833	2.72846	5.19476	2.43821	3.30033	3.42028	1.18726	2.25187
1	4068	3.81578	2.3482	5.01105	3.57881	3.1019	1.4938	2.57543	1.76718
1	605	4.78867	2.92644	5.57597	1.50625	4.2259	2.10175	2.15507	3.85291
1	512	4.94368	2.63336	5.75836	1.50681	3.46169	1.6025	2.22243	4.25795
1	2875	4.59555	2.40991	4.82497	1.61301	4.02158	1.97882	1.84185	3.14175
1	2875	4.73524	3.263	4.07942	0.55031	3.16023	2.69991	1.55739	3.35639
1	2875	5.20744	2.81324	5.98279	0.998701	3.47655	2.26051	1.81443	4.58853
1	3470	4.31638	2.66428	4.82913	1.23113	3.52846	2.39676	1.1127	3.1687
0	242	3.70541	2.6249	4.93901	2.23484	3.40181	2.05273	1.27238	2.41878
0	73	4.33458	3.03039	5.17477	1.55075	4.06288	1.79946	1.68379	3.53896
1	349	4.41412	3.07887	5.94672	0.992478	3.92677	2.02063	1.714	4.42351
1	1915	4.84771	3.33683	5.64041	1.07724	4.0466	2.19749	2.60179	4.31468
0	4752	4.3681	2.5691	5.18478	1.62602	3.5728	2.13488	2.07502	3.27449
1	4695	4.16274	2.4388	5.12936	1.42153	3.40909	2.32074	1.54903	3.18138
1	456	4.51877	2.8134	6.01975	1.08678	4.05289	2.49337	1.95829	4.1519
1	3200	4.33062	2.40452	4.48019	1.06819	3.53465	2.01724	1.18973	3.20268
1	199	5.02737	3.34808	5.94971	0.888539	3.78496	1.51687	1.93738	5.05982
1	269	4.61368	3.03453	5.79857	1.61871	4.19499	1.91349	1.72461	3.94994
1	3571	3.75821	2.77066	4.12625	1.45838	3.10703	1.84924	1.03682	2.6248
0	2761	4.58007	2.85232	4.60388	1.32048	3.73061	2.10336	1.99273	3.26336
1	933	4.10528	2.62077	5.31451	1.6783	2.98105	2.02531	0.742869	3.25693
0	800	4.48309	2.9835	5.1214	1.40626	4.48076	2.3754	1.0941	3.32724
1	315	5.36866	3.55329	5.32037	0.603312	3.90369	1.94662	2.4838	4.83132
1	242	4.11809	2.23211	4.88428	1.59359	3.43176	1.86726	1.57279	3.05073
0	2869	4.18848	2.97975	5.21892	1.94111	3.08519	2.51947	1.23008	2.86757
1	576	4.66468	3.07241	5.64735	1.30923	4.18475	2.34843	2.59015	3.93443
1	1339	4.52465	2.84758	4.90557	1.33382	3.8284	2.73756	1.84736	3.10628
1	1886	4.34265	2.51248	4.83653	1.44021	3.31833	2.15795	2.13123	3.16428
1	788	4.91454	3.15163	4.95913	0.696439	4.05341	2.21251	2.22805	4.11131
0	1834	4.59406	2.6935	5.48926	1.98994	4.04291	2.62917	1.48749	3.01618
1	709	4.52715	2.85868	4.29258	1.54142	3.9189	1.93471	1.97823	2.94115
1	709	4.54374	2.70536	3.38181	0.310573	2.18954	3.20517	2.74767	2.726
0	1277	4.54631	2.50264	4.71517	0.979952	4.21482	1.86049	1.55011	3.5933
0	84	3.98583	2.05721	4.60084	1.49621	3.58213	1.61955	1.36356	2.95651
1	155	4.88027	3.32225	5.51557	1.07498	3.91236	1.8281	2.26622	4.41756
1	722	4.9338	3.13539	6.12087	1.1973	4.1699	2.33136	2.15876	4.44282
1	444	3.93787	2.39934	4.62614	1.99447	3.69588	1.95799	1.78367	2.48918
0	629	4.54039	2.90134	5.02494	1.3754	3.81736	1.93964	1.81459	3.56958
0	651	4.37031	2.56343	5.39618	1.93825	3.48446	2.70026	1.19761	2.85904
0	582	5.05183	3.63028	6.09563	1.19516	4.64549	2.1107	3.09496	4.70633
0	516	4.63332	2.73565	5.314	2.08076	4.14801	2.16781	1.14906	3.06321
0	471	4.27844	3.17973	4.12104	0.874679	3.14682	2.46496	1.46822	3.06058
0	431	4.52857	3.3185	5.50183	2.61506	3.55841	2.5589	2.1139	2.73638
0	1012	5.46001	2.75217	5.89863	0.864889	3.1174	2.18498	1.40839	4.75255
0	908	4.3042	2.39399	3.44562	0.49774	2.29287	1.54473	1.1872	3.22606
0	964	3.8032	2.69795	3.44811	0.672742	2.70786	2.52047	1.13993	2.46161
0	743	5.09387	3.05459	4.72928	1.24025	3.02425	2.21509	2.48367	3.64193
0	796	4.90542	3.28867	4.14258	0.663299	2.91594	2.7395	1.8484	3.38513
0	760	4.47667	3.39107	4.24173	1.48615	3.55817	2.6832	1.67848	2.67224
1	1033	4.97084	3.37375	5.23047	0.733701	3.53542	2.38375	1.94568	4.25837
0	777	3.72687	2.71339	4.44024	1.88951	3.19256	1.76893	1.12704	2.52077
0	656	3.41418	2.40526	4.13743	0.867501	2.51969	1.82636	1.45717	2.93676
0	2893	3.8261	2.66925	4.37078	1.85232	2.9457	1.70124	1.51551	2.59253
0	638	4.30189	2.60604	4.42608	1.67875	3.62029	2.11003	2.03816	2.71602
0	678	4.07313	3.48904	4.04818	1.41284	2.74242	2.69109	2.16308	2.52241
1	347	4.32421	2.34517	4.63379	1.12161	3.34399	2.71583	1.38344	2.91785
1	814	4.58312	3.42389	5.8795	1.25447	3.5578	1.96839	2.33105	4.3831
0	522	4.21167	2.56925	4.87671	1.30883	3.16917	2.01913	1.70492	3.31259
1	648	4.336	3.26326	5.13694	1.73123	3.06946	2.59335	1.53461	3.06616
1	547	3.7514	2.47781	4.10625	1.66739	2.63552	2.25635	1.71936	2.23404
1	4229	4.18332	3.00261	4.29852	1.19301	3.22768	2.25517	1.7031	2.9736
0	2565	4.47642	3.60071	4.10826	0.856627	3.42586	2.59249	2.26813	3.18784
0	1567	3.53257	2.60514	4.0155	1.50187	3.5144	2.24123	1.59211	2.20764
0	1137	4.10471	2.58612	4.00142	1.32579	3.17513	1.97255	1.35659	2.68285
1	228	4.70342	3.14158	4.88508	1.35575	3.64041	2.13419	1.97192	3.52024
1	1351	4.08186	2.41535	4.06791	1.43109	3.29205	1.95032	1.42562	2.61079
1	1183	4.86333	2.75965	4.76156	1.44132	3.54767	2.30244	1.71572	3.25941
0	17	5.02338	3.02837	5.80861	1.52201	3.54051	2.45993	2.15075	3.95821
1	1525	4.63441	2.89006	5.04486	1.38532	3.8037	2.0587	1.79539	3.54842
1	2052	4.38308	2.44856	4.50118	1.02411	3.42802	1.72583	1.45565	3.44173
1	1251	5.32091	3.76239	5.25386	0.9282	4.02729	2.37459	2.94373	4.36408
1	2433	4.49732	2.67353	5.34884	1.66712	4.24308	2.1271	1.84884	3.38727
1	1762	4.67882	3.2621	4.82954	1.52562	4.47017	2.06901	1.98189	3.36425
1	4084	3.98363	2.92871	5.26286	2.36053	3.96501	2.16305	1.21276	2.62496
1	2379	3.91421	2.89792	5.25358	1.415	2.91144	2.32308	1.96014	3.31328
1	2907	4.29322	2.77674	5.2215	1.96336	3.45464	2.10497	1.77905	3.06306
1	3978	4.57534	3.20279	4.82372	1.70593	4.0113	1.8173	1.97435	3.31665
1	435	4.92716	3.26461	4.73793	1.09106	4.16961	3.21065	1.6783	3.15986
1	886	5.00753	3.08309	5.70129	1.31319	3.71196	2.0844	1.70461	4.21257
1	2835	4.47831	3.2948	4.21387	1.75933	3.60629	2.35442	1.83261	2.59273
1	111	4.90161	3.04736	5.7021	0.769264	3.42609	2.12327	1.27983	4.55874
1	592	5.08318	3.04743	5.11924	1.24938	3.63397	2.09606	2.01585	3.90277
1	378	4.20246	3.10419	4.31804	0.600555	3.09896	2.3346	1.5511	3.43011
1	492	4.74043	3.50909	5.11254	0.505383	3.458	2.56584	1.79987	4.2031
1	648	4.33518	3.11257	4.53856	0.872238	3.52587	2.69573	1.99993	3.24089
1	727	4.96166	3.22059	5.25122	1.26261	3.80949	1.55606	1.91651	4.22998
1	2282	4.02656	3.15424	5.08186	1.97063	3.10183	2.10387	1.45175	2.94581
1	1578	4.43277	3.40123	5.30294	1.47804	3.54823	1.65343	1.42067	3.88076
1	466	4.82379	3.19249	5.05083	1.99212	3.604	2.26855	2.28363	3.14653
1	23	4.16802	2.51116	4.14428	1.42304	3.4765	2.52567	1.6371	2.43423
1	987	4.55046	3.48891	5.112	1.44694	4.07289	2.39408	1.62012	3.45396
1	1120	4.85877	3.19763	4.19629	1.48259	4.06559	2.67243	1.34778	2.71451
1	4445	4.0317	1.94662	4.21607	1.7595	3.35942	1.2345	1.50914	2.69835
1	398	4.31427	2.52027	5.12317	1.34704	3.57341	2.47706	1.5477	3.22283
1	2235	3.96469	2.26894	4.75831	1.4702	3.41132	1.81738	1.22676	3.02198
1	4412	4.79265	3.4969	3.65746	1.15911	3.63742	2.60985	1.51828	2.69779
1	984	4.7361	3.09569	4.47425	1.60426	3.79048	2.32783	1.92246	2.9501
0	1201	4.20637	3.09547	4.92826	1.59975	3.07229	2.81656	2.42153	2.87031
0	7	4.54926	3.1614	5.53018	1.84535	3.26269	2.87301	1.46341	3.14927
0	6	4.57829	2.82379	4.08263	1.34216	3.66676	2.51347	1.47004	2.66484
0	1453	4.21364	2.84081	4.85763	1.47155	3.4086	2.12859	1.8536	3.17393
1	775	4.19606	2.81869	5.30261	1.1586	3.21526	2.20495	1.78409	3.66959
1	775	5.06664	3.14147	5.83918	1.66907	3.91134	3.04093	2.1036	3.59668
0	1588	3.98275	2.33027	4.52376	0.936139	2.54144	2.06126	1.36401	3.21798
1	1120	4.71952	2.9091	4.95295	1.54977	4.18376	2.03252	1.96776	3.39969
1	1120	5.51051	3.1761	4.97593	1.1516	3.3182	2.59779	2.56274	3.85635
1	1120	4.45723	2.65707	3.96666	1.08583	3.27711	2.15724	1.84643	2.91549
0	571	4.63858	2.85328	5.10545	0.772224	3.32072	2.17217	2.0262	4.0293
0	454	4.21718	2.92243	4.31322	1.28771	3.74993	1.61363	1.97372	3.21535
0	1294	4.47281	2.86958	4.43043	1.62143	3.77699	2.47998	1.92235	2.68567
0	1257	4.54192	2.78651	5.09977	1.5877	4.00825	2.18148	2.11523	3.31671
1	561	4.54016	2.99644	4.69543	0.540325	2.58272	1.98907	1.54166	4.02905
0	467	4.68783	2.51374	5.67034	1.82175	3.48704	2.34636	1.99324	3.45277
0	544	4.20739	2.67272	4.36515	1.08807	3.64725	2.70593	1.76014	2.79655
0	1219	4.11323	2.88516	5.09894	1.94081	3.35272	1.99986	1.18295	2.98458
0	686	3.93739	2.33139	4.78381	1.2655	2.91871	2.17498	0.913186	3.02915
0	627	4.0027	3.0828	4.79666	1.7155	3.68444	2.43419	1.86908	2.75325
0	611	4.13896	2.03041	4.99955	1.27017	3.41685	2.3799	1.48651	3.08257
0	862	4.04474	1.70439	3.88646	1.67857	2.9996	1.55807	1.12174	2.33029
0	416	4.39412	3.09776	4.5617	2.02959	4.0695	2.6116	2.02407	2.40448
0	433	4.16849	2.74709	4.19244	1.44726	3.78801	3.08977	1.43002	2.19299
0	487	4.60766	2.93338	5.45362	1.91296	3.20494	2.93002	1.42986	2.99215
0	611	4.16565	2.88286	4.44352	1.64962	3.0635	2.94236	2.11942	2.37042
0	455	4.49077	2.66088	4.73224	1.57995	3.84425	2.34469	1.73387	2.93916
0	685	4.01475	1.80991	4.33381	1.90041	3.76682	1.82778	1.95509	2.33861
0	992	5.0011	3.30046	4.37168	1.49093	3.88634	2.47931	1.32723	3.00462
0	1164	4.32983	2.49257	4.66105	1.67478	3.41927	2.88382	2.18542	2.49221
0	1164	4.54431	2.28839	4.4328	1.58313	3.51122	2.50975	1.99338	2.62075
0	326	4.78832	3.02614	5.50091	1.49932	3.48632	1.87598	1.5211	3.94711
1	559	4.44088	2.61242	4.66944	1.34102	3.11788	2.48008	1.22466	2.9944
0	569	3.31599	2.89829	2.27825	0.686433	2.84022	2.30454	1.20764	1.63021
0	721	4.23234	3.10655	4.50534	0.973795	3.18002	2.19796	1.95524	3.36315
0	449	4.44884	2.75219	4.61236	1.00389	3.54274	2.34888	2.15033	3.33477
0	542	4.19225	3.19199	4.83384	2.01607	3.20563	2.98191	1.09815	2.35527
0	655	5.03399	3.06693	3.61491	0.856308	2.46738	3.18691	1.72762	2.6749
0	457	4.4849	3.17722	4.07971	0.617487	2.18568	3.17946	2.4957	3.03865
0	500	4.33572	2.78473	3.94455	0.95977	2.16646	3.1875	1.78459	2.51156
0	677	5.35583	2.5142	4.01388	0.345169	2.67897	2.10047	1.91319	3.88081
0	868	4.21864	2.79996	4.3233	1.20057	3.64982	2.70091	1.2135	2.69148
0	328	4.57065	2.91052	5.36344	0.835116	3.21774	2.26066	2.04719	4.10229
0	1115	4.07156	2.86431	4.92864	1.2979	2.90841	2.41805	1.5208	3.17016
1	1481	4.44949	2.41533	4.22784	1.30323	3.32357	2.96225	1.74209	2.46085
0	622	3.79323	2.26216	4.03306	1.26466	3.08505	1.89045	1.51106	2.61787
0	567	5.09591	2.59577	5.89303	1.93531	3.65256	1.68988	2.14336	4.01236
0	174	4.62543	2.91217	4.88531	0.820812	3.62534	1.78039	1.75412	4.02171
0	837	4.93407	2.95021	5.49181	1.5565	4.01604	2.60001	1.59941	3.55325
0	3	3.51927	2.47067	4.51106	1.39215	3.14217	2.13655	1.55812	2.65903
0	203	4.68737	3.21687	5.46455	2.2759	3.21254	2.99204	1.45402	2.78008
1	351	5.28368	3.95053	5.69817	0.996099	4.65487	2.54964	2.23054	4.48909
1	1220	4.40436	2.18082	4.67258	1.29414	3.69291	2.04736	1.85451	3.14556
0	4	4.33402	3.28936	5.4176	1.36048	3.128	2.69408	2.01952	3.51272
0	1	4.75878	2.84425	5.35816	1.61221	3.97702	2.48687	1.86184	3.40248
0	503	4.63895	3.15832	5.1625	1.02382	4.02956	2.19598	1.84499	3.88709
0	114	4.31915	2.58597	4.61864	1.21425	3.60879	2.47067	1.41229	2.99736
0	530	4.12502	2.87961	4.32787	1.24781	3.44346	2.33565	1.55056	2.84671
0	199	3.64147	2.21244	4.41884	1.37284	2.94035	2.01821	1.41684	2.66508
0	738	4.20556	2.46587	5.66932	1.04474	3.60363	2.42444	2.59603	3.84081
0	194	4.75016	2.75324	5.46335	1.28499	3.42406	2.79281	1.32498	3.5506
0	1227	4.29351	2.79747	4.20555	1.20195	3.42891	2.38422	1.73149	2.82981
0	2287	4.10301	3.17596	4.98914	1.76481	3.05229	2.41608	1.61584	2.92833
0	2918	4.09055	2.57928	4.84396	1.70439	3.39351	2.44347	2.09474	2.73834
0	3253	4.86394	3.24138	4.44284	0.972252	3.85507	2.55284	2.03358	3.3829
0	5255	4.33581	2.62835	5.16783	1.09599	4.14861	2.21512	1.40327	3.5753
0	122	4.42469	3.04557	5.14559	1.30976	3.83429	2.66544	2.36241	3.34887
0	153	5.20261	2.82857	5.64935	1.38913	3.62095	2.20129	1.96532	4.09565
0	908	4.32426	2.71198	4.30586	1.17473	3.64062	2.70911	1.65292	2.73617
0	705	4.91032	2.74388	4.1438	1.0769	3.48812	2.39361	1.5372	3.08805
0	3725	5.09873	3.19305	4.8394	1.48006	4.05746	2.65494	2.33677	3.28984
0	139	4.0996	2.80333	4.96519	1.32227	3.44659	2.56484	1.45523	3.07307
0	526	4.99963	2.75869	5.71544	1.64104	4.32731	2.26945	2.01817	3.79209
1	96	4.40474	2.3429	4.97398	1.38957	3.71911	2.2571	1.92094	3.20603
0	671	4.13811	2.66928	4.79922	1.5146	2.94366	2.57954	1.39484	2.81251
0	1399	4.82646	2.7757	4.73426	1.42099	3.81159	2.32809	1.59355	3.2162
0	1706	4.14958	2.15394	4.64862	1.6787	3.94074	1.95028	1.92733	2.77341
0	1752	4.74326	3.16166	5.27577	1.08909	4.20449	2.14147	2.17015	3.9864
1	7	4.18031	2.76657	5.10756	1.55026	3.37554	1.63705	1.55773	3.48728
0	434	3.78824	2.92412	4.7083	1.2731	3.21073	2.61454	1.89705	2.85253
0	5	4.78085	2.87723	4.5818	1.0314	3.46284	2.76203	1.64566	3.21878
0	494	4.33963	3.42182	5.66172	1.79402	3.32911	2.28484	2.16198	3.57533
0	23	5.14329	3.02531	5.17381	1.19705	4.20054	1.67342	1.89216	4.17769
0	1359	4.49504	2.67453	4.87919	1.27554	3.00718	2.79402	1.79764	3.0923
0	184	4.44589	2.52266	4.16192	0.502942	3.07642	2.4396	1.40839	3.31064
0	1300	4.5848	3.03069	5.31528	1.05242	3.99578	2.00004	2.29675	4.03977
0	3	4.05195	2.6365	4.90556	2.29575	3.16795	1.81394	1.99924	2.64347
0	964	4.62222	2.68379	4.62658	1.18422	3.80178	2.02921	1.97188	3.39639
0	455	4.66282	3.23668	4.47965	1.17862	3.84697	2.70088	2.16186	3.10478
0	3	4.93406	3.0245	5.38157	1.51142	3.69684	2.22182	2.63383	3.77841
0	3	5.04966	3.02116	4.58813	1.43568	3.33166	2.75918	1.10796	3.0271
0	90	3.91789	2.73255	3.10246	1.44969	2.58174	2.55557	1.15491	1.67137
0	533	5.39149	3.86447	5.25289	1.71097	3.89831	2.55658	2.62246	3.71061
0	210	4.26967	2.53658	4.73708	1.49006	3.646	2.36283	1.82175	2.90618
0	442	4.15816	2.59488	5.16909	1.59259	3.62335	2.04653	1.73379	3.2434
0	1201	4.44308	3.17919	5.32641	1.45581	4.20678	2.34647	1.65741	3.50486
0	585	4.25678	2.91315	4.68739	1.66866	4.44607	2.15196	1.93425	2.88461
0	1189	3.76957	2.34204	4.47451	1.63473	3.37267	2.18986	1.55895	2.47753
0	7	4.59036	2.87265	5.12336	0.779134	2.9594	1.09484	1.58159	4.55721
0	1540	4.46115	3.29321	4.95054	1.31765	3.62883	2.2883	2.1967	3.46827
0	15	4.60192	2.91829	5.87029	1.99371	4.09558	2.42248	2.37643	3.45969
0	718	4.69297	3.12034	5.38229	1.48357	4.31667	2.74334	1.99346	3.41361
0	1130	4.12055	2.29364	4.81343	1.8264	3.8798	2.34275	1.94024	2.59648
0	10	4.34475	2.89346	5.37778	1.87912	3.05807	2.31127	1.6984	3.188
0	4	3.93847	2.99948	4.89471	2.28271	3.29996	2.36168	1.42573	2.37563
0	112	4.38238	2.89264	4.53772	1.87841	3.65436	2.59201	2.01328	2.48482
0	162	3.75452	2.17508	4.11451	1.38808	3.20953	2.09751	1.39006	2.4304
0	1079	3.71487	2.55555	4.63393	1.67084	3.41261	2.42021	1.77817	2.47426
1	113	4.74351	2.55988	6.15754	0.805045	3.08057	1.14483	1.15069	5.17376
0	343	4.04844	2.89313	4.44453	1.82297	3.81494	2.87145	2.04089	2.19427
0	956	4.12949	2.97589	4.54715	1.25459	3.65615	2.86326	2.18412	2.7654
0	50	3.87938	2.35775	4.51402	1.57536	2.81396	2.31699	2.05939	2.57778
0	494	4.97077	3.14084	6.33834	1.78831	3.93447	1.86255	2.11493	4.39266
0	286	4.09462	2.91089	4.6847	2.19573	3.08279	2.42664	2.13895	2.34978
1	1933	4.53317	2.43898	4.98333	1.30749	3.38119	2.17383	1.54799	3.38425
0	3	4.12535	2.46506	4.19901	1.34636	3.46706	1.7901	1.82566	2.8805
1	1152	4.18349	2.31171	4.859	2.10591	3.56127	1.57352	1.70372	2.82804
0	1004	3.55177	1.73838	3.6591	1.46048	3.02634	1.49216	1.0397	2.19599
0	372	4.93674	3.00387	6.34748	1.41246	4.17563	2.54196	2.16758	4.29785
0	190	4.22059	3.0984	5.35501	1.61735	3.75736	2.59741	2.24805	3.22038
0	3	4.79467	3.15384	5.46256	1.24659	3.88034	1.34636	1.42481	4.38763
0	14	3.96075	1.76277	4.53537	1.42008	3.70525	1.77129	1.51233	2.82453
0	76	4.29561	2.92547	4.98239	1.82871	3.8567	2.74519	1.88862	2.70502
0	169	4.07917	2.4722	4.97254	1.79597	3.61066	2.37365	1.91583	2.74465
0	419	4.84245	2.96047	5.61877	1.14626	3.45489	2.80391	1.74614	3.85156
0	7	4.367	2.48561	4.86457	1.53933	3.51463	2.2633	1.96514	3.04156
0	900	4.02676	2.12363	4.16881	1.55179	3.28376	1.98841	2.19541	2.51864
0	1040	4.54336	2.90627	4.70869	1.62419	4.08441	2.29278	1.57187	2.96891
0	418	3.83943	2.06202	4.02224	1.25792	3.60004	1.94385	1.48908	2.53985
0	860	4.77788	2.98182	5.48207	1.06853	3.84975	1.07977	1.8853	4.64975
0	478	4.40085	2.68275	5.11669	2.11846	3.93653	2.53613	1.93399	2.66347
0	7	4.7972	3.44461	4.23566	0.37951	2.9086	2.64566	1.93387	3.70922
0	792	4.15135	2.90119	4.17914	1.4879	3.05712	3.01945	1.69136	2.2586
0	4	4.94684	2.60367	4.71757	1.49937	3.24972	2.12082	1.40026	3.27386
0	615	4.2517	2.40447	4.65665	1.60383	3.41187	2.43341	1.48419	2.6905
0	2	3.98067	2.6219	4.99428	1.12558	2.74487	2.36533	1.63979	3.30034
0	832	5.82014	2.90404	5.75962	1.20094	4.08016	2.35279	1.83463	4.45927
0	3	4.2187	2.8693	4.40524	1.56789	3.61439	2.55587	1.71708	2.57512
1	162	4.6521	2.73715	5.47855	1.12724	4.02556	2.5945	1.55302	3.72394
0	82	4.66168	3.24469	4.40011	0.942909	3.55005	3.33391	1.63264	2.90756
0	515	4.38346	3.35896	5.20315	1.30871	3.12158	2.73823	2.2172	3.42859
0	55	4.36045	2.09187	4.14205	1.17166	2.89488	3.0816	0.887603	2.32474
0	491	5.72326	3.27932	4.75057	0.661841	3.25152	2.83036	1.65301	4.02963
0	512	5.13765	3.08532	4.76952	0.967464	3.59664	2.87446	1.33771	3.49581
0	651	4.48988	3.71623	5.2085	1.51974	2.74295	2.32366	1.23616	3.56655
0	194	3.98818	2.18231	4.10156	1.44302	3.35437	2.0996	1.28765	2.45638
0	533	4.6936	3.25505	5.31331	1.14724	3.12681	2.3376	2.30734	3.92472
1	537	4.58486	3.29472	5.59946	1.00971	2.71872	2.19903	1.92721	4.26128
0	74	4.29414	2.80855	4.06441	0.725087	2.9822	2.42481	1.83005	3.10825
0	320	4.14655	2.64702	4.35495	1.65636	3.63381	1.80112	1.36132	2.76
0	467	3.74148	2.32245	4.15586	0.488309	2.01856	2.13573	1.54755	3.21751
0	336	4.32109	2.56776	5.09606	2.18973	3.42779	2.58801	1.27435	2.5087
0	3	4.18043	2.4625	3.76623	0.527871	2.75581	1.92292	1.09397	3.17246
0	1721	3.86932	2.61247	4.99904	1.19043	3.23856	2.39791	1.8779	3.18195
0	1382	3.89866	2.96034	4.65173	1.63292	3.57347	2.33591	1.54226	2.69428
1	1262	4.2824	2.53819	4.23354	1.30363	3.66156	2.28416	1.66426	2.74801
0	1387	4.71699	3.14494	4.56479	1.01049	3.68528	2.55981	1.59946	3.34514
0	2078	4.37862	2.9072	5.80597	1.55582	3.53041	2.78762	1.31156	3.46332
0	2107	4.94065	2.35095	4.90041	1.4621	3.97489	2.19333	1.45254	3.30289
0	1078	4.18585	2.9733	4.85485	2.03094	3.4524	2.53528	1.57947	2.54252
1	1209	4.86069	2.79587	5.58544	1.71927	3.9637	2.63106	2.20116	3.44424
0	1217	4.34347	2.75625	4.69656	1.58972	4.06927	2.00223	1.93814	3.04269
0	1294	4.23918	2.53032	4.76478	2.07173	3.92026	2.06019	1.53884	2.59146
0	758	4.22421	2.84018	5.30975	1.83742	3.07459	2.49516	2.11043	3.04343
1	962	3.46195	2.76173	3.34877	1.0588	2.37871	2.20436	0.693766	2.13717
1	388	4.45691	3.36652	4.51184	1.1036	3.21532	2.45602	1.56399	3.25905
0	878	3.79031	2.1354	4.05733	1.41462	3.0979	2.10299	1.31301	2.37551
0	630	4.81122	3.06077	5.47632	1.15956	3.78043	2.00662	1.1737	4.11378
1	578	5.00374	2.73359	5.15876	1.60108	4.46575	2.59491	1.6951	3.262
0	1301	3.85933	2.50604	5.13336	1.58299	3.21238	2.63807	1.78681	2.82139
0	438	4.13189	2.72509	5.09992	1.18472	2.78795	2.71033	1.39281	3.21907
0	438	4.90728	3.04576	5.67643	1.10239	3.52041	2.15332	1.77674	4.28982
0	7	4.61477	2.6727	4.68418	1.4677	3.91518	2.41221	1.36396	2.98885
0	204	4.88352	2.70797	4.9595	1.37918	4.3682	2.65347	2.14313	3.2431
0	243	5.00388	3.28202	5.01445	0.969233	2.6136	1.98404	1.38725	4.14201
0	72	4.12431	2.22669	4.07711	0.990011	3.34427	2.31025	1.44313	2.75047
0	70	3.84804	2.59803	3.81983	0.9282	3.13082	2.24632	1.36059	2.63825
0	287	3.8298	2.64646	4.7682	1.72748	3.13054	2.12925	1.06067	2.70977
0	179	5.00025	3.49424	4.20976	1.081	3.81185	2.99299	1.6211	3.01114
0	242	4.64663	2.98373	3.86801	1.68379	4.03136	2.75191	1.43994	2.18059
0	231	4.34323	2.87549	3.93662	1.44742	3.29319	2.68702	1.80591	2.35369
0	39	4.10013	1.63831	5.7495	3.197	3.86064	1.25175	1.30071	2.54363
0	7	4.15316	2.50861	4.74313	0.835358	2.80019	1.68482	1.31388	3.71854
0	317	4.96865	3.37092	3.76335	0.434668	3.23232	2.91644	1.7015	3.23801
0	403	4.17281	2.65828	4.426	1.48769	3.64488	1.64625	0.949199	3.00834
0	354	3.58278	2.69708	3.77011	1.65622	2.74676	1.56905	1.86235	2.34485
0	333	3.93028	3.55997	4.18911	1.18872	3.1376	1.87295	1.16382	3.09798
0	274	4.11783	2.94467	4.32671	1.12314	2.76039	1.92653	1.44885	3.18361
0	414	3.95819	2.49385	3.49642	1.1662	3.50915	2.41819	0.904889	2.13431
0	292	4.27772	2.92245	4.20592	1.22083	3.35014	2.11177	1.88303	2.98245
0	230	4.30056	2.76065	4.22933	0.870187	2.90651	1.67125	1.35067	3.45873
0	372	3.75688	2.5166	4.15041	1.07396	2.54117	2.36631	1.75971	2.68111
0	584	3.65374	3.1965	4.54825	1.51581	2.51798	2.38026	1.0686	2.67769
0	105	4.14356	3.13096	4.49493	1.35016	2.81541	2.77808	1.59751	2.74967
0	72	3.98246	2.51526	4.0381	1.2419	3.32518	1.38322	1.34386	2.9984
0	134	4.14723	2.6219	4.4872	1.50807	3.12338	2.90136	1.23358	2.42532
0	461	3.69582	2.32213	4.37025	1.6277	2.67055	2.29414	1.35659	2.35175
0	77	4.63128	2.92649	3.95032	0.848077	3.13245	3.00306	2.08902	2.80386
0	384	4.57237	2.9619	4.46689	1.20113	2.77907	3.01559	1.78576	2.86131
0	482	4.27675	2.82695	4.52299	1.18891	2.12605	2.8158	1.98014	2.90704
0	427	4.52524	3.20556	4.56849	1.03147	2.79138	3.2999	2.16427	2.96784
0	588	4.63017	2.41824	4.50985	0.912573	3.5947	2.58724	1.73686	3.19369
0	451	4.42089	3.2161	4.03402	1.07101	2.4722	3.01468	1.77918	2.68163
0	442	4.96852	3.2377	4.50043	1.24969	3.24914	2.66898	1.5976	3.19687
0	414	4.56754	2.49876	4.19639	1.3899	3.5455	2.0965	1.36636	2.84108
1	372	4.36573	2.42677	4.28731	0.677801	3.09305	2.00967	0.992696	3.40604
0	408	4.12228	2.76998	4.38021	1.11523	3.08661	2.7037	1.88729	2.8065
0	279	4.27549	3.16094	4.55813	1.75176	3.13394	2.92539	1.33754	2.43978
0	313	4.49136	2.58494	4.76023	1.66266	3.92705	2.15387	1.98021	2.981
0	442	3.91534	2.93657	4.59816	1.55208	2.88204	2.47698	1.84185	2.69549
0	497	4.00854	2.57768	4.37281	1.50396	2.83123	2.76216	1.67717	2.39261
0	509	4.0194	2.75606	4.70802	1.24154	2.71026	2.39166	1.61249	3.04902
0	58	4.54218	2.58446	4.44001	1.41743	3.71007	2.34568	2.10041	2.89249
0	502	4.36415	2.69929	4.44059	1.21244	3.53117	2.7789	1.38874	2.76838
0	508	4.31586	2.477	4.56975	1.05651	2.98107	2.07922	1.06874	3.27029
0	337	4.12814	2.87005	4.70133	1.81611	2.91711	2.71249	1.36166	2.48708
0	395	5.04797	3.08023	4.57334	1.57347	3.82443	2.80502	1.77859	2.90746
0	2702	4.38753	2.87027	4.87368	1.49113	2.90706	2.60272	1.33851	3.00402
0	2860	4.23626	3.07504	4.83166	1.95159	2.86301	2.82393	1.68827	2.51543
0	993	4.27393	3.00367	4.28052	1.72072	3.03125	2.51061	1.83172	2.47695
0	1806	4.40249	3.14148	4.15051	1.2117	2.1399	2.99623	1.79602	2.65403
0	939	4.12647	3.18932	4.74847	1.90431	3.14236	2.49572	1.79244	2.63496
0	166	4.14071	3.15531	4.42568	1.33377	2.34956	3.05431	1.61405	2.60352
0	301	4.93807	3.51915	4.37363	0.489748	3.28051	2.78595	2.71453	3.73308
0	854	4.85621	3.19521	5.21811	1.16021	2.48223	3.11961	2.28593	3.53634
0	63	4.2396	2.4768	4.35582	1.71607	3.51072	2.22765	0.940129	2.48741
0	596	4.79189	3.04354	4.46033	1.60966	3.8196	2.50024	1.79967	2.85358
0	933	4.25244	2.43389	4.37171	1.28451	2.6778	2.91299	1.25822	2.53452
1	1891	4.13999	3.54878	4.40705	1.44848	3.50849	2.40477	1.52251	2.85412
0	2650	3.60029	2.7677	3.79371	1.36966	3.10511	1.55792	1.20157	2.56278
0	571	4.62909	3.22098	5.33587	1.79298	3.24425	2.15348	1.24178	3.45214
0	1250	4.01128	2.671	4.86619	1.35055	2.6617	1.98342	1.25755	3.24106
0	1245	3.86979	2.84533	4.35183	1.79755	2.79506	1.70933	1.16543	2.66286
0	1076	3.9264	2.82503	4.48532	1.29042	3.00211	2.06967	1.36905	2.97869
0	1120	4.79918	3.26897	4.77179	1.82644	4.5134	2.48305	1.58616	2.91452
1	742	4.8175	2.76494	5.42731	1.82835	3.16136	2.0794	1.47508	3.51145
0	785	4.40134	3.03388	4.94415	1.85348	3.88635	2.51944	1.96599	2.83768
0	908	4.36092	2.80176	5.35541	2.07279	3.21167	2.6924	1.44302	2.80217
0	992	4.30104	2.85126	4.68328	1.52065	2.69031	2.64649	1.03647	2.79169
0	1069	4.76902	2.42551	4.46626	1.95107	3.55504	2.55454	1.73617	2.43791
1	2988	4.43539	2.82096	4.40039	1.61664	3.64096	2.40087	1.51949	2.67285
0	2918	4.55393	2.7539	4.02301	1.63956	3.43805	1.59355	1.05492	2.82412
1	178	4.72664	2.53938	5.24516	0.800745	2.96864	1.26825	1.54414	4.51421
0	3761	4.24089	3.21311	4.97649	1.66617	3.19191	2.5522	1.477	2.97468
0	2289	4.79489	2.91089	4.82715	1.25701	2.83251	2.70394	2.56362	3.32037
0	4113	4.13558	2.62405	4.75873	2.04998	3.09177	2.58571	0.906275	2.33212
0	2602	4.09035	2.45465	4.32613	1.15691	2.7508	1.75343	1.47441	3.13138
0	1173	4.13044	3.35404	4.9562	1.66116	3.10057	1.89224	3.11636	3.35934
0	2585	3.88954	2.21794	3.7621	1.08073	2.97084	1.85188	1.39309	2.62315
0	946	3.75581	2.48535	5.04206	1.99668	3.24215	1.80099	1.67636	2.81113
0	604	4.46277	3.4034	5.29953	0.722553	4.06355	2.23444	1.75442	4.17184
0	805	5.19812	2.86772	4.76429	1.88585	2.87925	1.28463	1.54839	3.59921
0	566	4.37466	3.02208	4.34396	1.5066	3.77403	2.33811	1.49871	2.76378
0	567	4.0406	2.94229	4.69009	1.461	2.80948	2.41643	1.57846	2.89728
0	428	4.1856	2.99329	4.2241	1.07758	3.08599	2.24987	1.99614	3.03312
0	1099	4.14867	2.04247	4.0552	1.5429	3.21192	1.66375	1.55385	2.6149
1	241	4.81908	2.58518	5.6136	1.07711	3.43145	2.27343	1.07533	4.04979
1	819	4.42629	2.83317	4.67405	1.77997	3.29911	1.84274	1.88491	3.04073
0	715	4.34149	2.8826	4.95075	1.31869	3.01764	2.28419	1.49401	3.33472
0	608	4.62264	2.61513	4.18923	1.10024	3.38558	1.78476	1.51157	3.2735
0	609	4.92785	3.01201	5.40496	1.2458	3.46379	2.84908	2.04565	3.66449
0	249	4.15937	2.90918	5.06623	1.87429	3.10806	2.62059	1.57367	2.75408
0	62	4.01821	2.91835	5.02554	2.20276	3.01042	2.65631	1.35338	2.40027
0	629	4.03971	2.81085	4.8713	1.93021	3.15965	2.58612	2.06129	2.5509
0	458	4.50344	2.87598	4.33329	1.33056	3.39046	3.38641	1.31904	2.39472
0	564	3.8883	2.95639	4.38422	1.36631	3.35781	2.26954	1.33193	2.74843
0	863	3.96108	2.73585	4.15416	1.05172	2.58736	2.41479	1.551	2.78804
0	826	3.66786	2.7493	4.37296	1.92444	2.94081	2.14029	1.78463	2.28891
1	5166	4.00003	2.52935	4.02721	1.66694	3.03386	2.19118	1.54794	2.29232
1	316	4.52764	3.25734	4.28673	0.889785	3.0194	2.09163	1.95241	3.48354
0	3013	4.73984	3.00583	4.37912	1.75459	3.52184	2.23955	1.91276	2.80887
0	914	4.14841	2.84441	4.46963	1.86865	3.37246	1.9721	1.00209	2.62689
0	3000	4.89721	2.5987	5.23347	1.19074	3.78188	1.53864	1.84611	4.12449
1	961	3.98492	2.91062	4.09791	1.49636	3.6741	2.23152	1.27941	2.48506
0	569	4.30751	3.61673	4.7977	1.80797	4.16198	1.7414	1.39802	3.21388
0	623	4.9161	3.25632	4.82686	0.857981	2.98752	1.6319	2.00014	4.24926
1	1666	4.35783	4.01746	4.52831	1.28119	3.77044	2.8352	1.72718	3.02687
0	1470	4.17676	2.22033	4.34425	1.95903	3.55176	2.39819	1.5976	2.15696
0	1500	3.54466	3.09518	4.51901	1.55748	2.52659	2.04803	0.778629	2.71667
0	1058	4.35223	2.66305	4.33117	1.29408	3.54314	2.1956	1.57367	2.9191
0	1989	3.62055	2.034	4.05428	1.15704	3.51051	1.69368	1.45539	2.67863
0	1989	3.674	3.00308	4.01904	1.1488	3.65811	2.33485	1.94576	2.58074
1	758	5.05754	2.79448	6.08892	1.44233	4.04894	2.95624	2.43093	3.91239
1	492	5.13095	2.29869	5.21366	1.4268	3.17276	1.87692	0.98601	3.77441
0	1796	4.27913	3.04506	4.67125	1.09525	3.01219	2.04485	1.59005	3.4538
0	1236	4.32746	2.81075	5.11014	2.03242	3.02945	2.64729	2.61836	2.74024
0	926	4.41637	2.99027	4.45726	1.54661	4.0992	2.28448	1.95364	2.85014
0	854	4.88559	3.69119	5.13128	1.45159	4.35171	2.68477	1.51556	3.46911
0	735	5.47409	3.29247	5.18736	2.40032	3.45466	2.29646	1.7015	3.15627
1	1242	4.2903	2.75766	4.65014	1.21618	3.48074	2.64533	1.77724	2.97708
0	754	3.98077	3.30702	5.23595	2.01757	2.93151	2.38444	1.48743	2.89745
1	1011	4.1282	3.09749	4.40558	1.58564	2.97984	2.5708	1.46493	2.58619
0	772	4.61164	2.93019	4.71507	1.09707	3.81586	2.30987	1.68997	3.41768
0	566	4.17191	2.72762	4.06624	1.29655	3.5654	2.2725	1.9293	2.66161
0	454	4.25613	2.97928	4.8575	0.940956	2.8005	2.88688	1.34437	3.25292
0	724	4.27282	2.8055	4.39811	1.50279	3.80158	2.4649	1.57046	2.6577
0	650	4.90712	3.60544	4.08323	1.74953	3.9052	2.36039	1.12558	2.69117
0	599	4.42578	2.91096	4.94583	1.91027	3.19936	2.9409	1.24902	2.56718
0	486	4.05102	2.91613	4.18069	1.43221	3.25811	2.24811	1.29001	2.62682
0	62	4.35295	2.97275	4.8195	2.01799	3.05586	2.69582	1.13567	2.50931
0	1229	4.41782	2.87729	4.38204	1.799	3.62763	2.22903	1.67649	2.61909
0	1341	4.06711	2.94013	3.99325	1.36866	3.27331	2.29437	1.56618	2.54918
0	1341	4.38691	3.07892	4.79636	1.31649	3.60686	2.36589	1.84298	3.23916
0	1341	4.40458	2.71725	4.84287	1.35191	3.66165	2.1148	1.75403	3.29239
0	1116	4.52835	3.20013	5.61773	1.14457	4.03959	2.03678	1.99309	4.15314
0	1026	4.14584	2.94148	5.17552	1.96791	3.21031	2.36991	1.66466	2.88197
0	949	4.5422	2.79464	5.57629	2.35262	3.23441	2.39213	1.18675	2.9396
0	914	4.62488	2.48184	3.97949	1.49072	3.32789	2.57872	1.71945	2.42011
0	795	3.66665	3.08149	4.49724	2.40463	3.1308	2.27372	1.2241	1.97328
0	787	4.38564	3.24121	4.82292	1.26568	3.56903	2.63041	1.87476	3.20082
0	1032	4.02869	2.97188	4.92529	2.02956	2.84595	2.66596	1.78329	2.50278
0	1868	4.25507	3.11846	4.24558	1.96273	3.65169	2.37103	1.51561	2.31258
0	1868	4.71674	2.47589	4.24474	1.39917	3.38112	1.95431	1.41078	2.99785
1	821	4.59823	3.02052	4.75556	1.61136	3.62979	2.26306	2.17498	3.11682
1	954	4.21377	2.99901	4.83229	2.17182	4.10039	2.3854	1.93115	2.49612
1	954	4.8029	2.63071	5.04946	1.68104	3.78979	2.37896	1.54221	3.16189
0	1397	5.21687	3.62375	4.41695	1.28113	3.47296	3.05283	1.74876	3.09595
0	1314	4.67121	2.72089	3.64848	0.320542	2.24917	2.27325	2.03429	3.38014
0	411	4.35835	3.03905	4.18873	1.25997	2.56491	2.55922	1.59536	2.79482
0	3	4.26521	4.34265	4.74086	1.55174	2.78622	3.09351	2.17769	2.93095
1	240	5.35675	2.74043	5.70056	1.08631	3.56302	2.53297	1.81439	4.23204
0	1191	4.12527	2.94184	4.91201	1.85762	3.02708	2.52175	1.57056	2.71034
0	609	5.10362	3.42272	3.27278	0.69323	2.42253	3.43336	1.44858	2.53834
0	714	4.38549	3.02547	4.68308	1.94972	3.85619	2.44148	1.15445	2.5853
0	1127	4.40294	3.2416	4.80543	1.44853	3.75117	2.28983	1.22058	3.18833
0	487	4.41934	3.1275	4.3184	0.910809	3.55912	2.08923	1.48182	3.37684
0	706	4.48734	3.23981	5.60799	1.4246	2.70008	2.4176	1.05339	3.75325
1	245	4.23378	2.88807	3.71662	0.623586	2.88678	2.7592	0.973501	2.74644
0	1553	4.31359	2.50749	4.87046	1.85128	3.30182	2.08712	1.70704	2.87672
0	405	4.30555	2.68005	3.38159	0.830499	3.0391	2.51639	1.1042	2.46544
0	1337	3.70342	2.43307	3.90237	1.01835	2.47693	2.06754	0.836571	2.63121
0	1213	4.36148	2.54728	4.25922	1.4368	3.54421	2.58664	1.54681	2.54341
0	1320	4.40428	2.5853	4.12811	1.01942	3.55886	2.66623	1.52256	2.75867
0	1393	4.67938	3.09408	4.54992	1.08773	3.37664	2.40801	1.77598	3.3485
0	1426	4.6435	3.2433	3.98236	1.55837	3.24385	2.03009	1.6693	2.81386
0	1147	4.83415	3.01897	4.19249	0.890096	3.43368	3.14815	1.84471	2.93289
0	633	4.60979	2.91881	4.43857	1.27953	3.0496	2.39704	1.51142	3.07178

## Sheet: lambda.1se
sample_id	event	time	FDX1	LIPT1	SLC31A1	ATP7B	GCSH	lasso.risk.score
TCGA-02-0047-01A-01R-1849-01	1	448	4.8339	2.42951	5.42705	0.997618	1.80016	3.72369
TCGA-02-0055-01A-01R-1849-01	1	76	4.97186	2.95951	5.63463	0.585059	0.912573	4.54021
TCGA-02-2483-01A-01R-1849-01	0	466	5.1994	3.37707	5.88061	0.725959	2.04103	4.32223
TCGA-02-2485-01A-01R-1849-01	0	470	4.72122	3.64723	5.60364	0.905043	2.50498	3.75263
TCGA-02-2486-01A-01R-1849-01	1	618	5.13275	4.15173	5.52348	0.554245	1.12088	4.5995
TCGA-06-0125-01A-01R-1849-01	1	1448	4.75087	3.20135	5.43642	1.23481	2.31837	3.44293
TCGA-06-0125-02A-11R-2005-01	1	1448	4.84031	2.61268	5.59552	0.902189	1.85635	3.89594
TCGA-06-0129-01A-01R-1849-01	1	1024	4.80769	3.50793	5.65149	1.90246	1.86362	3.30604
TCGA-06-0130-01A-01R-1849-01	1	394	4.31061	3.05795	5.92791	0.339365	1.11277	4.63261
TCGA-06-0132-01A-02R-1849-01	1	771	4.60612	2.48612	4.79599	1.06115	1.00288	3.50112
TCGA-06-0138-01A-02R-1849-01	1	737	4.96678	3.42958	5.28294	0.571531	2.86388	3.7236
TCGA-06-0139-01A-01R-1849-01	1	362	4.72119	3.33912	6.39843	0.45249	0.987248	5.03683
TCGA-06-0141-01A-01R-1849-01	1	313	4.77585	2.89617	5.03366	0.44615	1.64289	3.95884
TCGA-06-0152-02A-01R-2005-01	1	375	4.71696	3.0797	6.16473	1.56993	1.94073	3.75387
TCGA-06-0156-01A-02R-1849-01	1	178	5.15763	3.6821	5.97485	1.23462	1.46754	4.23401
TCGA-06-0156-01A-03R-1849-01	1	178	5.15534	3.77658	5.9413	1.01164	1.56862	4.3462
TCGA-06-0157-01A-01R-1849-01	1	97	4.45238	2.94856	5.53899	0.915406	2.21735	3.64701
TCGA-06-0158-01A-01R-1849-01	1	329	4.75469	3.07035	5.39827	1.00202	2.31696	3.57189
TCGA-06-0168-01A-01R-1849-01	1	598	4.24123	2.91476	5.21373	0.853836	1.60772	3.63082
TCGA-06-0171-02A-11R-2005-01	1	399	4.37662	2.80319	5.90856	1.03773	1.04942	4.14219
TCGA-06-0174-01A-01R-1849-01	1	98	4.86608	2.72482	5.44257	1.43776	2.05381	3.37757
TCGA-06-0178-01A-01R-1849-01	1	2681	4.57167	3.49119	5.28257	0.694836	2.01142	3.81054
TCGA-06-0184-01A-01R-1849-01	1	2126	4.36881	3.50388	5.13218	0.493545	1.78568	3.87694
TCGA-06-0187-01A-01R-1849-01	1	828	5.02149	2.89087	5.40994	1.08841	2.14776	3.63779
TCGA-06-0190-01A-01R-1849-01	1	317	4.69549	3.13054	5.51846	0.705934	1.26772	4.19757
TCGA-06-0190-02A-01R-2005-01	1	317	4.28231	2.69077	5.31288	0.82489	0.820894	3.96672
TCGA-06-0210-01A-01R-1849-01	1	225	5.1723	3.05528	4.75023	0.915406	1.896	3.50742
TCGA-06-0210-02A-01R-2005-01	1	225	4.7662	2.86675	5.21792	1.34278	1.66848	3.42292
TCGA-06-0211-01A-01R-1849-01	1	360	4.65798	2.94159	5.61221	1.28291	2.01539	3.56249
TCGA-06-0211-01B-01R-1849-01	1	360	4.63638	3.07998	6.06849	1.38775	2.06129	3.75856
TCGA-06-0211-02A-02R-2005-01	1	360	4.75794	3.1274	5.77452	0.967169	1.56798	4.08597
TCGA-06-0219-01A-01R-1849-01	1	22	4.8304	4.17906	5.81377	0.327227	1.84619	4.60136
TCGA-06-0221-02A-11R-2005-01	1	603	4.43942	2.69203	5.26482	1.51359	1.53172	3.25864
TCGA-06-0238-01A-02R-1849-01	1	405	4.55074	3.26694	4.56931	0.905967	2.10417	3.16593
TCGA-06-0644-01A-02R-1849-01	1	384	4.9102	2.72362	6.25139	0.559247	1.01635	4.85465
TCGA-06-0645-01A-01R-1849-01	1	175	4.69565	2.89889	5.57006	1.10057	1.6099	3.80988
TCGA-06-0646-01A-01R-1849-01	1	175	4.62022	2.92326	5.98131	1.03471	2.01575	3.94873
TCGA-06-0649-01B-01R-1849-01	1	64	5.01663	3.45954	5.1243	0.660198	1.74807	3.96059
TCGA-06-0686-01A-01R-1849-01	1	432	4.14865	3.13873	5.07687	1.15121	1.81016	3.26444
TCGA-06-0743-01A-01R-1849-01	1	803	4.70828	3.43944	4.57051	0.695281	2.07629	3.39137
TCGA-06-0744-01A-01R-1849-01	1	1426	4.63772	3.11135	4.90324	0.90889	2.16967	3.35494
TCGA-06-0745-01A-01R-1849-01	1	239	5.15665	3.54498	5.08984	1.17338	2.53503	3.36267
TCGA-06-0747-01A-01R-1849-01	1	82	4.54328	3.31432	5.18979	1.40048	2.13531	3.18634
TCGA-06-0749-01A-01R-1849-01	1	82	4.80413	3.58856	4.7644	0.89933	1.91016	3.46658
TCGA-06-0750-01A-01R-1849-01	1	28	4.60929	3.90776	4.56899	0.568519	2.14339	3.47667
TCGA-06-0878-01A-01R-1849-01	0	218	4.95662	3.19736	5.52012	1.03794	2.12078	3.76227
TCGA-06-0882-01A-01R-1849-01	1	632	5.03637	3.279	5.02896	1.04677	1.74863	3.61626
TCGA-06-1804-01A-01R-1849-01	1	414	4.48176	3.67416	5.49877	0.878921	2.14228	3.75967
TCGA-06-2557-01A-01R-1849-01	1	33	4.71626	3.12636	5.42127	1.21568	1.63413	3.66029
TCGA-06-2558-01A-01R-1849-01	1	380	4.69811	3.50835	5.83077	1.22657	2.31866	3.70498
TCGA-06-2559-01A-01R-1849-01	1	150	4.95757	3.54598	5.84706	0.915942	2.26592	4.03548
TCGA-06-2561-01A-02R-1849-01	1	537	5.22422	3.20246	5.16801	0.873971	1.69937	3.8889
TCGA-06-2562-01A-01R-1849-01	1	382	4.84739	3.24645	6.00786	1.39873	1.94077	3.83691
TCGA-06-2563-01A-01R-1849-01	0	932	4.57079	3.47216	5.82264	1.43312	2.20245	3.55072
TCGA-06-2564-01A-01R-1849-01	0	181	4.81546	2.9528	5.99098	1.16324	1.70783	4.0309
TCGA-06-2565-01A-01R-1849-01	1	506	5.10903	3.34676	5.72887	1.5212	2.57187	3.45772
TCGA-06-2567-01A-01R-1849-01	1	133	4.67242	3.35644	5.80909	0.468948	1.71238	4.40815
TCGA-06-2569-01A-01R-1849-01	0	13	3.95883	3.57627	6.01533	1.26993	1.36059	3.89205
TCGA-06-2570-01A-01R-1849-01	0	958	4.647	3.17476	5.27815	1.41997	1.92342	3.31497
TCGA-06-5408-01A-01R-1849-01	1	357	5.09855	3.62855	5.64807	1.20821	1.67129	3.96115
TCGA-06-5410-01A-01R-1849-01	1	108	5.01818	3.05918	5.84902	0.69323	1.22441	4.51342
TCGA-06-5411-01A-01R-1849-01	1	254	4.80995	3.15251	5.57066	1.28066	2.0202	3.60603
TCGA-06-5412-01A-01R-1849-01	1	138	5.03911	3.10506	5.11231	0.653702	1.40572	4.04305
TCGA-06-5413-01A-01R-1849-01	0	268	5.60969	3.73481	6.11286	1.04991	2.05776	4.39249
TCGA-06-5414-01A-01R-1849-01	0	273	5.23384	3.13642	5.7349	0.820404	2.26987	4.07444
TCGA-06-5416-01A-01R-1849-01	0	204	5.10962	3.26836	5.35686	1.14529	1.50223	3.85083
TCGA-06-5417-01A-01R-1849-01	0	155	4.89826	4.04612	6.11588	0.989212	2.20449	4.20298
TCGA-06-5418-01A-01R-1849-01	1	83	5.02257	3.24946	5.8315	0.846313	1.26033	4.40401
TCGA-06-5856-01A-01R-1849-01	1	114	4.53585	3.56791	5.92619	0.992768	2.13373	3.94746
TCGA-06-5858-01A-01R-1849-01	0	187	4.91597	3.13317	5.93537	1.0192	2.04023	4.03616
TCGA-06-5859-01A-01R-1849-01	0	139	5.52428	3.66667	6.01832	0.69964	1.30655	4.8033
TCGA-08-0386-01A-01R-1849-01	1	548	4.99707	3.05041	6.15477	1.02998	2.27101	4.09992
TCGA-12-0616-01A-01R-1849-01	1	448	4.82885	3.45382	5.55153	0.827656	2.05231	3.94121
TCGA-12-0618-01A-01R-1849-01	1	395	4.47983	3.18712	5.80866	2.03671	1.22706	3.38801
TCGA-12-0619-01A-01R-1849-01	1	1062	4.45876	3.14545	5.51312	0.853517	1.21512	4.03707
TCGA-12-0821-01A-01R-1849-01	1	323	5.31285	3.98494	4.82413	0.796764	2.5556	3.5545
TCGA-12-1597-01B-01R-1849-01	1	675	4.61291	3.19661	4.97608	1.13678	2.26972	3.20588
TCGA-12-3650-01A-01R-1849-01	1	333	4.84138	2.99208	5.41935	0.568227	2.1933	3.95116
TCGA-12-3652-01A-01R-1849-01	1	1062	5.07271	3.47906	4.6509	0.369383	2.57618	3.6169
TCGA-12-3653-01A-01R-1849-01	1	442	4.63311	3.76416	5.02956	1.06929	2.26177	3.35515
TCGA-12-5295-01A-01R-1849-01	1	454	5.58625	3.3388	5.44246	0.495797	1.67523	4.45631
TCGA-12-5299-01A-02R-1849-01	1	98	5.27545	3.11257	5.97763	0.940505	1.92676	4.26361
TCGA-14-0736-02A-01R-2005-01	1	460	4.93218	3.523	5.1605	0.434455	1.57952	4.18002
TCGA-14-0781-01B-01R-1849-01	1	29	4.98404	2.767	4.85787	0.760349	1.78496	3.63186
TCGA-14-0787-01A-01R-1849-01	1	68	5.20555	3.46899	5.36389	0.984772	1.88499	3.88954
TCGA-14-0789-01A-01R-1849-01	1	342	4.55431	2.88172	5.7757	0.795268	1.32717	4.20127
TCGA-14-0790-01B-01R-1849-01	1	419	5.16047	3.27193	5.41134	0.745711	3.16287	3.62001
TCGA-14-0817-01A-01R-1849-01	1	164	4.6962	3.68666	5.37172	0.411318	1.87421	4.17029
TCGA-14-0871-01A-01R-1849-01	1	880	3.42635	4.37085	5.61508	1.57739	1.83317	3.19286
TCGA-14-1034-01A-01R-1849-01	1	485	5.18903	3.19242	5.56427	0.471239	1.94699	4.31876
TCGA-14-1034-02B-01R-2005-01	1	485	4.92961	3.93755	6.51466	0.658554	1.89052	4.78346
TCGA-14-1402-02A-01R-2005-01	1	975	5.23102	3.78032	5.84506	0.600365	2.10564	4.41988
TCGA-14-1823-01A-01R-1849-01	1	543	4.92485	4.12559	5.28995	0.360196	2.05759	4.21106
TCGA-14-1825-01A-01R-1850-01	1	232	4.56483	3.15028	5.70649	1.20608	2.2383	3.59231
TCGA-14-1829-01A-01R-1850-01	0	218	5.504	4.24532	5.79271	0.243791	2.34503	4.69166
TCGA-14-2554-01A-01R-1850-01	1	532	5.4368	3.33236	5.06791	0.623305	1.87876	4.02312
TCGA-15-0742-01A-01R-1850-01	1	419	4.58221	3.3654	5.04106	0.663663	2.56174	3.48923
TCGA-15-1444-01A-02R-1850-01	1	1537	4.98355	3.05141	5.03866	1.3221	2.21431	3.22977
TCGA-16-0846-01A-01R-1850-01	1	119	4.74835	3.27329	4.97721	1.01157	2.12671	3.39297
TCGA-16-1045-01B-01R-1850-01	1	883	4.77087	3.30762	5.60277	0.917241	1.74928	3.97844
TCGA-19-0957-02A-11R-2005-01	1	666	4.33877	2.81648	4.68532	0.851839	2.22021	3.12285
TCGA-19-1389-02A-21R-2005-01	1	141	5.29541	2.90622	4.86102	0.368936	0.818932	4.34721
TCGA-19-1390-01A-01R-1850-01	1	772	4.19621	2.98364	5.72104	1.55464	2.21915	3.23105
TCGA-19-1787-01B-01R-1850-01	1	385	5.53136	2.63492	5.20989	0.675635	1.37145	4.19919
TCGA-19-2619-01A-01R-1850-01	0	294	4.98501	2.36177	5.70468	1.44244	2.47908	3.38763
TCGA-19-2620-01A-01R-1850-01	1	148	4.74266	2.9646	4.8774	0.943509	2.65051	3.16853
TCGA-19-2624-01A-01R-1850-01	1	5	4.62059	3.39333	4.5213	1.65297	2.38681	2.54821
TCGA-19-2625-01A-01R-1850-01	1	124	4.71818	2.99756	3.88357	0.31904	1.91686	3.24932
TCGA-19-2629-01A-01R-1850-01	1	737	5.00945	3.33514	4.88358	0.738552	1.3794	3.86821
TCGA-19-4065-01A-01R-2005-01	0	214	5.70816	3.54364	6.04154	0.614851	1.83382	4.74202
TCGA-19-4065-02A-11R-2005-01	0	214	4.3903	2.49636	5.55021	1.32596	1.11563	3.66985
TCGA-19-5960-01A-11R-1850-01	1	455	5.44511	3.81689	5.5858	1.2345	2.03728	3.90678
TCGA-26-1442-01A-01R-1850-01	0	953	4.44566	2.95209	4.40854	1.33067	2.24236	2.65584
TCGA-26-5132-01A-01R-1850-01	0	286	5.03497	3.26728	5.11917	0.739675	1.34511	4.02295
TCGA-26-5133-01A-01R-1850-01	0	452	5.5104	3.66135	5.81819	0.867976	1.9952	4.32474
TCGA-26-5134-01A-01R-1850-01	0	167	4.41165	3.2368	4.51237	0.908506	1.96665	3.13031
TCGA-26-5135-01A-01R-1850-01	1	270	4.52113	2.71881	5.19232	1.53267	1.90184	3.1036
TCGA-26-5136-01B-01R-1850-01	1	577	4.71078	3.61903	5.29579	0.7433	2.52223	3.66755
TCGA-26-5139-01A-01R-1850-01	0	48	5.19986	2.91518	5.40014	0.944259	2.16694	3.78428
TCGA-27-1830-01A-01R-1850-01	1	154	4.43341	3.26123	5.2632	1.00173	1.57299	3.66374
TCGA-27-1831-01A-01R-1850-01	1	505	5.4544	4.28752	5.45773	0.229834	2.69557	4.36838
TCGA-27-1832-01A-01R-1850-01	1	300	5.54438	3.37555	4.62252	0.309293	0.897628	4.34353
TCGA-27-1834-01A-01R-1850-01	1	1233	5.14743	3.48204	5.51854	0.581014	1.83289	4.27004
TCGA-27-1835-01A-01R-1850-01	1	648	4.10925	3.21279	4.96891	1.10521	2.68601	2.93059
TCGA-27-1837-01A-01R-1850-01	1	427	4.49129	2.76503	5.06219	1.04761	1.99516	3.33121
TCGA-27-2519-01A-01R-1850-01	1	550	5.03676	3.16951	5.66295	0.70186	2.02027	4.14211
TCGA-27-2521-01A-01R-1850-01	1	510	5.40628	3.31985	4.63949	1.26969	2.17428	3.19525
TCGA-27-2523-01A-01R-1850-01	1	489	5.15445	3.30279	5.71903	1.10816	2.14932	3.89571
TCGA-27-2524-01A-01R-1850-01	1	231	5.03481	3.01952	5.27861	0.439995	1.58885	4.22277
TCGA-27-2526-01A-01R-1850-01	1	87	5.62636	3.52582	5.03447	0.683113	2.60701	3.79251
TCGA-27-2528-01A-01R-1850-01	1	480	5.05323	2.9642	5.57634	1.22008	1.86869	3.75798
TCGA-28-1747-01C-01R-1850-01	1	77	4.85425	2.94542	5.60009	0.885262	2.18345	3.83951
TCGA-28-1753-01A-01R-1850-01	0	37	4.78398	2.9434	5.53968	0.856707	1.72146	3.95761
TCGA-28-2499-01A-01R-1850-01	0	95	4.82387	4.13523	4.88571	0.751207	2.41935	3.53665
TCGA-28-2509-01A-01R-1850-01	0	145	4.85307	2.706	5.59588	0.66421	1.68433	4.13628
TCGA-28-2513-01A-01R-1850-01	0	222	5.03691	2.70889	5.04243	0.594357	1.43893	3.98851
TCGA-28-2514-01A-02R-1850-01	0	160	4.93848	2.89619	5.76338	1.38139	2.47262	3.5111
TCGA-28-5204-01A-01R-1850-01	1	454	5.4672	3.04473	6.00577	1.31446	1.60677	4.17637
TCGA-28-5207-01A-01R-1850-01	1	343	4.55134	3.95093	5.80302	1.68563	1.85902	3.52152
TCGA-28-5208-01A-01R-1850-01	1	544	5.47376	3.16649	5.61507	0.928655	2.08015	4.06586
TCGA-28-5209-01A-01R-1850-01	0	442	5.25509	3.15178	5.7911	1.37851	2.02304	3.80612
TCGA-28-5213-01A-01R-1850-01	0	951	5.61976	3.71683	5.81552	0.405121	1.96259	4.70039
TCGA-28-5215-01A-01R-1850-01	1	335	4.98187	2.78737	6.0678	1.22552	2.03566	3.95602
TCGA-28-5216-01A-01R-1850-01	0	415	4.7669	3.39457	5.70935	0.983897	1.81807	3.98093
TCGA-28-5218-01A-01R-1850-01	1	157	3.84529	2.88366	5.63541	1.06654	0.722204	3.91248
TCGA-28-5220-01A-01R-1850-01	1	388	5.72088	3.77883	4.97584	1.04369	2.75127	3.50908
TCGA-32-1970-01A-01R-1850-01	1	468	4.32573	3.36768	5.31784	0.992406	2.20116	3.46929
TCGA-32-1980-01A-01R-1850-01	1	36	4.45859	3.17985	5.18374	1.2158	1.8396	3.37303
TCGA-32-1982-01A-01R-1850-01	1	142	4.49532	3.71997	5.18319	0.763582	1.69862	3.80833
TCGA-32-2615-01A-01R-1850-01	1	485	4.55008	3.5286	5.26825	1.37128	2.15406	3.27315
TCGA-32-2616-01A-01R-1850-01	1	224	5.17047	3.26327	5.80708	0.293253	1.81011	4.64036
TCGA-32-2632-01A-01R-1850-01	1	269	4.4452	2.69668	5.26906	1.26604	1.55881	3.42915
TCGA-32-2634-01A-01R-1850-01	0	693	5.07006	3.40035	5.5929	1.18504	2.30495	3.69654
TCGA-32-2638-01A-01R-1850-01	1	766	4.81634	3.19103	5.22061	1.32613	2.08028	3.34665
TCGA-32-4213-01A-01R-1850-01	0	604	5.10902	2.71631	4.6017	0.542209	1.62026	3.71868
TCGA-32-5222-01A-01R-1850-01	1	585	4.6081	3.58952	5.66351	0.605779	2.03376	4.1192
TCGA-41-2571-01A-01R-1850-01	1	26	4.42889	3.13167	5.27676	1.55562	2.08699	3.09167
TCGA-41-2572-01A-01R-1850-01	1	406	5.19062	3.065	4.52965	0.77011	2.76341	3.18887
TCGA-41-3915-01A-01R-1850-01	1	360	4.85766	3.45688	5.52873	0.706553	1.61108	4.17136
TCGA-41-4097-01A-01R-1850-01	1	6	4.82565	3.06673	5.1021	1.16247	1.42524	3.60154
TCGA-41-5651-01A-01R-1850-01	1	460	4.79933	3.27299	5.03994	1.92752	1.59158	2.9809
TCGA-76-4925-01A-01R-1850-01	1	146	5.08093	3.52357	5.80838	1.72129	2.26748	3.47797
TCGA-76-4926-01B-01R-1850-01	1	138	5.69257	2.78578	5.37695	1.03154	2.50485	3.73111
TCGA-76-4927-01A-01R-1850-01	1	535	5.02226	2.92765	5.61282	0.80521	2.09616	3.98284
TCGA-76-4928-01B-01R-1850-01	1	94	5.0742	3.26341	5.1081	0.995521	1.30562	3.86047
TCGA-76-4929-01A-01R-1850-01	1	111	5.30274	3.47742	6.03884	1.3133	1.85012	4.11053
TCGA-76-4931-01A-01R-1850-01	1	279	4.98481	3.30661	5.64161	1.39994	2.41932	3.49967
TCGA-76-4932-01A-01R-1850-01	1	1458	4.86781	3.1861	5.19847	1.02538	2.19352	3.52249
TCGA-CS-4938-01B-11R-1896-07	0	3574	4.81338	2.66045	4.80551	0.913569	2.15199	3.30405
TCGA-CS-4941-01A-01R-1470-07	1	234	4.7005	3.17212	5.85414	1.2233	1.82183	3.85475
TCGA-CS-4942-01A-01R-1470-07	1	1335	4.74015	2.44869	5.29971	1.20758	1.58669	3.54354
TCGA-CS-4943-01A-01R-1470-07	1	1106	4.55738	3.09041	5.55094	1.11183	1.87841	3.67743
TCGA-CS-4944-01A-01R-1470-07	0	1828	4.84285	2.92187	4.26321	1.02708	2.32582	2.87187
TCGA-CS-5393-01A-01R-1470-07	0	1222	4.08571	2.74906	4.46659	1.41679	1.39994	2.78388
TCGA-CS-5394-01A-01R-1470-07	0	8	4.09784	2.95364	5.60463	1.98412	2.75493	2.64227
TCGA-CS-5395-01A-01R-1470-07	1	639	4.71075	2.72515	5.91144	1.51051	2.39616	3.44808
TCGA-CS-5396-01A-02R-1470-07	0	1631	4.59822	3.20836	5.53986	1.92178	1.48176	3.25791
TCGA-CS-5397-01A-01R-1896-07	1	194	4.64062	2.39909	5.5936	1.88655	1.9384	3.08804
TCGA-CS-6186-01A-12R-2027-07	1	538	4.55353	3.13348	5.76942	0.857583	2.87725	3.65521
TCGA-CS-6188-01A-11R-1896-07	1	814	4.90966	2.8959	5.50644	1.47233	2.34948	3.3234
TCGA-CS-6290-01A-11R-1708-07	1	1137	4.47673	2.9692	4.67784	0.907506	2.20799	3.1415
TCGA-CS-6666-01A-11R-1896-07	0	1428	4.26931	2.91701	4.82446	1.42428	1.78802	2.9389
TCGA-CS-6667-01A-12R-2027-07	0	1469	4.05683	2.71194	4.2251	1.853	2.38214	1.98363
TCGA-CS-6668-01A-11R-1896-07	0	1519	4.4591	3.0611	5.59065	2.13999	2.55655	2.7127
TCGA-CS-6669-01A-11R-1896-07	0	1494	3.35125	1.44217	3.74861	1.07834	1.23769	2.27781
TCGA-CS-6670-01A-11R-1896-07	0	1426	3.95423	2.46751	4.61778	1.67505	2.29713	2.31968
TCGA-DB-5270-01A-02R-1470-07	0	3733	4.15143	2.50182	4.65015	1.00562	1.79668	3.04553
TCGA-DB-5273-01A-01R-1470-07	0	2493	4.67969	2.77886	4.98216	1.30282	2.02333	3.15183
TCGA-DB-5274-01A-01R-1470-07	0	2289	4.27228	3.52559	3.87658	0.58246	2.81164	2.67578
TCGA-DB-5275-01A-01R-1470-07	0	1458	4.35026	3.27914	5.23094	1.15801	2.32011	3.25731
TCGA-DB-5276-01A-01R-1470-07	0	2218	4.48129	3.10549	4.62543	0.939603	1.74511	3.25949
TCGA-DB-5277-01A-01R-1470-07	1	1547	4.57954	3.06022	6.00501	0.875937	2.02503	4.07423
TCGA-DB-5278-01A-01R-1470-07	0	2772	4.31738	2.79038	5.25043	1.79269	2.20323	2.79856
TCGA-DB-5279-01A-03R-2347-07	0	1354	4.41267	3.52597	5.01494	2.24077	1.81373	2.57784
TCGA-DB-5280-01A-01R-1470-07	0	1112	4.28426	2.92378	5.18422	1.70624	2.38322	2.76243
TCGA-DB-5281-01A-01R-1470-07	0	2381	4.27322	3.14166	5.01794	1.84599	1.67618	2.82164
TCGA-DB-A4X9-01A-11R-A26U-07	0	1412	5.47642	3.13297	4.37758	1.14509	3.10894	2.80917
TCGA-DB-A4XA-01A-11R-A26U-07	0	573	4.06195	2.98714	4.46476	1.38714	3.04862	2.26361
TCGA-DB-A4XB-01A-11R-A26U-07	0	919	4.96376	3.08537	5.05441	1.90874	2.57526	2.70039
TCGA-DB-A4XC-01A-11R-A26U-07	0	1421	4.56556	3.04591	4.41956	1.78429	2.31629	2.36376
TCGA-DB-A4XD-01A-11R-A27Q-07	0	1210	4.54894	2.81693	4.62273	2.00967	2.61136	2.19892
TCGA-DB-A4XE-01A-11R-A27Q-07	0	1139	4.33842	2.75854	5.32469	1.53287	2.65262	2.87819
TCGA-DB-A4XF-01A-11R-A27Q-07	0	1021	4.19972	2.81539	4.34838	1.52612	1.49708	2.64377
TCGA-DB-A4XG-01A-11R-A27Q-07	0	2219	4.55636	3.20533	5.035	2.05891	2.50396	2.49478
TCGA-DB-A4XH-01A-11R-A27Q-07	0	962	3.62525	1.90701	3.85879	1.39742	2.24702	1.91092
TCGA-DB-A64L-01A-11R-A29R-07	0	736	4.20519	3.18693	4.69789	1.05533	2.44917	2.90771
TCGA-DB-A64O-01A-11R-A29R-07	1	775	5.09049	3.26353	4.93761	0.914182	2.99498	3.24735
TCGA-DB-A64P-01A-11R-A29R-07	0	916	3.96104	2.48661	4.86081	1.68361	2.46174	2.40988
TCGA-DB-A64Q-01A-11R-A29R-07	0	182	5.48801	3.72119	5.57071	2.09926	3.35099	2.84511
TCGA-DB-A64R-01A-11R-A29R-07	0	955	4.33534	3.01334	4.84964	1.8482	2.96222	2.28776
TCGA-DB-A64S-01A-11R-A29R-07	0	835	4.67671	2.94158	4.55933	1.10239	2.83851	2.77656
TCGA-DB-A64U-01A-11R-A29R-07	0	846	4.35198	3.51618	4.83594	1.60611	3.1782	2.43572
TCGA-DB-A64V-01A-11R-A29R-07	0	889	4.18606	3.28377	4.15007	1.04187	2.70549	2.5016
TCGA-DB-A64W-01A-11R-A29R-07	1	438	4.7758	2.59034	5.36277	1.59713	2.88023	2.89485
TCGA-DB-A64X-01A-11R-A29R-07	0	563	4.28875	3.07694	3.874	0.899176	2.87694	2.38586
TCGA-DB-A75K-01A-11R-A32Q-07	0	368	3.93925	2.98756	4.696	1.53092	1.58837	2.75956
TCGA-DB-A75L-01A-11R-A32Q-07	0	342	4.59867	2.8082	4.44667	1.71712	2.41897	2.37785
TCGA-DB-A75M-01A-11R-A32Q-07	0	544	4.267	2.87874	4.20953	1.17428	1.91755	2.69276
TCGA-DB-A75O-01A-11R-A32Q-07	0	935	4.17508	2.81856	4.39895	0.852798	1.77362	3.04928
TCGA-DB-A75P-01A-11R-A32Q-07	0	492	3.95356	2.02041	3.82255	1.12035	1.28422	2.52291
TCGA-DH-5140-01A-01R-1470-07	1	607	4.79989	3.29427	5.44363	1.85535	2.24403	3.05904
TCGA-DH-5141-01A-01R-1470-07	0	968	4.02833	2.61429	4.57752	1.35095	2.19279	2.59764
TCGA-DH-5142-01A-01R-1470-07	0	1943	4.83558	3.45464	5.20994	0.72657	2.35789	3.7035
TCGA-DH-5143-01A-01R-1470-07	0	1401	4.58762	2.77884	4.68375	1.06088	1.80579	3.18664
TCGA-DH-5144-01A-01R-1470-07	0	748	4.51947	3.08292	5.00527	1.52341	2.15306	2.94942
TCGA-DH-A669-01A-12R-A31N-07	1	919	4.51513	2.72317	5.55254	1.59077	2.06619	3.2247
TCGA-DH-A669-02A-11R-A31N-07	1	919	4.5187	2.9807	4.79299	0.938248	2.59268	3.07368
TCGA-DH-A66B-01A-11R-A29R-07	0	1279	5.06552	2.89272	4.80769	1.03612	2.11143	3.3343
TCGA-DH-A66D-01A-11R-A31N-07	0	846	4.45535	2.73474	4.68364	1.25381	2.20019	2.87168
TCGA-DH-A66F-01A-11R-A29R-07	0	523	4.4615	3.46428	4.70518	1.25665	3.11741	2.65156
TCGA-DH-A66G-01A-21R-A31N-07	0	523	4.52785	2.21378	4.96471	2.04317	2.06371	2.49827
TCGA-DH-A7UR-01A-11R-A33Z-07	0	1650	3.92194	2.78708	5.04545	1.12552	1.86734	3.13749
TCGA-DH-A7US-01A-11R-A33Z-07	0	706	4.05149	3.13424	4.68956	1.48336	2.58174	2.50285
TCGA-DH-A7UT-01A-12R-A34F-07	1	531	4.31666	3.28202	3.96802	1.12823	2.76937	2.34798
TCGA-DH-A7UU-01A-12R-A34F-07	0	417	4.12659	2.41884	4.42005	1.04488	2.38283	2.663
TCGA-DH-A7UV-01A-12R-A34F-07	0	566	4.12781	3.19631	4.26261	1.42846	2.49526	2.34109
TCGA-DU-5847-01A-11R-1708-07	0	548	5.125	3.59335	5.80929	0.91219	1.82024	4.22224
TCGA-DU-5849-01A-11R-1708-07	0	443	4.00014	2.81783	4.73451	1.27989	2.06468	2.79967
TCGA-DU-5852-01A-11R-1708-07	1	205	4.56975	3.01582	5.80464	1.09018	2.07762	3.77551
TCGA-DU-5853-01A-11R-1896-07	0	407	4.56272	2.80265	4.73563	1.22817	2.49774	2.86073
TCGA-DU-5854-01A-11R-1708-07	0	257	4.20255	2.84603	5.28324	1.1177	2.09211	3.30367
TCGA-DU-5855-01A-11R-1708-07	0	207	4.62614	2.70644	4.71284	1.29543	1.31359	3.20939
TCGA-DU-5870-01A-11R-1708-07	0	5546	4.61999	2.76793	5.87674	1.976	2.6196	2.99934
TCGA-DU-5870-02A-12R-A36H-07	0	5546	4.13197	2.86681	4.78956	1.45043	2.6688	2.55373
TCGA-DU-5871-01A-12R-1708-07	0	576	4.63433	2.91462	4.58868	1.3058	1.83734	2.97383
TCGA-DU-5872-01A-11R-1708-07	0	532	4.14933	2.80509	4.39765	1.10996	1.36295	2.99656
TCGA-DU-5872-02A-21R-A36H-07	0	532	4.74816	2.94026	4.65312	0.754717	1.51723	3.54814
TCGA-DU-5874-01A-11R-1708-07	0	461	4.23666	2.89274	5.28486	1.68316	2.26712	2.86141
TCGA-DU-6392-01A-11R-1708-07	0	6423	4.65555	2.83046	5.57967	1.98656	1.59984	3.17385
TCGA-DU-6393-01A-11R-1708-07	1	1585	4.54641	3.28722	5.18756	1.74386	1.84129	3.04006
TCGA-DU-6394-01A-11R-1708-07	1	682	4.70746	2.79996	5.30622	1.47933	1.85483	3.29207
TCGA-DU-6395-01A-13R-1708-07	1	1491	4.20138	2.28916	4.45828	0.873104	2.01164	2.94235
TCGA-DU-6396-01A-11R-1708-07	1	2286	4.35176	2.3851	5.47014	1.30731	1.73613	3.40068
TCGA-DU-6397-01A-11R-1708-07	1	1401	4.12031	2.6161	4.95323	1.80987	1.86766	2.64046
TCGA-DU-6397-02A-12R-A36H-07	1	1401	4.09213	3.05094	4.31184	1.38294	2.63234	2.33046
TCGA-DU-6399-01A-12R-1708-07	1	2000	4.3055	2.59856	4.96335	1.42535	1.96273	2.94079
TCGA-DU-6400-01A-12R-1708-07	1	37	4.20382	3.15842	4.80464	1.52472	2.02109	2.78259
TCGA-DU-6401-01A-11R-1708-07	1	2660	3.9363	2.82318	4.85912	1.54617	2.04764	2.67422
TCGA-DU-6402-01A-11R-1708-07	1	214	4.95884	2.71004	5.16727	1.168	1.52607	3.60605
TCGA-DU-6403-01A-11R-1708-07	1	354	4.29487	2.50465	5.28978	1.47379	1.9143	3.10835
TCGA-DU-6404-01A-11R-1708-07	1	4068	4.63425	2.78461	5.10908	2.19551	3.38915	2.12293
TCGA-DU-6404-02A-21R-A36H-07	1	4068	4.9833	2.72846	5.19476	2.43821	3.42028	2.09389
TCGA-DU-6404-02B-11R-A36H-07	1	4068	3.81578	2.3482	5.01105	3.57881	1.4938	1.43126
TCGA-DU-6405-01A-11R-1708-07	1	605	4.78867	2.92644	5.57597	1.50625	2.10175	3.39183
TCGA-DU-6406-01A-11R-1708-07	1	512	4.94368	2.63336	5.75836	1.50681	1.6025	3.68771
TCGA-DU-6407-01A-13R-1708-07	1	2875	4.59555	2.40991	4.82497	1.61301	1.97882	2.78731
TCGA-DU-6407-02A-12R-A36H-07	1	2875	4.73524	3.263	4.07942	0.55031	2.69991	2.97344
TCGA-DU-6407-02B-11R-A36H-07	1	2875	5.20744	2.81324	5.98279	0.998701	2.26051	4.06012
TCGA-DU-6408-01A-11R-1708-07	1	3470	4.31638	2.66428	4.82913	1.23113	2.39676	2.8597
TCGA-DU-6410-01A-11R-1896-07	0	242	3.70541	2.6249	4.93901	2.23484	2.05273	2.14306
TCGA-DU-6542-01A-11R-1896-07	0	73	4.33458	3.03039	5.17477	1.55075	1.79946	3.0908
TCGA-DU-7006-01A-11R-2027-07	1	349	4.41412	3.07887	5.94672	0.992478	2.02063	3.90933
TCGA-DU-7007-01A-11R-2027-07	1	1915	4.84771	3.33683	5.64041	1.07724	2.19749	3.76322
TCGA-DU-7008-01A-11R-2027-07	0	4752	4.3681	2.5691	5.18478	1.62602	2.13488	2.89152
TCGA-DU-7009-01A-11R-2027-07	1	4695	4.16274	2.4388	5.12936	1.42153	2.32074	2.86269
TCGA-DU-7010-01A-11R-2027-07	1	456	4.51877	2.8134	6.01975	1.08678	2.49337	3.73098
TCGA-DU-7011-01A-11R-2027-07	1	3200	4.33062	2.40452	4.48019	1.06819	2.01724	2.86776
TCGA-DU-7012-01A-11R-2027-07	1	199	5.02737	3.34808	5.94971	0.888539	1.51687	4.37118
TCGA-DU-7013-01A-11R-2027-07	1	269	4.61368	3.03453	5.79857	1.61871	1.91349	3.4695
TCGA-DU-7014-01A-11R-2027-07	1	3571	3.75821	2.77066	4.12625	1.45838	1.84924	2.2975
TCGA-DU-7015-01A-11R-2027-07	0	2761	4.58007	2.85232	4.60388	1.32048	2.10336	2.85945
TCGA-DU-7018-01A-11R-2027-07	1	933	4.10528	2.62077	5.31451	1.6783	2.02531	2.89571
TCGA-DU-7019-01A-11R-2027-07	0	800	4.48309	2.9835	5.1214	1.40626	2.3754	3.00588
TCGA-DU-7290-01A-11R-2027-07	1	315	5.36866	3.55329	5.32037	0.603312	1.94662	4.17044
TCGA-DU-7292-01A-11R-2027-07	1	242	4.11809	2.23211	4.88428	1.59359	1.86726	2.70999
TCGA-DU-7294-01A-11R-2027-07	0	2869	4.18848	2.97975	5.21892	1.94111	2.51947	2.54819
TCGA-DU-7298-01A-11R-2027-07	1	576	4.66468	3.07241	5.64735	1.30923	2.34843	3.46847
TCGA-DU-7299-01A-21R-2027-07	1	1339	4.52465	2.84758	4.90557	1.33382	2.73756	2.80144
TCGA-DU-7300-01A-21R-2090-07	1	1886	4.34265	2.51248	4.83653	1.44021	2.15795	2.78929
TCGA-DU-7301-01A-11R-2090-07	1	788	4.91454	3.15163	4.95913	0.696439	2.21251	3.61342
TCGA-DU-7302-01A-11R-2090-07	0	1834	4.59406	2.6935	5.48926	1.98994	2.62917	2.73471
TCGA-DU-7304-01A-12R-2090-07	1	709	4.52715	2.85868	4.29258	1.54142	1.93471	2.5556
TCGA-DU-7304-02A-12R-A36H-07	1	709	4.54374	2.70536	3.38181	0.310573	3.20517	2.42962
TCGA-DU-7306-01A-11R-2090-07	0	1277	4.54631	2.50264	4.71517	0.979952	1.86049	3.20246
TCGA-DU-7309-01A-11R-2090-07	0	84	3.98583	2.05721	4.60084	1.49621	1.61955	2.63119
TCGA-DU-8158-01A-11R-2256-07	1	155	4.88027	3.32225	5.51557	1.07498	1.8281	3.82231
TCGA-DU-8161-01A-11R-2256-07	1	722	4.9338	3.13539	6.12087	1.1973	2.33136	3.93036
TCGA-DU-8162-01A-21R-2256-07	1	444	3.93787	2.39934	4.62614	1.99447	1.95799	2.20172
TCGA-DU-8163-01A-11R-2256-07	0	629	4.54039	2.90134	5.02494	1.3754	1.93964	3.12531
TCGA-DU-8164-01A-11R-2256-07	0	651	4.37031	2.56343	5.39618	1.93825	2.70026	2.60829
TCGA-DU-8165-01A-11R-2256-07	0	582	5.05183	3.63028	6.09563	1.19516	2.1107	4.0798
TCGA-DU-8166-01A-11R-2256-07	0	516	4.63332	2.73565	5.314	2.08076	2.16781	2.73658
TCGA-DU-8167-01A-11R-2256-07	0	471	4.27844	3.17973	4.12104	0.874679	2.46496	2.70066
TCGA-DU-8168-01A-11R-2256-07	0	431	4.52857	3.3185	5.50183	2.61506	2.5589	2.37089
TCGA-DU-A5TP-01A-11R-A28M-07	0	1012	5.46001	2.75217	5.89863	0.864889	2.18498	4.19977
TCGA-DU-A5TR-01A-11R-A28M-07	0	908	4.3042	2.39399	3.44562	0.49774	1.54473	2.79202
TCGA-DU-A5TS-01A-11R-A28M-07	0	964	3.8032	2.69795	3.44811	0.672742	2.52047	2.21866
TCGA-DU-A5TT-01A-11R-A28M-07	0	743	5.09387	3.05459	4.72928	1.24025	2.21509	3.13317
TCGA-DU-A5TU-01A-11R-A28M-07	0	796	4.90542	3.28867	4.14258	0.663299	2.7395	2.97343
TCGA-DU-A5TW-01A-11R-A28M-07	0	760	4.47667	3.39107	4.24173	1.48615	2.6832	2.35138
TCGA-DU-A5TY-01A-11R-A28M-07	1	1033	4.97084	3.37375	5.23047	0.733701	2.38375	3.73499
TCGA-DU-A6S2-01A-21R-A32Q-07	0	777	3.72687	2.71339	4.44024	1.88951	1.76893	2.19554
TCGA-DU-A6S3-01A-12R-A32Q-07	0	656	3.41418	2.40526	4.13743	0.867501	1.82636	2.5854
TCGA-DU-A6S6-01A-21R-A32Q-07	0	2893	3.8261	2.66925	4.37078	1.85232	1.70124	2.22813
TCGA-DU-A6S7-01A-21R-A32Q-07	0	638	4.30189	2.60604	4.42608	1.67875	2.11003	2.3848
TCGA-DU-A6S8-01A-12R-A32Q-07	0	678	4.07313	3.48904	4.04818	1.41284	2.69109	2.16972
TCGA-DU-A76K-01A-11R-A33Z-07	1	347	4.32421	2.34517	4.63379	1.12161	2.71583	2.67875
TCGA-DU-A76L-01A-11R-A32Q-07	1	814	4.58312	3.42389	5.8795	1.25447	1.96839	3.78936
TCGA-DU-A76O-01A-11R-A32Q-07	0	522	4.21167	2.56925	4.87671	1.30883	2.01913	2.91948
TCGA-DU-A76R-01A-11R-A32Q-07	1	648	4.336	3.26326	5.13694	1.73123	2.59335	2.69673
TCGA-DU-A7T6-01A-11R-A33Z-07	1	547	3.7514	2.47781	4.10625	1.66739	2.25635	1.96676
TCGA-DU-A7T8-01A-21R-A34R-07	1	4229	4.18332	3.00261	4.29852	1.19301	2.25517	2.60693
TCGA-DU-A7TA-01A-11R-A33Z-07	0	2565	4.47642	3.60071	4.10826	0.856627	2.59249	2.76766
TCGA-DU-A7TB-01A-11R-A33Z-07	0	1567	3.53257	2.60514	4.0155	1.50187	2.24123	1.98015
TCGA-DU-A7TC-01A-21R-A34R-07	0	1137	4.10471	2.58612	4.00142	1.32579	1.97255	2.35986
TCGA-DU-A7TD-01A-12R-A34F-07	1	228	4.70342	3.14158	4.88508	1.35575	2.13419	3.06358
TCGA-DU-A7TG-01A-21R-A34R-07	1	1351	4.08186	2.41535	4.06791	1.43109	1.95032	2.30836
TCGA-DU-A7TI-01A-11R-A33Z-07	1	1183	4.86333	2.75965	4.76156	1.44132	2.30244	2.87944
TCGA-DU-A7TJ-01A-11R-A34R-07	0	17	5.02338	3.02837	5.80861	1.52201	2.45993	3.48358
TCGA-E1-5302-01A-01R-1470-07	1	1525	4.63441	2.89006	5.04486	1.38532	2.0587	3.11768
TCGA-E1-5303-01A-01R-1470-07	1	2052	4.38308	2.44856	4.50118	1.02411	1.72583	3.03102
TCGA-E1-5304-01A-01R-1470-07	1	1251	5.32091	3.76239	5.25386	0.9282	2.37459	3.76323
TCGA-E1-5305-01A-01R-1896-07	1	2433	4.49732	2.67353	5.34884	1.66712	2.1271	3.01552
TCGA-E1-5307-01A-01R-1896-07	1	1762	4.67882	3.2621	4.82954	1.52562	2.06901	2.93714
TCGA-E1-5311-01A-01R-1470-07	1	4084	3.98363	2.92871	5.26286	2.36053	2.16305	2.33127
TCGA-E1-5318-01A-01R-1470-07	1	2379	3.91421	2.89792	5.25358	1.415	2.32308	2.91477
TCGA-E1-5319-01A-01R-1896-07	1	2907	4.29322	2.77674	5.2215	1.96336	2.10497	2.68484
TCGA-E1-5322-01A-01R-1470-07	1	3978	4.57534	3.20279	4.82372	1.70593	1.8173	2.85352
TCGA-E1-A7YD-01A-11R-A34F-07	1	435	4.92716	3.26461	4.73793	1.09106	3.21065	2.87811
TCGA-E1-A7YE-01A-11R-A34F-07	1	886	5.00753	3.08309	5.70129	1.31319	2.0844	3.69385
TCGA-E1-A7YH-01A-11R-A34F-07	1	2835	4.47831	3.2948	4.21387	1.75933	2.35442	2.24306
TCGA-E1-A7YI-01A-11R-A34F-07	1	111	4.90161	3.04736	5.7021	0.769264	2.12327	4.02917
TCGA-E1-A7YJ-01A-11R-A34F-07	1	592	5.08318	3.04743	5.11924	1.24938	2.09606	3.40022
TCGA-E1-A7YK-01A-11R-A34F-07	1	378	4.20246	3.10419	4.31804	0.600555	2.3346	3.02699
TCGA-E1-A7YL-01A-11R-A34F-07	1	492	4.74043	3.50909	5.11254	0.505383	2.56584	3.70675
TCGA-E1-A7YM-01A-11R-A34F-07	1	648	4.33518	3.11257	4.53856	0.872238	2.69573	2.8885
TCGA-E1-A7YN-01A-11R-A34F-07	1	727	4.96166	3.22059	5.25122	1.26261	1.55606	3.63516
TCGA-E1-A7YO-01A-11R-A34F-07	1	2282	4.02656	3.15424	5.08186	1.97063	2.10387	2.55362
TCGA-E1-A7YQ-01A-11R-A34R-07	1	1578	4.43277	3.40123	5.30294	1.47804	1.65343	3.33893
TCGA-E1-A7YS-01A-11R-A34F-07	1	466	4.82379	3.19249	5.05083	1.99212	2.26855	2.7117
TCGA-E1-A7YU-01A-11R-A34R-07	1	23	4.16802	2.51116	4.14428	1.42304	2.52567	2.20227
TCGA-E1-A7YV-01A-11R-A34R-07	1	987	4.55046	3.48891	5.112	1.44694	2.39408	3.03932
TCGA-E1-A7YW-01A-11R-A34R-07	1	1120	4.85877	3.19763	4.19629	1.48259	2.67243	2.42623
TCGA-E1-A7YY-01A-11R-A34R-07	1	4445	4.0317	1.94662	4.21607	1.7595	1.2345	2.34379
TCGA-E1-A7Z2-01A-21R-A34R-07	1	398	4.31427	2.52027	5.12317	1.34704	2.47706	2.91361
TCGA-E1-A7Z3-01A-11R-A34R-07	1	2235	3.96469	2.26894	4.75831	1.4702	1.81738	2.69439
TCGA-E1-A7Z4-01A-11R-A34R-07	1	4412	4.79265	3.4969	3.65746	1.15911	2.60985	2.3596
TCGA-E1-A7Z6-01A-11R-A34R-07	1	984	4.7361	3.09569	4.47425	1.60426	2.32783	2.57771
TCGA-EZ-7264-01A-11R-2027-07	0	1201	4.20637	3.09547	4.92826	1.59975	2.81656	2.52964
TCGA-F6-A8O3-01A-11R-A36H-07	0	7	4.54926	3.1614	5.53018	1.84535	2.87301	2.81511
TCGA-F6-A8O4-01A-11R-A36H-07	0	6	4.57829	2.82379	4.08263	1.34216	2.51347	2.38465
TCGA-FG-5962-01B-11R-1896-07	0	1453	4.21364	2.84081	4.85763	1.47155	2.12859	2.7853
TCGA-FG-5963-01A-11R-1708-07	1	775	4.19606	2.81869	5.30261	1.1586	2.20495	3.24348
TCGA-FG-5963-02A-12R-A29R-07	1	775	5.06664	3.14147	5.83918	1.66907	3.04093	3.22687
TCGA-FG-5964-01A-11R-1708-07	0	1588	3.98275	2.33027	4.52376	0.936139	2.06126	2.85837
TCGA-FG-5965-01B-11R-1896-07	1	1120	4.71952	2.9091	4.95295	1.54977	2.03252	2.98252
TCGA-FG-5965-02A-11R-A29R-07	1	1120	5.51051	3.1761	4.97593	1.1516	2.59779	3.35661
TCGA-FG-5965-02B-11R-A29R-07	1	1120	4.45723	2.65707	3.96666	1.08583	2.15724	2.56101
TCGA-FG-6688-01A-11R-1896-07	0	571	4.63858	2.85328	5.10545	0.772224	2.17217	3.54652
TCGA-FG-6689-01A-11R-1896-07	0	454	4.21718	2.92243	4.31322	1.28771	1.61363	2.76801
TCGA-FG-6690-01A-11R-1896-07	0	1294	4.47281	2.86958	4.43043	1.62143	2.47998	2.38292
TCGA-FG-6691-01A-11R-1896-07	0	1257	4.54192	2.78651	5.09977	1.5877	2.18148	2.92731
TCGA-FG-6692-01A-11R-1896-07	1	561	4.54016	2.99644	4.69543	0.540325	1.98907	3.50793
TCGA-FG-7634-01A-11R-2090-07	0	467	4.68783	2.51374	5.67034	1.82175	2.34636	3.069
TCGA-FG-7636-01A-11R-2090-07	0	544	4.20739	2.67272	4.36515	1.08807	2.70593	2.54137
TCGA-FG-7637-01A-11R-2090-07	0	1219	4.11323	2.88516	5.09894	1.94081	1.99986	2.61825
TCGA-FG-7638-01B-12R-2090-07	0	686	3.93739	2.33139	4.78381	1.2655	2.17498	2.73171
TCGA-FG-7641-01B-11R-2256-07	0	627	4.0027	3.0828	4.79666	1.7155	2.43419	2.43363
TCGA-FG-7643-01A-11R-2090-07	0	611	4.13896	2.03041	4.99955	1.27017	2.3799	2.82001
TCGA-FG-8181-01A-11R-2256-07	0	862	4.04474	1.70439	3.88646	1.67857	1.55807	2.06919
TCGA-FG-8182-01A-11R-2256-07	0	416	4.39412	3.09776	4.5617	2.02959	2.6116	2.13009
TCGA-FG-8185-01A-11R-2256-07	0	433	4.16849	2.74709	4.19244	1.44726	3.08977	2.04867
TCGA-FG-8186-01A-11R-2256-07	0	487	4.60766	2.93338	5.45362	1.91296	2.93002	2.69516
TCGA-FG-8187-01A-11R-2256-07	0	611	4.16565	2.88286	4.44352	1.64962	2.94236	2.12193
TCGA-FG-8188-01A-11R-2256-07	0	455	4.49077	2.66088	4.73224	1.57995	2.34469	2.62498
TCGA-FG-8189-01B-11R-A28M-07	0	685	4.01475	1.80991	4.33381	1.90041	1.82778	2.09538
TCGA-FG-8191-01A-11R-2256-07	0	992	5.0011	3.30046	4.37168	1.49093	2.47931	2.64685
TCGA-FG-A4MT-01A-11R-A26U-07	0	1164	4.32983	2.49257	4.66105	1.67478	2.88382	2.26513
TCGA-FG-A4MT-02A-11R-A29R-07	0	1164	4.54431	2.28839	4.4328	1.58313	2.50975	2.36155
TCGA-FG-A4MU-01B-11R-A28M-07	0	326	4.78832	3.02614	5.50091	1.49932	1.87598	3.43796
TCGA-FG-A4MW-01A-11R-A26U-07	1	559	4.44088	2.61242	4.66944	1.34102	2.48008	2.6893
TCGA-FG-A4MX-01A-11R-A26U-07	0	569	3.31599	2.89829	2.27825	0.686433	2.30454	1.44264
TCGA-FG-A4MY-01A-11R-A26U-07	0	721	4.23234	3.10655	4.50534	0.973795	2.19796	2.93297
TCGA-FG-A60J-01A-11R-A28M-07	0	449	4.44884	2.75219	4.61236	1.00389	2.34888	2.95435
TCGA-FG-A60K-01A-11R-A29R-07	0	542	4.19225	3.19199	4.83384	2.01607	2.98191	2.12811
TCGA-FG-A60L-01A-12R-A31N-07	0	655	5.03399	3.06693	3.61491	0.856308	3.18691	2.38045
TCGA-FG-A6IZ-01A-11R-A31N-07	0	457	4.4849	3.17722	4.07971	0.617487	3.17946	2.67818
TCGA-FG-A6J1-01A-11R-A31N-07	0	500	4.33572	2.78473	3.94455	0.95977	3.1875	2.26423
TCGA-FG-A6J3-01A-11R-A31N-07	0	677	5.35583	2.5142	4.01388	0.345169	2.10047	3.39173
TCGA-FG-A70Y-01A-12R-A34R-07	0	868	4.21864	2.79996	4.3233	1.20057	2.70091	2.4551
TCGA-FG-A70Z-01A-12R-A33Z-07	0	328	4.57065	2.91052	5.36344	0.835116	2.26066	3.61439
TCGA-FG-A710-01A-12R-A33Z-07	0	1115	4.07156	2.86431	4.92864	1.2979	2.41805	2.81221
TCGA-FG-A711-01A-21R-A33Z-07	1	1481	4.44949	2.41533	4.22784	1.30323	2.96225	2.26585
TCGA-FG-A713-01A-11R-A32Q-07	0	622	3.79323	2.26216	4.03306	1.26466	1.89045	2.32046
TCGA-FG-A87N-01A-11R-A36H-07	0	567	5.09591	2.59577	5.89303	1.93531	1.68988	3.47999
TCGA-FG-A87Q-01A-11R-A36H-07	0	174	4.62543	2.91217	4.88531	0.820812	1.78039	3.51312
TCGA-FN-7833-01A-11R-2090-07	0	837	4.93407	2.95021	5.49181	1.5565	2.60001	3.18347
TCGA-HT-7467-01A-11R-2027-07	0	3	3.51927	2.47067	4.51106	1.39215	2.13655	2.37623
TCGA-HT-7468-01A-11R-2027-07	0	203	4.68737	3.21687	5.46455	2.2759	2.99204	2.47892
TCGA-HT-7469-01A-11R-2256-07	1	351	5.28368	3.95053	5.69817	0.996099	2.54964	3.93489
TCGA-HT-7470-01A-12R-2090-07	1	1220	4.40436	2.18082	4.67258	1.29414	2.04736	2.81385
TCGA-HT-7471-01A-11R-2256-07	0	4	4.33402	3.28936	5.4176	1.36048	2.69408	3.0974
TCGA-HT-7472-01A-11R-2027-07	0	1	4.75878	2.84425	5.35816	1.61221	2.48687	3.03626
TCGA-HT-7473-01A-11R-2027-07	0	503	4.63895	3.15832	5.1625	1.02382	2.19598	3.42794
TCGA-HT-7474-01A-11R-2027-07	0	114	4.31915	2.58597	4.61864	1.21425	2.47067	2.71109
TCGA-HT-7475-01A-11R-2027-07	0	530	4.12502	2.87961	4.32787	1.24781	2.33565	2.52797
TCGA-HT-7476-01A-11R-2027-07	0	199	3.64147	2.21244	4.41884	1.37284	2.01821	2.38381
TCGA-HT-7477-01B-11R-A28M-07	0	738	4.20556	2.46587	5.66932	1.04474	2.42444	3.43816
TCGA-HT-7478-01A-11R-2027-07	0	194	4.75016	2.75324	5.46335	1.28499	2.79281	3.21552
TCGA-HT-7479-01A-11R-2027-07	0	1227	4.29351	2.79747	4.20555	1.20195	2.38422	2.51232
TCGA-HT-7480-01A-11R-2090-07	0	2287	4.10301	3.17596	4.98914	1.76481	2.41608	2.56258
TCGA-HT-7481-01A-11R-2027-07	0	2918	4.09055	2.57928	4.84396	1.70439	2.44347	2.44057
TCGA-HT-7482-01A-11R-2027-07	0	3253	4.86394	3.24138	4.44284	0.972252	2.55284	2.98337
TCGA-HT-7483-01A-11R-2027-07	0	5255	4.33581	2.62835	5.16783	1.09599	2.21512	3.2248
TCGA-HT-7485-01A-11R-2027-07	0	122	4.42469	3.04557	5.14559	1.30976	2.66544	2.9793
TCGA-HT-7601-01A-11R-2090-07	0	153	5.20261	2.82857	5.64935	1.38913	2.20129	3.60172
TCGA-HT-7602-01A-21R-2090-07	0	908	4.32426	2.71198	4.30586	1.17473	2.70911	2.48293
TCGA-HT-7603-01A-21R-2090-07	0	705	4.91032	2.74388	4.1438	1.0769	2.39361	2.74285
TCGA-HT-7604-01A-11R-2090-07	0	3725	5.09873	3.19305	4.8394	1.48006	2.65494	2.89808
TCGA-HT-7605-01A-11R-2090-07	0	139	4.0996	2.80333	4.96519	1.32227	2.56484	2.76965
TCGA-HT-7606-01A-11R-2090-07	0	526	4.99963	2.75869	5.71544	1.64104	2.26945	3.37144
TCGA-HT-7607-01A-11R-2090-07	1	96	4.40474	2.3429	4.97398	1.38957	2.2571	2.87612
TCGA-HT-7608-01A-11R-2090-07	0	671	4.13811	2.66928	4.79922	1.5146	2.57954	2.52542
TCGA-HT-7609-01A-11R-2090-07	0	1399	4.82646	2.7757	4.73426	1.42099	2.32809	2.85894
TCGA-HT-7610-01A-21R-2090-07	0	1706	4.14958	2.15394	4.64862	1.6787	1.95028	2.47975
TCGA-HT-7611-01A-11R-2403-07	0	1752	4.74326	3.16166	5.27577	1.08909	2.14147	3.50146
TCGA-HT-7616-01A-11R-2256-07	1	7	4.18031	2.76657	5.10756	1.55026	1.63705	3.03008
TCGA-HT-7620-01A-11R-2256-07	0	434	3.78824	2.92412	4.7083	1.2731	2.61454	2.54886
TCGA-HT-7676-01A-11R-2403-07	0	5	4.78085	2.87723	4.5818	1.0314	2.76203	2.89128
TCGA-HT-7677-01A-11R-2256-07	0	494	4.33963	3.42182	5.66172	1.79402	2.28484	3.09399
TCGA-HT-7680-01A-11R-2256-07	0	23	5.14329	3.02531	5.17381	1.19705	1.67342	3.62949
TCGA-HT-7681-01A-11R-2403-07	0	1359	4.49504	2.67453	4.87919	1.27554	2.79402	2.78003
TCGA-HT-7684-01A-11R-2256-07	0	184	4.44589	2.52266	4.16192	0.502942	2.4396	2.97818
TCGA-HT-7686-01A-11R-2256-07	0	1300	4.5848	3.03069	5.31528	1.05242	2.00004	3.53691
TCGA-HT-7687-01A-11R-2256-07	0	3	4.05195	2.6365	4.90556	2.29575	1.81394	2.26773
TCGA-HT-7688-01A-11R-2256-07	0	964	4.62222	2.68379	4.62658	1.18422	2.02921	2.98962
TCGA-HT-7689-01A-11R-2256-07	0	455	4.66282	3.23668	4.47965	1.17862	2.70088	2.74789
TCGA-HT-7690-01A-11R-2256-07	0	3	4.93406	3.0245	5.38157	1.51142	2.22182	3.28414
TCGA-HT-7691-01A-11R-2256-07	0	3	5.04966	3.02116	4.58813	1.43568	2.75918	2.70804
TCGA-HT-7692-01A-12R-2256-07	0	90	3.91789	2.73255	3.10246	1.44969	2.55557	1.4865
TCGA-HT-7693-01A-11R-2256-07	0	533	5.39149	3.86447	5.25289	1.71097	2.55658	3.18059
TCGA-HT-7694-01A-11R-2256-07	0	210	4.26967	2.53658	4.73708	1.49006	2.36283	2.60447
TCGA-HT-7695-01A-11R-2256-07	0	442	4.15816	2.59488	5.16909	1.59259	2.04653	2.87402
TCGA-HT-7854-01A-11R-2256-07	0	1201	4.44308	3.17919	5.32641	1.45581	2.34647	3.11392
TCGA-HT-7855-01A-11R-2403-07	0	585	4.25678	2.91315	4.68739	1.66866	2.15196	2.55547
TCGA-HT-7856-01A-11R-2403-07	0	1189	3.76957	2.34204	4.47451	1.63473	2.18986	2.22753
TCGA-HT-7857-01A-11R-2403-07	0	7	4.59036	2.87265	5.12336	0.779134	1.09484	3.90451
TCGA-HT-7858-01A-11R-2403-07	0	1540	4.46115	3.29321	4.95054	1.31765	2.2883	3.02014
TCGA-HT-7860-01A-11R-2403-07	0	15	4.60192	2.91829	5.87029	1.99371	2.42248	3.06006
TCGA-HT-7873-01B-11R-2403-07	0	718	4.69297	3.12034	5.38229	1.48357	2.74334	3.06414
TCGA-HT-7874-01A-11R-2403-07	0	1130	4.12055	2.29364	4.81343	1.8264	2.34275	2.34879
TCGA-HT-7875-01A-11R-2403-07	0	10	4.34475	2.89346	5.37778	1.87912	2.31127	2.79772
TCGA-HT-7877-01A-11R-2403-07	0	4	3.93847	2.99948	4.89471	2.28271	2.36168	2.08872
TCGA-HT-7879-01A-11R-2403-07	0	112	4.38238	2.89264	4.53772	1.87841	2.59201	2.20356
TCGA-HT-7880-01A-11R-2403-07	0	162	3.75452	2.17508	4.11451	1.38808	2.09751	2.19167
TCGA-HT-7881-01A-11R-2403-07	0	1079	3.71487	2.55555	4.63393	1.67084	2.42021	2.22695
TCGA-HT-7882-01A-11R-2403-07	1	113	4.74351	2.55988	6.15754	0.805045	1.14483	4.51211
TCGA-HT-7884-01B-11R-2403-07	0	343	4.04844	2.89313	4.44453	1.82297	2.87145	1.98936
TCGA-HT-7902-01A-12R-2403-07	0	956	4.12949	2.97589	4.54715	1.25459	2.86326	2.48956
TCGA-HT-8010-01A-11R-2403-07	0	50	3.87938	2.35775	4.51402	1.57536	2.31699	2.28571
TCGA-HT-8011-01A-11R-2403-07	0	494	4.97077	3.14084	6.33834	1.78831	1.86255	3.81581
TCGA-HT-8012-01A-11R-2403-07	0	286	4.09462	2.91089	4.6847	2.19573	2.42664	2.03877
TCGA-HT-8013-01A-11R-2403-07	1	1933	4.53317	2.43898	4.98333	1.30749	2.17383	3.01744
TCGA-HT-8015-01B-11R-A28M-07	0	3	4.12535	2.46506	4.19901	1.34636	1.7901	2.52076
TCGA-HT-8018-01A-11R-2404-07	1	1152	4.18349	2.31171	4.859	2.10591	1.57352	2.46064
TCGA-HT-8019-01A-21R-2404-07	0	1004	3.55177	1.73838	3.6591	1.46048	1.49216	1.96006
TCGA-HT-8104-01A-11R-2404-07	0	372	4.93674	3.00387	6.34748	1.41246	2.54196	3.83192
TCGA-HT-8105-01A-11R-2404-07	0	190	4.22059	3.0984	5.35501	1.61735	2.59741	2.85567
TCGA-HT-8106-01A-11R-2404-07	0	3	4.79467	3.15384	5.46256	1.24659	1.34636	3.78789
TCGA-HT-8107-01A-13R-2404-07	0	14	3.96075	1.76277	4.53537	1.42008	1.77129	2.55487
TCGA-HT-8108-01A-11R-2404-07	0	76	4.29561	2.92547	4.98239	1.82871	2.74519	2.43427
TCGA-HT-8109-01A-11R-2404-07	0	169	4.07917	2.4722	4.97254	1.79597	2.37365	2.4629
TCGA-HT-8110-01A-11R-2404-07	0	419	4.84245	2.96047	5.61877	1.14626	2.80391	3.4545
TCGA-HT-8111-01A-11R-2404-07	0	7	4.367	2.48561	4.86457	1.53933	2.2633	2.70528
TCGA-HT-8113-01A-11R-2404-07	0	900	4.02676	2.12363	4.16881	1.55179	1.98841	2.22381
TCGA-HT-8114-01A-11R-2404-07	0	1040	4.54336	2.90627	4.70869	1.62419	2.29278	2.63909
TCGA-HT-8558-01A-21R-2404-07	0	418	3.83943	2.06202	4.02224	1.25792	1.94385	2.29346
TCGA-HT-8563-01A-11R-2404-07	0	860	4.77788	2.98182	5.48207	1.06853	1.07977	3.99237
TCGA-HT-8564-01A-11R-2404-07	0	478	4.40085	2.68275	5.11669	2.11846	2.53613	2.38854
TCGA-HT-A4DS-01A-11R-A26U-07	0	7	4.7972	3.44461	4.23566	0.37951	2.64566	3.2457
TCGA-HT-A4DV-01A-11R-A26U-07	0	792	4.15135	2.90119	4.17914	1.4879	3.01945	2.04679
TCGA-HT-A5R5-01A-11R-A28M-07	0	4	4.94684	2.60367	4.71757	1.49937	2.12082	2.88216
TCGA-HT-A5R7-01A-11R-A28M-07	0	615	4.2517	2.40447	4.65665	1.60383	2.43341	2.43178
TCGA-HT-A5R9-01A-11R-A28M-07	0	2	3.98067	2.6219	4.99428	1.12558	2.36533	2.93818
TCGA-HT-A5RA-01A-11R-A28M-07	0	832	5.82014	2.90404	5.75962	1.20094	2.35279	3.9473
TCGA-HT-A5RB-01A-11R-A28M-07	0	3	4.2187	2.8693	4.40524	1.56789	2.55587	2.30198
TCGA-HT-A5RC-01A-11R-A28M-07	1	162	4.6521	2.73715	5.47855	1.12724	2.5945	3.37162
TCGA-HT-A614-01A-11R-A29R-07	0	82	4.66168	3.24469	4.40011	0.942909	3.33391	2.6522
TCGA-HT-A615-01A-11R-A29R-07	0	515	4.38346	3.35896	5.20315	1.30871	2.73823	3.01105
TCGA-HT-A616-01A-11R-A29R-07	0	55	4.36045	2.09187	4.14205	1.17166	3.0816	2.20465
TCGA-HT-A617-01A-11R-A29R-07	0	491	5.72326	3.27932	4.75057	0.661841	2.83036	3.56271
TCGA-HT-A618-01A-11R-A29R-07	0	512	5.13765	3.08532	4.76952	0.967464	2.87446	3.14377
TCGA-HT-A619-01A-11R-A29R-07	0	651	4.48988	3.71623	5.2085	1.51974	2.32366	3.07603
TCGA-HT-A61A-01A-11R-A29R-07	0	194	3.98818	2.18231	4.10156	1.44302	2.0996	2.2165
TCGA-HT-A61B-01A-11R-A29R-07	0	533	4.6936	3.25505	5.31331	1.14724	2.3376	3.41155
TCGA-HT-A61C-01A-11R-A29R-07	1	537	4.58486	3.29472	5.59946	1.00971	2.19903	3.70063
TCGA-HT-A74H-01A-11R-A32Q-07	0	74	4.29414	2.80855	4.06441	0.725087	2.42481	2.75088
TCGA-HT-A74J-01A-12R-A32Q-07	0	320	4.14655	2.64702	4.35495	1.65636	1.80112	2.41874
TCGA-HT-A74K-01A-11R-A32Q-07	0	467	3.74148	2.32245	4.15586	0.488309	2.13573	2.85102
TCGA-HT-A74L-01A-11R-A32Q-07	0	336	4.32109	2.56776	5.09606	2.18973	2.58801	2.2715
TCGA-HT-A74O-01A-11R-A32Q-07	0	3	4.18043	2.4625	3.76623	0.527871	1.92292	2.80718
TCGA-HW-7486-01A-11R-2027-07	0	1721	3.86932	2.61247	4.99904	1.19043	2.39791	2.8492
TCGA-HW-7487-01A-11R-2027-07	0	1382	3.89866	2.96034	4.65173	1.63292	2.33591	2.39224
TCGA-HW-7489-01A-11R-2027-07	1	1262	4.2824	2.53819	4.23354	1.30363	2.28416	2.4605
TCGA-HW-7490-01A-11R-2027-07	0	1387	4.71699	3.14494	4.56479	1.01049	2.55981	2.97302
TCGA-HW-7491-01A-11R-2027-07	0	2078	4.37862	2.9072	5.80597	1.55582	2.78762	3.13714
TCGA-HW-7493-01A-11R-2027-07	0	2107	4.94065	2.35095	4.90041	1.4621	2.19333	2.96647
TCGA-HW-7495-01A-11R-2027-07	0	1078	4.18585	2.9733	4.85485	2.03094	2.53528	2.25641
TCGA-HW-8319-01A-11R-2404-07	1	1209	4.86069	2.79587	5.58544	1.71927	2.63106	3.07615
TCGA-HW-8320-01A-11R-2404-07	0	1217	4.34347	2.75625	4.69656	1.58972	2.00223	2.67736
TCGA-HW-8321-01A-11R-2404-07	0	1294	4.23918	2.53032	4.76478	2.07173	2.06019	2.30295
TCGA-HW-8322-01A-11R-2404-07	0	758	4.22421	2.84018	5.30975	1.83742	2.49516	2.68103
TCGA-HW-A5KJ-01A-12R-A27Q-07	1	962	3.46195	2.76173	3.34877	1.0588	2.20436	1.89497
TCGA-HW-A5KK-01A-11R-A27Q-07	1	388	4.45691	3.36652	4.51184	1.1036	2.45602	2.85414
TCGA-HW-A5KL-01A-11R-A27Q-07	0	878	3.79031	2.1354	4.05733	1.41462	2.10299	2.14302
TCGA-HW-A5KM-01A-11R-A27Q-07	0	630	4.81122	3.06077	5.47632	1.15956	2.00662	3.62942
TCGA-IK-7675-01A-11R-2090-07	1	578	5.00374	2.73359	5.15876	1.60108	2.59491	2.94943
TCGA-IK-8125-01A-11R-2256-07	0	1301	3.85933	2.50604	5.13336	1.58299	2.63807	2.55801
TCGA-KT-A74X-01A-11R-A32Q-07	0	438	4.13189	2.72509	5.09992	1.18472	2.71033	2.90109
TCGA-KT-A7W1-01A-11R-A34F-07	0	438	4.90728	3.04576	5.67643	1.10239	2.15332	3.76966
TCGA-P5-A5EV-01A-11R-A27Q-07	0	7	4.61477	2.6727	4.68418	1.4677	2.41221	2.69134
TCGA-P5-A5EW-01A-11R-A27Q-07	0	204	4.88352	2.70797	4.9595	1.37918	2.65347	2.92562
TCGA-P5-A5EX-01A-12R-A28M-07	0	243	5.00388	3.28202	5.01445	0.969233	1.98404	3.57289
TCGA-P5-A5EY-01A-11R-A27Q-07	0	72	4.12431	2.22669	4.07711	0.990011	2.31025	2.49662
TCGA-P5-A5EZ-01A-11R-A27Q-07	0	70	3.84804	2.59803	3.81983	0.9282	2.24632	2.36029
TCGA-P5-A5F0-01A-11R-A28M-07	0	287	3.8298	2.64646	4.7682	1.72748	2.12925	2.41191
TCGA-P5-A5F1-01A-11R-A28M-07	0	179	5.00025	3.49424	4.20976	1.081	2.99299	2.68428
TCGA-P5-A5F2-01A-11R-A28M-07	0	242	4.64663	2.98373	3.86801	1.68379	2.75191	1.96994
TCGA-P5-A5F4-01A-11R-A28M-07	0	231	4.34323	2.87549	3.93662	1.44742	2.68702	2.09632
TCGA-P5-A5F6-01A-11R-A28M-07	0	39	4.10013	1.63831	5.7495	3.197	1.25175	2.24377
TCGA-P5-A72U-01A-31R-A32Q-07	0	7	4.15316	2.50861	4.74313	0.835358	1.68482	3.26146
TCGA-P5-A72W-01A-11R-A32Q-07	0	317	4.96865	3.37092	3.76335	0.434668	2.91644	2.87236
TCGA-P5-A72X-01A-11R-A32Q-07	0	403	4.17281	2.65828	4.426	1.48769	1.64625	2.64273
TCGA-P5-A72Z-01A-11R-A32Q-07	0	354	3.58278	2.69708	3.77011	1.65622	1.56905	1.97449
TCGA-P5-A730-01A-11R-A32Q-07	0	333	3.93028	3.55997	4.18911	1.18872	1.87295	2.65452
TCGA-P5-A731-01A-11R-A32Q-07	0	274	4.11783	2.94467	4.32671	1.12314	1.92653	2.7585
TCGA-P5-A733-01A-11R-A32Q-07	0	414	3.95819	2.49385	3.49642	1.1662	2.41819	1.95991
TCGA-P5-A735-01A-11R-A32Q-07	0	292	4.27772	2.92245	4.20592	1.22083	2.11177	2.59987
TCGA-P5-A736-01A-11R-A32Q-07	0	230	4.30056	2.76065	4.22933	0.870187	1.67125	3.00069
TCGA-P5-A737-01A-11R-A32Q-07	0	372	3.75688	2.5166	4.15041	1.07396	2.36631	2.38132
TCGA-P5-A77W-01A-11R-A32Q-07	0	584	3.65374	3.1965	4.54825	1.51581	2.38026	2.34713
TCGA-P5-A77X-01A-11R-A32Q-07	0	105	4.14356	3.13096	4.49493	1.35016	2.77808	2.43988
TCGA-P5-A780-01A-12R-A32Q-07	0	72	3.98246	2.51526	4.0381	1.2419	1.38322	2.596
TCGA-P5-A781-01A-11R-A32Q-07	0	134	4.14723	2.6219	4.4872	1.50807	2.90136	2.22904
TCGA-QH-A65R-01A-21R-A31N-07	0	461	3.69582	2.32213	4.37025	1.6277	2.29414	2.1091
TCGA-QH-A65S-01A-11R-A29R-07	0	77	4.63128	2.92649	3.95032	0.848077	3.00306	2.51449
TCGA-QH-A65V-01A-11R-A29R-07	0	384	4.57237	2.9619	4.46689	1.20113	3.01559	2.56089
TCGA-QH-A65X-01A-11R-A32Q-07	0	482	4.27675	2.82695	4.52299	1.18891	2.8158	2.56656
TCGA-QH-A65Z-01A-11R-A29R-07	0	427	4.52524	3.20556	4.56849	1.03147	3.2999	2.65772
TCGA-QH-A6CS-01A-11R-A31N-07	0	588	4.63017	2.41824	4.50985	0.912573	2.58724	2.89584
TCGA-QH-A6CU-01A-11R-A31N-07	0	451	4.42089	3.2161	4.03402	1.07101	3.01468	2.3704
TCGA-QH-A6CV-01A-11R-A31N-07	0	442	4.96852	3.2377	4.50043	1.24969	2.66898	2.81474
TCGA-QH-A6CW-01A-11R-A32Q-07	0	414	4.56754	2.49876	4.19639	1.3899	2.0965	2.52352
TCGA-QH-A6CX-01A-11R-A32Q-07	1	372	4.36573	2.42677	4.28731	0.677801	2.00967	3.04181
TCGA-QH-A6CY-01A-11R-A32Q-07	0	408	4.12228	2.76998	4.38021	1.11523	2.7037	2.51639
TCGA-QH-A6CZ-01A-11R-A32Q-07	0	279	4.27549	3.16094	4.55813	1.75176	2.92539	2.18835
TCGA-QH-A6X3-01A-21R-A32Q-07	0	313	4.49136	2.58494	4.76023	1.66266	2.15387	2.64031
TCGA-QH-A6X4-01A-51R-A32Q-07	0	442	3.91534	2.93657	4.59816	1.55208	2.47698	2.37158
TCGA-QH-A6X5-01A-12R-A32Q-07	0	497	4.00854	2.57768	4.37281	1.50396	2.76216	2.16237
TCGA-QH-A6X8-01A-12R-A32Q-07	0	509	4.0194	2.75606	4.70802	1.24154	2.39166	2.6993
TCGA-QH-A6X9-01A-12R-A32Q-07	0	58	4.54218	2.58446	4.44001	1.41743	2.34568	2.56926
TCGA-QH-A6XA-01A-12R-A32Q-07	0	502	4.36415	2.69929	4.44059	1.21244	2.7789	2.52548
TCGA-QH-A6XC-01A-12R-A32Q-07	0	508	4.31586	2.477	4.56975	1.05651	2.07922	2.91268
TCGA-QH-A86X-01A-11R-A36H-07	0	337	4.12814	2.87005	4.70133	1.81611	2.71249	2.22617
TCGA-QH-A870-01A-11R-A36H-07	0	395	5.04797	3.08023	4.57334	1.57347	2.80502	2.59195
TCGA-R8-A6MK-01A-11R-A32Q-07	0	2702	4.38753	2.87027	4.87368	1.49113	2.60272	2.67705
TCGA-R8-A6ML-01A-11R-A32Q-07	0	2860	4.23626	3.07504	4.83166	1.95159	2.82393	2.22685
TCGA-R8-A6MO-01A-11R-A33Z-07	0	993	4.27393	3.00367	4.28052	1.72072	2.51061	2.16463
TCGA-R8-A73M-01A-11R-A32Q-07	0	1806	4.40249	3.14148	4.15051	1.2117	2.99623	2.3346
TCGA-RY-A83X-01A-11R-A36H-07	0	939	4.12647	3.18932	4.74847	1.90431	2.49572	2.29927
TCGA-RY-A83Y-01A-11R-A36H-07	0	166	4.14071	3.15531	4.42568	1.33377	3.05431	2.31754
TCGA-RY-A83Z-01A-11R-A36H-07	0	301	4.93807	3.51915	4.37363	0.489748	2.78595	3.25528
TCGA-RY-A840-01A-11R-A36H-07	0	854	4.85621	3.19521	5.21811	1.16021	3.11961	3.12315
TCGA-RY-A843-01A-11R-A36H-07	0	63	4.2396	2.4768	4.35582	1.71607	2.22765	2.24312
TCGA-RY-A845-01A-11R-A36H-07	0	596	4.79189	3.04354	4.46033	1.60966	2.50024	2.5186
TCGA-RY-A847-01A-11R-A36H-07	0	933	4.25244	2.43389	4.37171	1.28451	2.91299	2.32497
TCGA-S9-A6TS-01A-12R-A33Z-07	1	1891	4.13999	3.54878	4.40705	1.44848	2.40477	2.48657
TCGA-S9-A6TU-01A-12R-A32Q-07	0	2650	3.60029	2.7677	3.79371	1.36966	1.55792	2.20785
TCGA-S9-A6TV-01A-12R-A34R-07	0	571	4.62909	3.22098	5.33587	1.79298	2.15348	3.00818
TCGA-S9-A6TW-01A-12R-A32Q-07	0	1250	4.01128	2.671	4.86619	1.35055	1.98342	2.84521
TCGA-S9-A6TX-01A-21R-A32Q-07	0	1245	3.86979	2.84533	4.35183	1.79755	1.70933	2.28458
TCGA-S9-A6TY-01A-12R-A32Q-07	0	1076	3.9264	2.82503	4.48532	1.29042	2.06967	2.61716
TCGA-S9-A6TZ-01A-21R-A32Q-07	0	1120	4.79918	3.26897	4.77179	1.82644	2.48305	2.58693
TCGA-S9-A6U0-01A-12R-A32Q-07	1	742	4.8175	2.76494	5.42731	1.82835	2.0794	3.07315
TCGA-S9-A6U1-01A-21R-A33Z-07	0	785	4.40134	3.03388	4.94415	1.85348	2.51944	2.51377
TCGA-S9-A6U2-01A-21R-A33Z-07	0	908	4.36092	2.80176	5.35541	2.07279	2.6924	2.51353
TCGA-S9-A6U5-01A-12R-A33Z-07	0	992	4.30104	2.85126	4.68328	1.52065	2.64649	2.49709
TCGA-S9-A6U6-01A-12R-A33Z-07	0	1069	4.76902	2.42551	4.46626	1.95107	2.55454	2.19015
TCGA-S9-A6U8-01A-21R-A33Z-07	1	2988	4.43539	2.82096	4.40039	1.61664	2.40087	2.37821
TCGA-S9-A6U9-01A-11R-A32Q-07	0	2918	4.55393	2.7539	4.02301	1.63956	1.59355	2.43485
TCGA-S9-A6UA-01A-12R-A33Z-07	1	178	4.72664	2.53938	5.24516	0.800745	1.26825	3.91098
TCGA-S9-A6UB-01A-21R-A33Z-07	0	3761	4.24089	3.21311	4.97649	1.66617	2.5522	2.62459
TCGA-S9-A6WD-01A-12R-A33Z-07	0	2289	4.79489	2.91089	4.82715	1.25701	2.70394	2.90873
TCGA-S9-A6WE-01A-12R-A33Z-07	0	4113	4.13558	2.62405	4.75873	2.04998	2.58571	2.115
TCGA-S9-A6WG-01A-11R-A33Z-07	0	2602	4.09035	2.45465	4.32613	1.15691	1.75343	2.73251
TCGA-S9-A6WH-01A-12R-A33Z-07	0	1173	4.13044	3.35404	4.9562	1.66116	1.89224	2.82035
TCGA-S9-A6WI-01A-21R-A33Z-07	0	2585	3.88954	2.21794	3.7621	1.08073	1.85188	2.32334
TCGA-S9-A6WL-01A-21R-A33Z-07	0	946	3.75581	2.48535	5.04206	1.99668	1.80099	2.45978
TCGA-S9-A6WM-01A-12R-A33Z-07	0	604	4.46277	3.4034	5.29953	0.722553	2.23444	3.68318
TCGA-S9-A6WN-01A-12R-A33Z-07	0	805	5.19812	2.86772	4.76429	1.88585	1.28463	3.02552
TCGA-S9-A6WO-01A-21R-A34F-07	0	566	4.37466	3.02208	4.34396	1.5066	2.33811	2.4456
TCGA-S9-A6WP-01A-12R-A34F-07	0	567	4.0406	2.94229	4.69009	1.461	2.41643	2.55123
TCGA-S9-A6WQ-01A-12R-A34F-07	0	428	4.1856	2.99329	4.2241	1.07758	2.24987	2.64469
TCGA-S9-A7IQ-01A-21R-A34F-07	0	1099	4.14867	2.04247	4.0552	1.5429	1.66375	2.29953
TCGA-S9-A7IS-01A-11R-A34F-07	1	241	4.81908	2.58518	5.6136	1.07711	2.27343	3.63281
TCGA-S9-A7IX-01A-12R-A34F-07	1	819	4.42629	2.83317	4.67405	1.77997	1.84274	2.61677
TCGA-S9-A7IY-01A-11R-A34F-07	0	715	4.34149	2.8826	4.95075	1.31869	2.28419	2.94078
TCGA-S9-A7IZ-01A-11R-A34F-07	0	608	4.62264	2.61513	4.18923	1.10024	1.78476	2.85846
TCGA-S9-A7J0-01A-11R-A34F-07	0	609	4.92785	3.01201	5.40496	1.2458	2.84908	3.27042
TCGA-S9-A7J1-01A-21R-A34R-07	0	249	4.15937	2.90918	5.06623	1.87429	2.62059	2.45188
TCGA-S9-A7J2-01A-11R-A34F-07	0	62	4.01821	2.91835	5.02554	2.20276	2.65631	2.14083
TCGA-S9-A7J3-01A-21R-A34R-07	0	629	4.03971	2.81085	4.8713	1.93021	2.58612	2.25843
TCGA-S9-A7QW-01A-11R-A34F-07	0	458	4.50344	2.87598	4.33329	1.33056	3.38641	2.23248
TCGA-S9-A7QX-01A-11R-A34F-07	0	564	3.8883	2.95639	4.38422	1.36631	2.26954	2.43668
TCGA-S9-A7QY-01A-11R-A34F-07	0	863	3.96108	2.73585	4.15416	1.05172	2.41479	2.46861
TCGA-S9-A7QZ-01A-12R-A34R-07	0	826	3.66786	2.7493	4.37296	1.92444	2.14029	1.99
TCGA-S9-A7R1-01A-12R-A34R-07	1	5166	4.00003	2.52935	4.02721	1.66694	2.19118	2.02255
TCGA-S9-A7R2-01A-21R-A34R-07	1	316	4.52764	3.25734	4.28673	0.889785	2.09163	3.0016
TCGA-S9-A7R3-01A-11R-A34R-07	0	3013	4.73984	3.00583	4.37912	1.75459	2.23955	2.43516
TCGA-S9-A7R4-01A-12R-A34R-07	0	914	4.14841	2.84441	4.46963	1.86865	1.9721	2.3022
TCGA-S9-A7R7-01A-11R-A34R-07	0	3000	4.89721	2.5987	5.23347	1.19074	1.53864	3.59535
TCGA-S9-A7R8-01A-11R-A34R-07	1	961	3.98492	2.91062	4.09791	1.49636	2.23152	2.20821
TCGA-S9-A89V-01A-11R-A36H-07	0	569	4.30751	3.61673	4.7977	1.80797	1.7414	2.7533
TCGA-S9-A89Z-01A-11R-A36H-07	0	623	4.9161	3.25632	4.82686	0.857981	1.6319	3.62697
TCGA-TM-A7C3-01A-11R-A32Q-07	1	1666	4.35783	4.01746	4.52831	1.28119	2.8352	2.64912
TCGA-TM-A7C4-01A-11R-A32Q-07	0	1470	4.17676	2.22033	4.34425	1.95903	2.39819	1.96034
TCGA-TM-A7C5-01A-11R-A32Q-07	0	1500	3.54466	3.09518	4.51901	1.55748	2.04803	2.36827
TCGA-TM-A7CA-01A-21R-A33Z-07	0	1058	4.35223	2.66305	4.33117	1.29408	2.1956	2.59122
TCGA-TM-A7CF-01A-11R-A32Q-07	0	1989	3.62055	2.034	4.05428	1.15704	1.69368	2.39897
TCGA-TM-A7CF-02A-11R-A32Q-07	0	1989	3.674	3.00308	4.01904	1.1488	2.33485	2.28545
TCGA-TM-A84B-01A-11R-A36H-07	1	758	5.05754	2.79448	6.08892	1.44233	2.95624	3.52802
TCGA-TM-A84C-01A-11R-A36H-07	1	492	5.13095	2.29869	5.21366	1.4268	1.87692	3.34173
TCGA-TM-A84F-01A-11R-A36H-07	0	1796	4.27913	3.04506	4.67125	1.09525	2.04485	3.00773
TCGA-TM-A84G-01A-11R-A36H-07	0	1236	4.32746	2.81075	5.11014	2.03242	2.64729	2.39883
TCGA-TM-A84H-01A-11R-A36H-07	0	926	4.41637	2.99027	4.45726	1.54661	2.28448	2.5138
TCGA-TM-A84I-01A-11R-A36H-07	0	854	4.88559	3.69119	5.13128	1.45159	2.68477	3.07331
TCGA-TM-A84J-01A-11R-A36H-07	0	735	5.47409	3.29247	5.18736	2.40032	2.29646	2.70649
TCGA-TM-A84L-01A-11R-A36H-07	1	1242	4.2903	2.75766	4.65014	1.21618	2.64533	2.67915
TCGA-TM-A84M-01A-11R-A36H-07	0	754	3.98077	3.30702	5.23595	2.01757	2.38444	2.52144
TCGA-TM-A84O-01A-11R-A36H-07	1	1011	4.1282	3.09749	4.40558	1.58564	2.5708	2.28112
TCGA-TM-A84Q-01A-11R-A36H-07	0	772	4.61164	2.93019	4.71507	1.09707	2.30987	3.0329
TCGA-TM-A84R-01A-21R-A36H-07	0	566	4.17191	2.72762	4.06624	1.29655	2.2725	2.35398
TCGA-TM-A84S-01A-11R-A36H-07	0	454	4.25613	2.97928	4.8575	0.940956	2.88688	2.93098
TCGA-TM-A84T-01A-11R-A36H-07	0	724	4.27282	2.8055	4.39811	1.50279	2.4649	2.3842
TCGA-TQ-A7RF-01A-11R-A33Z-07	0	650	4.90712	3.60544	4.08323	1.74953	2.36039	2.33258
TCGA-TQ-A7RG-01A-11R-A33Z-07	0	599	4.42578	2.91096	4.94583	1.91027	2.9409	2.32645
TCGA-TQ-A7RH-01A-12R-A34F-07	0	486	4.05102	2.91613	4.18069	1.43221	2.24811	2.31906
TCGA-TQ-A7RI-01A-11R-A33Z-07	0	62	4.35295	2.97275	4.8195	2.01799	2.69582	2.24076
TCGA-TQ-A7RJ-01A-11R-A33Z-07	0	1229	4.41782	2.87729	4.38204	1.799	2.22903	2.29701
TCGA-TQ-A7RK-01A-11R-A33Z-07	0	1341	4.06711	2.94013	3.99325	1.36866	2.29437	2.24172
TCGA-TQ-A7RK-02A-11R-A36H-07	0	1341	4.38691	3.07892	4.79636	1.31649	2.36589	2.85547
TCGA-TQ-A7RK-02B-11R-A40A-07	0	1341	4.40458	2.71725	4.84287	1.35191	2.1148	2.91078
TCGA-TQ-A7RM-01A-11R-A33Z-07	0	1116	4.52835	3.20013	5.61773	1.14457	2.03678	3.6441
TCGA-TQ-A7RN-01A-11R-A33Z-07	0	1026	4.14584	2.94148	5.17552	1.96791	2.36991	2.53638
TCGA-TQ-A7RO-01A-11R-A33Z-07	0	949	4.5422	2.79464	5.57629	2.35262	2.39213	2.6066
TCGA-TQ-A7RP-01A-21R-A34F-07	0	914	4.62488	2.48184	3.97949	1.49072	2.57872	2.17286
TCGA-TQ-A7RQ-01A-11R-A33Z-07	0	795	3.66665	3.08149	4.49724	2.40463	2.27372	1.71615
TCGA-TQ-A7RR-01A-21R-A34F-07	0	787	4.38564	3.24121	4.82292	1.26568	2.63041	2.8348
TCGA-TQ-A7RU-01A-21R-A34F-07	0	1032	4.02869	2.97188	4.92529	2.02956	2.66596	2.20779
TCGA-TQ-A7RV-01A-21R-A34F-07	0	1868	4.25507	3.11846	4.24558	1.96273	2.37103	2.02609
TCGA-TQ-A7RV-02A-11R-A36H-07	0	1868	4.71674	2.47589	4.24474	1.39917	1.95431	2.63771
TCGA-TQ-A7RW-01A-11R-A33Z-07	1	821	4.59823	3.02052	4.75556	1.61136	2.26306	2.71562
TCGA-TQ-A8XE-01A-11R-A36H-07	1	954	4.21377	2.99901	4.83229	2.17182	2.3854	2.20519
TCGA-TQ-A8XE-02A-11R-A36H-07	1	954	4.8029	2.63071	5.04946	1.68104	2.37896	2.82722
TCGA-VM-A8C8-01A-11R-A36H-07	0	1397	5.21687	3.62375	4.41695	1.28113	3.05283	2.7287
TCGA-VM-A8C9-01A-11R-A36H-07	0	1314	4.67121	2.72089	3.64848	0.320542	2.27325	2.94089
TCGA-VM-A8CA-01A-11R-A36H-07	0	411	4.35835	3.03905	4.18873	1.25997	2.55922	2.44732
TCGA-VM-A8CB-01A-11R-A36H-07	0	3	4.26521	4.34265	4.74086	1.55174	3.09351	2.50608
TCGA-VM-A8CD-01A-11R-A36H-07	1	240	5.35675	2.74043	5.70056	1.08631	2.53297	3.77227
TCGA-VM-A8CE-01A-11R-A36H-07	0	1191	4.12527	2.94184	4.91201	1.85762	2.52175	2.39631
TCGA-VM-A8CF-01A-11R-A36H-07	0	609	5.10362	3.42272	3.27278	0.69323	3.43336	2.2631
TCGA-VM-A8CH-01A-12R-A36H-07	0	714	4.38549	3.02547	4.68308	1.94972	2.44148	2.30762
TCGA-VV-A829-01A-21R-A36H-07	0	1127	4.40294	3.2416	4.80543	1.44853	2.28983	2.81563
TCGA-VV-A86M-01A-11R-A36H-07	0	487	4.41934	3.1275	4.3184	0.910809	2.08923	2.95995
TCGA-VW-A7QS-01A-12R-A33Z-07	0	706	4.48734	3.23981	5.60799	1.4246	2.4176	3.30315
TCGA-VW-A8FI-01A-11R-A36H-07	1	245	4.23378	2.88807	3.71662	0.623586	2.7592	2.48777
TCGA-W9-A837-01A-11R-A36H-07	0	1553	4.31359	2.50749	4.87046	1.85128	2.08712	2.53416
TCGA-WH-A86K-01A-11R-A36H-07	0	405	4.30555	2.68005	3.38159	0.830499	2.51639	2.21989
TCGA-WY-A858-01A-11R-A36H-07	0	1337	3.70342	2.43307	3.90237	1.01835	2.06754	2.34563
TCGA-WY-A859-01A-12R-A36H-07	0	1213	4.36148	2.54728	4.25922	1.4368	2.58664	2.30482
TCGA-WY-A85A-01A-21R-A36H-07	0	1320	4.40428	2.5853	4.12811	1.01942	2.66623	2.51004
TCGA-WY-A85B-01A-11R-A36H-07	0	1393	4.67938	3.09408	4.54992	1.08773	2.40801	2.94391
TCGA-WY-A85C-01A-11R-A36H-07	0	1426	4.6435	3.2433	3.98236	1.55837	2.03009	2.39901
TCGA-WY-A85D-01A-11R-A36H-07	0	1147	4.83415	3.01897	4.19249	0.890096	3.14815	2.65488
TCGA-WY-A85E-01A-11R-A36H-07	0	633	4.60979	2.91881	4.43857	1.27953	2.39704	2.70454
