# Supplementary material for: Systematic analysis based on the cuproptosis-related genes identifies ferredoxin 1 as an immune regulator and therapeutic target for glioblastoma
Source: BMC Cancer. 2023 Dec 19;23:1249. doi: 10.1186/s12885-023-11727-z (PMC10731758; doi:10.1186/s12885-023-11727-z)
Supplement: Supplementary file 14 — Additional file 14. [file 12885_2023_11727_MOESM14_ESM.xlsx]

## Sheet: Sheet1
status	time	event
1	448	High
1	76	High
1	466	Low
1	470	Low
1	618	High
1	1448	High
1	1448	High
1	1024	High
1	394	High
1	771	High
1	737	High
1	362	High
1	313	High
1	375	High
1	178	High
1	178	High
1	97	High
1	329	High
1	598	High
1	399	High
1	98	High
1	2681	High
1	2126	High
1	828	High
1	317	High
1	317	High
1	225	High
1	225	High
1	360	High
1	360	High
1	360	High
1	22	High
1	603	High
1	405	High
1	384	High
1	175	High
1	175	High
1	64	High
1	432	High
1	803	High
1	1426	High
1	239	High
1	82	High
1	82	High
1	28	High
1	218	Low
1	632	High
1	414	High
1	33	High
1	380	High
1	150	High
1	537	High
1	382	High
1	932	Low
1	181	Low
1	506	High
1	133	High
1	13	Low
1	958	Low
1	357	High
1	108	High
1	254	High
1	138	High
1	268	Low
1	273	Low
1	204	Low
1	155	Low
1	83	High
1	114	High
1	187	Low
1	139	Low
1	548	High
1	448	High
1	395	High
1	1062	High
1	323	High
1	675	High
1	333	High
1	1062	High
1	442	High
1	454	High
1	98	High
1	460	High
1	29	High
1	68	High
1	342	High
1	419	High
1	164	High
1	880	High
1	485	High
1	485	High
1	975	High
1	543	High
1	232	High
1	218	Low
1	532	High
1	419	High
1	1537	High
1	119	High
1	883	High
1	666	High
1	141	High
1	772	High
1	385	High
1	294	Low
1	148	High
1	5	High
1	124	High
1	737	High
1	214	Low
1	214	Low
1	455	High
1	953	Low
1	286	Low
1	452	Low
1	167	Low
1	270	High
1	577	High
1	48	Low
1	154	High
1	505	High
1	300	High
1	1233	High
1	648	High
1	427	High
1	550	High
1	510	High
1	489	High
1	231	High
1	87	High
1	480	High
1	77	High
1	37	Low
1	95	Low
1	145	Low
1	222	Low
1	160	Low
1	454	High
1	343	High
1	544	High
1	442	Low
1	951	Low
1	335	High
1	415	Low
1	157	High
1	388	High
1	468	High
1	36	High
1	142	High
1	485	High
1	224	High
1	269	High
1	693	Low
1	766	High
1	604	Low
1	585	High
1	26	High
1	406	High
1	360	High
1	6	High
1	460	High
1	146	High
1	138	High
1	535	High
1	94	High
1	111	High
1	279	High
1	1458	High
1	3574	Low
1	234	High
1	1335	High
1	1106	High
1	1828	Low
1	1222	Low
1	8	Low
1	639	High
1	1631	Low
1	194	High
1	538	High
1	814	High
1	1137	High
1	1428	Low
1	1469	Low
1	1519	Low
1	1494	Low
1	1426	Low
1	3733	Low
1	2493	Low
1	2289	Low
1	1458	Low
1	2218	Low
1	1547	High
1	2772	Low
1	1354	Low
1	1112	Low
1	2381	Low
1	1412	Low
1	573	Low
1	919	Low
1	1421	Low
1	1210	Low
1	1139	Low
1	1021	Low
1	2219	Low
1	962	Low
1	736	Low
1	775	High
1	916	Low
1	182	Low
1	955	Low
1	835	Low
1	846	Low
1	889	Low
1	438	High
1	563	Low
1	368	Low
1	342	Low
1	544	Low
1	935	Low
1	492	Low
1	607	High
1	968	Low
1	1943	Low
1	1401	Low
1	748	Low
1	919	High
1	919	High
1	1279	Low
1	846	Low
1	523	Low
1	523	Low
1	1650	Low
1	706	Low
1	531	High
1	417	Low
1	566	Low
1	548	Low
1	443	Low
1	205	High
1	407	Low
1	257	Low
1	207	Low
1	5546	Low
1	5546	Low
1	576	Low
1	532	Low
1	532	Low
1	461	Low
1	6423	Low
1	1585	High
1	682	High
1	1491	High
1	2286	High
1	1401	High
1	1401	High
1	2000	High
1	37	High
1	2660	High
1	214	High
1	354	High
1	605	High
1	512	High
1	2875	High
1	2875	High
1	2875	High
1	3470	High
1	242	Low
1	73	Low
1	349	High
1	1915	High
1	4752	Low
1	456	High
1	199	High
1	269	High
1	2761	Low
1	933	High
1	800	Low
1	315	High
1	242	High
1	2869	Low
1	576	High
1	1339	High
1	1886	High
1	788	High
1	1834	Low
1	709	High
1	709	High
1	1277	Low
1	84	Low
1	155	High
1	722	High
1	444	High
1	629	Low
1	651	Low
1	582	Low
1	516	Low
1	471	Low
1	431	Low
1	1012	Low
1	908	Low
1	964	Low
1	743	Low
1	796	Low
1	760	Low
1	1033	High
1	777	Low
1	656	Low
1	2893	Low
1	638	Low
1	678	Low
1	347	High
1	814	High
1	522	Low
1	648	High
1	547	High
1	2565	Low
1	1567	Low
1	1137	Low
1	228	High
1	1351	High
1	1183	High
1	17	Low
1	435	High
1	886	High
1	111	High
1	592	High
1	378	High
1	492	High
1	648	High
1	727	High
1	2282	High
1	1578	High
1	466	High
1	23	High
1	987	High
1	984	High
1	1201	Low
1	7	Low
1	6	Low
1	1453	Low
1	775	High
1	775	High
1	1588	Low
1	571	Low
1	454	Low
1	1294	Low
1	1257	Low
1	561	High
1	467	Low
1	544	Low
1	1219	Low
1	1164	Low
1	1164	Low
1	326	Low
1	559	High
1	569	Low
1	721	Low
1	449	Low
1	542	Low
1	655	Low
1	457	Low
1	500	Low
1	677	Low
1	868	Low
1	328	Low
1	1115	Low
1	1481	High
1	622	Low
1	567	Low
1	174	Low
1	837	Low
1	203	Low
1	351	High
1	530	Low
1	199	Low
1	738	Low
1	194	Low
1	1227	Low
1	2287	Low
1	2918	Low
1	3253	Low
1	5255	Low
1	122	Low
1	153	Low
1	908	Low
1	705	Low
1	3725	Low
1	139	Low
1	526	Low
1	96	High
1	671	Low
1	1399	Low
1	1706	Low
1	1752	Low
1	7	High
1	434	Low
1	5	Low
1	494	Low
1	23	Low
1	1359	Low
1	184	Low
1	1300	Low
1	3	Low
1	964	Low
1	455	Low
1	3	Low
1	3	Low
1	90	Low
1	533	Low
1	210	Low
1	442	Low
1	1201	Low
1	585	Low
1	1189	Low
1	7	Low
1	1540	Low
1	15	Low
1	718	Low
1	1130	Low
1	10	Low
1	4	Low
1	112	Low
1	162	Low
1	1079	Low
1	113	High
1	343	Low
1	956	Low
1	50	Low
1	494	Low
1	286	Low
1	1933	High
1	3	Low
1	1004	Low
1	372	Low
1	190	Low
1	3	Low
1	14	Low
1	76	Low
1	169	Low
1	419	Low
1	7	Low
1	900	Low
1	1040	Low
1	418	Low
1	860	Low
1	478	Low
1	7	Low
1	792	Low
1	4	Low
1	615	Low
1	2	Low
1	832	Low
1	3	Low
1	162	High
1	82	Low
1	515	Low
1	55	Low
1	491	Low
1	512	Low
1	651	Low
1	194	Low
1	533	Low
1	537	High
1	74	Low
1	320	Low
1	467	Low
1	336	Low
1	3	Low
1	1721	Low
1	1382	Low
1	1387	Low
1	2078	Low
1	2107	Low
1	1078	Low
1	1217	Low
1	1294	Low
1	758	Low
1	962	High
1	388	High
1	878	Low
1	630	Low
1	578	High
1	1301	Low
1	438	Low
1	438	Low
1	0	Low
1	0	Low
1	7	Low
1	204	Low
1	243	Low
1	72	Low
1	70	Low
1	287	Low
1	179	Low
1	242	Low
1	231	Low
1	39	Low
1	7	Low
1	317	Low
1	403	Low
1	354	Low
1	333	Low
1	274	Low
1	414	Low
1	292	Low
1	230	Low
1	372	Low
1	584	Low
1	105	Low
1	72	Low
1	134	Low
1	461	Low
1	77	Low
1	384	Low
1	482	Low
1	427	Low
1	588	Low
1	451	Low
1	442	Low
1	414	Low
1	372	High
1	408	Low
1	279	Low
1	313	Low
1	442	Low
1	497	Low
1	509	Low
1	58	Low
1	502	Low
1	508	Low
1	337	Low
1	395	Low
1	2702	Low
1	2860	Low
1	993	Low
1	1806	Low
1	939	Low
1	166	Low
1	301	Low
1	854	Low
1	63	Low
1	596	Low
1	933	Low
1	2650	Low
1	571	Low
1	1250	Low
1	1245	Low
1	1076	Low
1	1120	Low
1	742	High
1	785	Low
1	908	Low
1	992	Low
1	1069	Low
1	2988	Low
1	2918	Low
1	178	High
1	3761	Low
1	2289	Low
1	4113	Low
1	2602	Low
1	1173	Low
1	2585	Low
1	946	Low
1	604	Low
1	805	Low
1	566	Low
1	567	Low
1	428	Low
1	1099	Low
1	241	High
1	819	High
1	715	Low
1	608	Low
1	609	Low
1	249	Low
1	62	Low
1	629	Low
1	458	Low
1	564	Low
1	863	Low
1	826	Low
1	5166	High
1	316	High
1	3013	Low
1	914	Low
1	3000	Low
1	961	High
1	569	Low
1	623	Low
1	1666	High
1	1470	Low
1	1500	Low
1	1058	Low
1	1989	Low
1	1989	Low
1	758	High
1	492	High
1	1796	Low
1	1236	Low
1	926	Low
1	854	Low
1	735	Low
1	1242	High
1	754	Low
1	1011	High
1	772	Low
1	566	Low
1	454	Low
1	724	Low
1	650	Low
1	599	Low
1	486	Low
1	62	Low
1	1229	Low
1	1341	Low
1	1341	Low
1	1341	Low
1	1116	Low
1	1026	Low
1	949	Low
1	914	Low
1	795	Low
1	787	Low
1	0	Low
1	1032	Low
1	1868	Low
1	1868	Low
1	821	High
1	954	High
1	954	High
1	1397	Low
1	1314	Low
1	411	Low
1	3	Low
1	240	High
1	1191	Low
1	609	Low
1	714	Low
1	1127	Low
1	487	Low
1	706	Low
1	245	High
1	1553	Low
1	405	Low
1	1337	Low
1	1213	Low
1	1320	Low
1	1393	Low
1	1426	Low
1	1147	Low
1	633	Low
