# Supplementary material for: Systematic analysis based on the cuproptosis-related genes identifies ferredoxin 1 as an immune regulator and therapeutic target for glioblastoma
Source: BMC Cancer. 2023 Dec 19;23:1249. doi: 10.1186/s12885-023-11727-z (PMC10731758; doi:10.1186/s12885-023-11727-z)
Supplement: Supplementary file 15 — Additional file 15. [file 12885_2023_11727_MOESM15_ESM.xlsx]

## Sheet: lambda.min
FDX1	LIPT1	SLC31A1	ATP7B
4.8339	2.42951	5.42705	0.997618
4.97186	2.95951	5.63463	0.585059
5.1994	3.37707	5.88061	0.725959
4.72122	3.64723	5.60364	0.905043
5.13275	4.15173	5.52348	0.554245
4.75087	3.20135	5.43642	1.23481
4.84031	2.61268	5.59552	0.902189
4.80769	3.50793	5.65149	1.90246
4.31061	3.05795	5.92791	0.339365
4.60612	2.48612	4.79599	1.06115
4.96678	3.42958	5.28294	0.571531
4.72119	3.33912	6.39843	0.45249
4.77585	2.89617	5.03366	0.44615
4.71696	3.0797	6.16473	1.56993
5.15763	3.6821	5.97485	1.23462
5.15534	3.77658	5.9413	1.01164
4.45238	2.94856	5.53899	0.915406
4.75469	3.07035	5.39827	1.00202
4.24123	2.91476	5.21373	0.853836
4.37662	2.80319	5.90856	1.03773
4.86608	2.72482	5.44257	1.43776
4.57167	3.49119	5.28257	0.694836
4.36881	3.50388	5.13218	0.493545
5.02149	2.89087	5.40994	1.08841
4.69549	3.13054	5.51846	0.705934
4.28231	2.69077	5.31288	0.82489
5.1723	3.05528	4.75023	0.915406
4.7662	2.86675	5.21792	1.34278
4.65798	2.94159	5.61221	1.28291
4.63638	3.07998	6.06849	1.38775
4.75794	3.1274	5.77452	0.967169
4.8304	4.17906	5.81377	0.327227
4.43942	2.69203	5.26482	1.51359
4.55074	3.26694	4.56931	0.905967
4.9102	2.72362	6.25139	0.559247
4.69565	2.89889	5.57006	1.10057
4.62022	2.92326	5.98131	1.03471
5.01663	3.45954	5.1243	0.660198
4.14865	3.13873	5.07687	1.15121
4.70828	3.43944	4.57051	0.695281
4.63772	3.11135	4.90324	0.90889
5.15665	3.54498	5.08984	1.17338
4.54328	3.31432	5.18979	1.40048
4.80413	3.58856	4.7644	0.89933
4.60929	3.90776	4.56899	0.568519
4.95662	3.19736	5.52012	1.03794
5.03637	3.279	5.02896	1.04677
4.48176	3.67416	5.49877	0.878921
4.71626	3.12636	5.42127	1.21568
4.69811	3.50835	5.83077	1.22657
4.95757	3.54598	5.84706	0.915942
5.22422	3.20246	5.16801	0.873971
4.84739	3.24645	6.00786	1.39873
4.57079	3.47216	5.82264	1.43312
4.81546	2.9528	5.99098	1.16324
5.10903	3.34676	5.72887	1.5212
4.67242	3.35644	5.80909	0.468948
3.95883	3.57627	6.01533	1.26993
4.647	3.17476	5.27815	1.41997
5.09855	3.62855	5.64807	1.20821
5.01818	3.05918	5.84902	0.69323
4.80995	3.15251	5.57066	1.28066
5.03911	3.10506	5.11231	0.653702
5.60969	3.73481	6.11286	1.04991
5.23384	3.13642	5.7349	0.820404
5.10962	3.26836	5.35686	1.14529
4.89826	4.04612	6.11588	0.989212
5.02257	3.24946	5.8315	0.846313
4.53585	3.56791	5.92619	0.992768
4.91597	3.13317	5.93537	1.0192
5.52428	3.66667	6.01832	0.69964
4.99707	3.05041	6.15477	1.02998
4.82885	3.45382	5.55153	0.827656
4.47983	3.18712	5.80866	2.03671
4.45876	3.14545	5.51312	0.853517
5.31285	3.98494	4.82413	0.796764
4.61291	3.19661	4.97608	1.13678
4.84138	2.99208	5.41935	0.568227
5.07271	3.47906	4.6509	0.369383
4.63311	3.76416	5.02956	1.06929
5.58625	3.3388	5.44246	0.495797
5.27545	3.11257	5.97763	0.940505
4.93218	3.523	5.1605	0.434455
4.98404	2.767	4.85787	0.760349
5.20555	3.46899	5.36389	0.984772
4.55431	2.88172	5.7757	0.795268
5.16047	3.27193	5.41134	0.745711
4.6962	3.68666	5.37172	0.411318
3.42635	4.37085	5.61508	1.57739
5.18903	3.19242	5.56427	0.471239
4.92961	3.93755	6.51466	0.658554
5.23102	3.78032	5.84506	0.600365
4.92485	4.12559	5.28995	0.360196
4.56483	3.15028	5.70649	1.20608
5.504	4.24532	5.79271	0.243791
5.4368	3.33236	5.06791	0.623305
4.58221	3.3654	5.04106	0.663663
4.98355	3.05141	5.03866	1.3221
4.74835	3.27329	4.97721	1.01157
4.77087	3.30762	5.60277	0.917241
4.33877	2.81648	4.68532	0.851839
5.29541	2.90622	4.86102	0.368936
4.19621	2.98364	5.72104	1.55464
5.53136	2.63492	5.20989	0.675635
4.98501	2.36177	5.70468	1.44244
4.74266	2.9646	4.8774	0.943509
4.62059	3.39333	4.5213	1.65297
4.71818	2.99756	3.88357	0.31904
5.00945	3.33514	4.88358	0.738552
5.70816	3.54364	6.04154	0.614851
4.3903	2.49636	5.55021	1.32596
5.44511	3.81689	5.5858	1.2345
4.44566	2.95209	4.40854	1.33067
5.03497	3.26728	5.11917	0.739675
5.5104	3.66135	5.81819	0.867976
4.41165	3.2368	4.51237	0.908506
4.52113	2.71881	5.19232	1.53267
4.71078	3.61903	5.29579	0.7433
5.19986	2.91518	5.40014	0.944259
4.43341	3.26123	5.2632	1.00173
5.4544	4.28752	5.45773	0.229834
5.54438	3.37555	4.62252	0.309293
5.14743	3.48204	5.51854	0.581014
4.10925	3.21279	4.96891	1.10521
4.49129	2.76503	5.06219	1.04761
5.03676	3.16951	5.66295	0.70186
5.40628	3.31985	4.63949	1.26969
5.15445	3.30279	5.71903	1.10816
5.03481	3.01952	5.27861	0.439995
5.62636	3.52582	5.03447	0.683113
5.05323	2.9642	5.57634	1.22008
4.85425	2.94542	5.60009	0.885262
4.78398	2.9434	5.53968	0.856707
4.82387	4.13523	4.88571	0.751207
4.85307	2.706	5.59588	0.66421
5.03691	2.70889	5.04243	0.594357
4.93848	2.89619	5.76338	1.38139
5.4672	3.04473	6.00577	1.31446
4.55134	3.95093	5.80302	1.68563
5.47376	3.16649	5.61507	0.928655
5.25509	3.15178	5.7911	1.37851
5.61976	3.71683	5.81552	0.405121
4.98187	2.78737	6.0678	1.22552
4.7669	3.39457	5.70935	0.983897
3.84529	2.88366	5.63541	1.06654
5.72088	3.77883	4.97584	1.04369
4.32573	3.36768	5.31784	0.992406
4.45859	3.17985	5.18374	1.2158
4.49532	3.71997	5.18319	0.763582
4.55008	3.5286	5.26825	1.37128
5.17047	3.26327	5.80708	0.293253
4.4452	2.69668	5.26906	1.26604
5.07006	3.40035	5.5929	1.18504
4.81634	3.19103	5.22061	1.32613
5.10902	2.71631	4.6017	0.542209
4.6081	3.58952	5.66351	0.605779
4.42889	3.13167	5.27676	1.55562
5.19062	3.065	4.52965	0.77011
4.85766	3.45688	5.52873	0.706553
4.82565	3.06673	5.1021	1.16247
4.79933	3.27299	5.03994	1.92752
5.08093	3.52357	5.80838	1.72129
5.69257	2.78578	5.37695	1.03154
5.02226	2.92765	5.61282	0.80521
5.0742	3.26341	5.1081	0.995521
5.30274	3.47742	6.03884	1.3133
4.98481	3.30661	5.64161	1.39994
4.86781	3.1861	5.19847	1.02538
4.81338	2.66045	4.80551	0.913569
4.7005	3.17212	5.85414	1.2233
4.74015	2.44869	5.29971	1.20758
4.55738	3.09041	5.55094	1.11183
4.84285	2.92187	4.26321	1.02708
4.08571	2.74906	4.46659	1.41679
4.09784	2.95364	5.60463	1.98412
4.71075	2.72515	5.91144	1.51051
4.59822	3.20836	5.53986	1.92178
4.64062	2.39909	5.5936	1.88655
4.55353	3.13348	5.76942	0.857583
4.90966	2.8959	5.50644	1.47233
4.47673	2.9692	4.67784	0.907506
4.26931	2.91701	4.82446	1.42428
4.05683	2.71194	4.2251	1.853
4.4591	3.0611	5.59065	2.13999
3.35125	1.44217	3.74861	1.07834
3.95423	2.46751	4.61778	1.67505
4.15143	2.50182	4.65015	1.00562
4.67969	2.77886	4.98216	1.30282
4.27228	3.52559	3.87658	0.58246
4.35026	3.27914	5.23094	1.15801
4.48129	3.10549	4.62543	0.939603
4.57954	3.06022	6.00501	0.875937
4.31738	2.79038	5.25043	1.79269
4.41267	3.52597	5.01494	2.24077
4.28426	2.92378	5.18422	1.70624
4.27322	3.14166	5.01794	1.84599
5.47642	3.13297	4.37758	1.14509
4.06195	2.98714	4.46476	1.38714
4.96376	3.08537	5.05441	1.90874
4.56556	3.04591	4.41956	1.78429
4.54894	2.81693	4.62273	2.00967
4.33842	2.75854	5.32469	1.53287
4.19972	2.81539	4.34838	1.52612
4.55636	3.20533	5.035	2.05891
3.62525	1.90701	3.85879	1.39742
4.20519	3.18693	4.69789	1.05533
5.09049	3.26353	4.93761	0.914182
3.96104	2.48661	4.86081	1.68361
5.48801	3.72119	5.57071	2.09926
4.33534	3.01334	4.84964	1.8482
4.67671	2.94158	4.55933	1.10239
4.35198	3.51618	4.83594	1.60611
4.18606	3.28377	4.15007	1.04187
4.7758	2.59034	5.36277	1.59713
4.28875	3.07694	3.874	0.899176
3.93925	2.98756	4.696	1.53092
4.59867	2.8082	4.44667	1.71712
4.267	2.87874	4.20953	1.17428
4.17508	2.81856	4.39895	0.852798
3.95356	2.02041	3.82255	1.12035
4.79989	3.29427	5.44363	1.85535
4.02833	2.61429	4.57752	1.35095
4.83558	3.45464	5.20994	0.72657
4.58762	2.77884	4.68375	1.06088
4.51947	3.08292	5.00527	1.52341
4.51513	2.72317	5.55254	1.59077
4.5187	2.9807	4.79299	0.938248
5.06552	2.89272	4.80769	1.03612
4.45535	2.73474	4.68364	1.25381
4.4615	3.46428	4.70518	1.25665
4.52785	2.21378	4.96471	2.04317
3.92194	2.78708	5.04545	1.12552
4.05149	3.13424	4.68956	1.48336
4.31666	3.28202	3.96802	1.12823
4.12659	2.41884	4.42005	1.04488
4.12781	3.19631	4.26261	1.42846
5.125	3.59335	5.80929	0.91219
4.00014	2.81783	4.73451	1.27989
4.56975	3.01582	5.80464	1.09018
4.56272	2.80265	4.73563	1.22817
4.20255	2.84603	5.28324	1.1177
4.62614	2.70644	4.71284	1.29543
4.61999	2.76793	5.87674	1.976
4.13197	2.86681	4.78956	1.45043
4.63433	2.91462	4.58868	1.3058
4.14933	2.80509	4.39765	1.10996
4.74816	2.94026	4.65312	0.754717
4.23666	2.89274	5.28486	1.68316
4.65555	2.83046	5.57967	1.98656
4.54641	3.28722	5.18756	1.74386
4.70746	2.79996	5.30622	1.47933
4.20138	2.28916	4.45828	0.873104
4.35176	2.3851	5.47014	1.30731
4.12031	2.6161	4.95323	1.80987
4.09213	3.05094	4.31184	1.38294
4.3055	2.59856	4.96335	1.42535
4.20382	3.15842	4.80464	1.52472
3.9363	2.82318	4.85912	1.54617
4.95884	2.71004	5.16727	1.168
4.29487	2.50465	5.28978	1.47379
4.63425	2.78461	5.10908	2.19551
4.9833	2.72846	5.19476	2.43821
3.81578	2.3482	5.01105	3.57881
4.78867	2.92644	5.57597	1.50625
4.94368	2.63336	5.75836	1.50681
4.59555	2.40991	4.82497	1.61301
4.73524	3.263	4.07942	0.55031
5.20744	2.81324	5.98279	0.998701
4.31638	2.66428	4.82913	1.23113
3.70541	2.6249	4.93901	2.23484
4.33458	3.03039	5.17477	1.55075
4.41412	3.07887	5.94672	0.992478
4.84771	3.33683	5.64041	1.07724
4.3681	2.5691	5.18478	1.62602
4.16274	2.4388	5.12936	1.42153
4.51877	2.8134	6.01975	1.08678
4.33062	2.40452	4.48019	1.06819
5.02737	3.34808	5.94971	0.888539
4.61368	3.03453	5.79857	1.61871
3.75821	2.77066	4.12625	1.45838
4.58007	2.85232	4.60388	1.32048
4.10528	2.62077	5.31451	1.6783
4.48309	2.9835	5.1214	1.40626
5.36866	3.55329	5.32037	0.603312
4.11809	2.23211	4.88428	1.59359
4.18848	2.97975	5.21892	1.94111
4.66468	3.07241	5.64735	1.30923
4.52465	2.84758	4.90557	1.33382
4.34265	2.51248	4.83653	1.44021
4.91454	3.15163	4.95913	0.696439
4.59406	2.6935	5.48926	1.98994
4.52715	2.85868	4.29258	1.54142
4.54374	2.70536	3.38181	0.310573
4.54631	2.50264	4.71517	0.979952
3.98583	2.05721	4.60084	1.49621
4.88027	3.32225	5.51557	1.07498
4.9338	3.13539	6.12087	1.1973
3.93787	2.39934	4.62614	1.99447
4.54039	2.90134	5.02494	1.3754
4.37031	2.56343	5.39618	1.93825
5.05183	3.63028	6.09563	1.19516
4.63332	2.73565	5.314	2.08076
4.27844	3.17973	4.12104	0.874679
4.52857	3.3185	5.50183	2.61506
5.46001	2.75217	5.89863	0.864889
4.3042	2.39399	3.44562	0.49774
3.8032	2.69795	3.44811	0.672742
5.09387	3.05459	4.72928	1.24025
4.90542	3.28867	4.14258	0.663299
4.47667	3.39107	4.24173	1.48615
4.97084	3.37375	5.23047	0.733701
3.72687	2.71339	4.44024	1.88951
3.41418	2.40526	4.13743	0.867501
3.8261	2.66925	4.37078	1.85232
4.30189	2.60604	4.42608	1.67875
4.07313	3.48904	4.04818	1.41284
4.32421	2.34517	4.63379	1.12161
4.58312	3.42389	5.8795	1.25447
4.21167	2.56925	4.87671	1.30883
4.336	3.26326	5.13694	1.73123
3.7514	2.47781	4.10625	1.66739
4.18332	3.00261	4.29852	1.19301
4.47642	3.60071	4.10826	0.856627
3.53257	2.60514	4.0155	1.50187
4.10471	2.58612	4.00142	1.32579
4.70342	3.14158	4.88508	1.35575
4.08186	2.41535	4.06791	1.43109
4.86333	2.75965	4.76156	1.44132
5.02338	3.02837	5.80861	1.52201
4.63441	2.89006	5.04486	1.38532
4.38308	2.44856	4.50118	1.02411
5.32091	3.76239	5.25386	0.9282
4.49732	2.67353	5.34884	1.66712
4.67882	3.2621	4.82954	1.52562
3.98363	2.92871	5.26286	2.36053
3.91421	2.89792	5.25358	1.415
4.29322	2.77674	5.2215	1.96336
4.57534	3.20279	4.82372	1.70593
4.92716	3.26461	4.73793	1.09106
5.00753	3.08309	5.70129	1.31319
4.47831	3.2948	4.21387	1.75933
4.90161	3.04736	5.7021	0.769264
5.08318	3.04743	5.11924	1.24938
4.20246	3.10419	4.31804	0.600555
4.74043	3.50909	5.11254	0.505383
4.33518	3.11257	4.53856	0.872238
4.96166	3.22059	5.25122	1.26261
4.02656	3.15424	5.08186	1.97063
4.43277	3.40123	5.30294	1.47804
4.82379	3.19249	5.05083	1.99212
4.16802	2.51116	4.14428	1.42304
4.55046	3.48891	5.112	1.44694
4.85877	3.19763	4.19629	1.48259
4.0317	1.94662	4.21607	1.7595
4.31427	2.52027	5.12317	1.34704
3.96469	2.26894	4.75831	1.4702
4.79265	3.4969	3.65746	1.15911
4.7361	3.09569	4.47425	1.60426
4.20637	3.09547	4.92826	1.59975
4.54926	3.1614	5.53018	1.84535
4.57829	2.82379	4.08263	1.34216
4.21364	2.84081	4.85763	1.47155
4.19606	2.81869	5.30261	1.1586
5.06664	3.14147	5.83918	1.66907
3.98275	2.33027	4.52376	0.936139
4.71952	2.9091	4.95295	1.54977
5.51051	3.1761	4.97593	1.1516
4.45723	2.65707	3.96666	1.08583
4.63858	2.85328	5.10545	0.772224
4.21718	2.92243	4.31322	1.28771
4.47281	2.86958	4.43043	1.62143
4.54192	2.78651	5.09977	1.5877
4.54016	2.99644	4.69543	0.540325
4.68783	2.51374	5.67034	1.82175
4.20739	2.67272	4.36515	1.08807
4.11323	2.88516	5.09894	1.94081
3.93739	2.33139	4.78381	1.2655
4.0027	3.0828	4.79666	1.7155
4.13896	2.03041	4.99955	1.27017
4.04474	1.70439	3.88646	1.67857
4.39412	3.09776	4.5617	2.02959
4.16849	2.74709	4.19244	1.44726
4.60766	2.93338	5.45362	1.91296
4.16565	2.88286	4.44352	1.64962
4.49077	2.66088	4.73224	1.57995
4.01475	1.80991	4.33381	1.90041
5.0011	3.30046	4.37168	1.49093
4.32983	2.49257	4.66105	1.67478
4.54431	2.28839	4.4328	1.58313
4.78832	3.02614	5.50091	1.49932
4.44088	2.61242	4.66944	1.34102
3.31599	2.89829	2.27825	0.686433
4.23234	3.10655	4.50534	0.973795
4.44884	2.75219	4.61236	1.00389
4.19225	3.19199	4.83384	2.01607
5.03399	3.06693	3.61491	0.856308
4.4849	3.17722	4.07971	0.617487
4.33572	2.78473	3.94455	0.95977
5.35583	2.5142	4.01388	0.345169
4.21864	2.79996	4.3233	1.20057
4.57065	2.91052	5.36344	0.835116
4.07156	2.86431	4.92864	1.2979
4.44949	2.41533	4.22784	1.30323
3.79323	2.26216	4.03306	1.26466
5.09591	2.59577	5.89303	1.93531
4.62543	2.91217	4.88531	0.820812
4.93407	2.95021	5.49181	1.5565
3.51927	2.47067	4.51106	1.39215
4.68737	3.21687	5.46455	2.2759
5.28368	3.95053	5.69817	0.996099
4.40436	2.18082	4.67258	1.29414
4.33402	3.28936	5.4176	1.36048
4.75878	2.84425	5.35816	1.61221
4.63895	3.15832	5.1625	1.02382
4.31915	2.58597	4.61864	1.21425
4.12502	2.87961	4.32787	1.24781
3.64147	2.21244	4.41884	1.37284
4.20556	2.46587	5.66932	1.04474
4.75016	2.75324	5.46335	1.28499
4.29351	2.79747	4.20555	1.20195
4.10301	3.17596	4.98914	1.76481
4.09055	2.57928	4.84396	1.70439
4.86394	3.24138	4.44284	0.972252
4.33581	2.62835	5.16783	1.09599
4.42469	3.04557	5.14559	1.30976
5.20261	2.82857	5.64935	1.38913
4.32426	2.71198	4.30586	1.17473
4.91032	2.74388	4.1438	1.0769
5.09873	3.19305	4.8394	1.48006
4.0996	2.80333	4.96519	1.32227
4.99963	2.75869	5.71544	1.64104
4.40474	2.3429	4.97398	1.38957
4.13811	2.66928	4.79922	1.5146
4.82646	2.7757	4.73426	1.42099
4.14958	2.15394	4.64862	1.6787
4.74326	3.16166	5.27577	1.08909
4.18031	2.76657	5.10756	1.55026
3.78824	2.92412	4.7083	1.2731
4.78085	2.87723	4.5818	1.0314
4.33963	3.42182	5.66172	1.79402
5.14329	3.02531	5.17381	1.19705
4.49504	2.67453	4.87919	1.27554
4.44589	2.52266	4.16192	0.502942
4.5848	3.03069	5.31528	1.05242
4.05195	2.6365	4.90556	2.29575
4.62222	2.68379	4.62658	1.18422
4.66282	3.23668	4.47965	1.17862
4.93406	3.0245	5.38157	1.51142
5.04966	3.02116	4.58813	1.43568
3.91789	2.73255	3.10246	1.44969
5.39149	3.86447	5.25289	1.71097
4.26967	2.53658	4.73708	1.49006
4.15816	2.59488	5.16909	1.59259
4.44308	3.17919	5.32641	1.45581
4.25678	2.91315	4.68739	1.66866
3.76957	2.34204	4.47451	1.63473
4.59036	2.87265	5.12336	0.779134
4.46115	3.29321	4.95054	1.31765
4.60192	2.91829	5.87029	1.99371
4.69297	3.12034	5.38229	1.48357
4.12055	2.29364	4.81343	1.8264
4.34475	2.89346	5.37778	1.87912
3.93847	2.99948	4.89471	2.28271
4.38238	2.89264	4.53772	1.87841
3.75452	2.17508	4.11451	1.38808
3.71487	2.55555	4.63393	1.67084
4.74351	2.55988	6.15754	0.805045
4.04844	2.89313	4.44453	1.82297
4.12949	2.97589	4.54715	1.25459
3.87938	2.35775	4.51402	1.57536
4.97077	3.14084	6.33834	1.78831
4.09462	2.91089	4.6847	2.19573
4.53317	2.43898	4.98333	1.30749
4.12535	2.46506	4.19901	1.34636
4.18349	2.31171	4.859	2.10591
3.55177	1.73838	3.6591	1.46048
4.93674	3.00387	6.34748	1.41246
4.22059	3.0984	5.35501	1.61735
4.79467	3.15384	5.46256	1.24659
3.96075	1.76277	4.53537	1.42008
4.29561	2.92547	4.98239	1.82871
4.07917	2.4722	4.97254	1.79597
4.84245	2.96047	5.61877	1.14626
4.367	2.48561	4.86457	1.53933
4.02676	2.12363	4.16881	1.55179
4.54336	2.90627	4.70869	1.62419
3.83943	2.06202	4.02224	1.25792
4.77788	2.98182	5.48207	1.06853
4.40085	2.68275	5.11669	2.11846
4.7972	3.44461	4.23566	0.37951
4.15135	2.90119	4.17914	1.4879
4.94684	2.60367	4.71757	1.49937
4.2517	2.40447	4.65665	1.60383
3.98067	2.6219	4.99428	1.12558
5.82014	2.90404	5.75962	1.20094
4.2187	2.8693	4.40524	1.56789
4.6521	2.73715	5.47855	1.12724
4.66168	3.24469	4.40011	0.942909
4.38346	3.35896	5.20315	1.30871
4.36045	2.09187	4.14205	1.17166
5.72326	3.27932	4.75057	0.661841
5.13765	3.08532	4.76952	0.967464
4.48988	3.71623	5.2085	1.51974
3.98818	2.18231	4.10156	1.44302
4.6936	3.25505	5.31331	1.14724
4.58486	3.29472	5.59946	1.00971
4.29414	2.80855	4.06441	0.725087
4.14655	2.64702	4.35495	1.65636
3.74148	2.32245	4.15586	0.488309
4.32109	2.56776	5.09606	2.18973
4.18043	2.4625	3.76623	0.527871
3.86932	2.61247	4.99904	1.19043
3.89866	2.96034	4.65173	1.63292
4.2824	2.53819	4.23354	1.30363
4.71699	3.14494	4.56479	1.01049
4.37862	2.9072	5.80597	1.55582
4.94065	2.35095	4.90041	1.4621
4.18585	2.9733	4.85485	2.03094
4.86069	2.79587	5.58544	1.71927
4.34347	2.75625	4.69656	1.58972
4.23918	2.53032	4.76478	2.07173
4.22421	2.84018	5.30975	1.83742
3.46195	2.76173	3.34877	1.0588
4.45691	3.36652	4.51184	1.1036
3.79031	2.1354	4.05733	1.41462
4.81122	3.06077	5.47632	1.15956
5.00374	2.73359	5.15876	1.60108
3.85933	2.50604	5.13336	1.58299
4.13189	2.72509	5.09992	1.18472
4.90728	3.04576	5.67643	1.10239
4.61477	2.6727	4.68418	1.4677
4.88352	2.70797	4.9595	1.37918
5.00388	3.28202	5.01445	0.969233
4.12431	2.22669	4.07711	0.990011
3.84804	2.59803	3.81983	0.9282
3.8298	2.64646	4.7682	1.72748
5.00025	3.49424	4.20976	1.081
4.64663	2.98373	3.86801	1.68379
4.34323	2.87549	3.93662	1.44742
4.10013	1.63831	5.7495	3.197
4.15316	2.50861	4.74313	0.835358
4.96865	3.37092	3.76335	0.434668
4.17281	2.65828	4.426	1.48769
3.58278	2.69708	3.77011	1.65622
3.93028	3.55997	4.18911	1.18872
4.11783	2.94467	4.32671	1.12314
3.95819	2.49385	3.49642	1.1662
4.27772	2.92245	4.20592	1.22083
4.30056	2.76065	4.22933	0.870187
3.75688	2.5166	4.15041	1.07396
3.65374	3.1965	4.54825	1.51581
4.14356	3.13096	4.49493	1.35016
3.98246	2.51526	4.0381	1.2419
4.14723	2.6219	4.4872	1.50807
3.69582	2.32213	4.37025	1.6277
4.63128	2.92649	3.95032	0.848077
4.57237	2.9619	4.46689	1.20113
4.27675	2.82695	4.52299	1.18891
4.52524	3.20556	4.56849	1.03147
4.63017	2.41824	4.50985	0.912573
4.42089	3.2161	4.03402	1.07101
4.96852	3.2377	4.50043	1.24969
4.56754	2.49876	4.19639	1.3899
4.36573	2.42677	4.28731	0.677801
4.12228	2.76998	4.38021	1.11523
4.27549	3.16094	4.55813	1.75176
4.49136	2.58494	4.76023	1.66266
3.91534	2.93657	4.59816	1.55208
4.00854	2.57768	4.37281	1.50396
4.0194	2.75606	4.70802	1.24154
4.54218	2.58446	4.44001	1.41743
4.36415	2.69929	4.44059	1.21244
4.31586	2.477	4.56975	1.05651
4.12814	2.87005	4.70133	1.81611
5.04797	3.08023	4.57334	1.57347
4.38753	2.87027	4.87368	1.49113
4.23626	3.07504	4.83166	1.95159
4.27393	3.00367	4.28052	1.72072
4.40249	3.14148	4.15051	1.2117
4.12647	3.18932	4.74847	1.90431
4.14071	3.15531	4.42568	1.33377
4.93807	3.51915	4.37363	0.489748
4.85621	3.19521	5.21811	1.16021
4.2396	2.4768	4.35582	1.71607
4.79189	3.04354	4.46033	1.60966
4.25244	2.43389	4.37171	1.28451
4.13999	3.54878	4.40705	1.44848
3.60029	2.7677	3.79371	1.36966
4.62909	3.22098	5.33587	1.79298
4.01128	2.671	4.86619	1.35055
3.86979	2.84533	4.35183	1.79755
3.9264	2.82503	4.48532	1.29042
4.79918	3.26897	4.77179	1.82644
4.8175	2.76494	5.42731	1.82835
4.40134	3.03388	4.94415	1.85348
4.36092	2.80176	5.35541	2.07279
4.30104	2.85126	4.68328	1.52065
4.76902	2.42551	4.46626	1.95107
4.43539	2.82096	4.40039	1.61664
4.55393	2.7539	4.02301	1.63956
4.72664	2.53938	5.24516	0.800745
4.24089	3.21311	4.97649	1.66617
4.79489	2.91089	4.82715	1.25701
4.13558	2.62405	4.75873	2.04998
4.09035	2.45465	4.32613	1.15691
4.13044	3.35404	4.9562	1.66116
3.88954	2.21794	3.7621	1.08073
3.75581	2.48535	5.04206	1.99668
4.46277	3.4034	5.29953	0.722553
5.19812	2.86772	4.76429	1.88585
4.37466	3.02208	4.34396	1.5066
4.0406	2.94229	4.69009	1.461
4.1856	2.99329	4.2241	1.07758
4.14867	2.04247	4.0552	1.5429
4.81908	2.58518	5.6136	1.07711
4.42629	2.83317	4.67405	1.77997
4.34149	2.8826	4.95075	1.31869
4.62264	2.61513	4.18923	1.10024
4.92785	3.01201	5.40496	1.2458
4.15937	2.90918	5.06623	1.87429
4.01821	2.91835	5.02554	2.20276
4.03971	2.81085	4.8713	1.93021
4.50344	2.87598	4.33329	1.33056
3.8883	2.95639	4.38422	1.36631
3.96108	2.73585	4.15416	1.05172
3.66786	2.7493	4.37296	1.92444
4.00003	2.52935	4.02721	1.66694
4.52764	3.25734	4.28673	0.889785
4.73984	3.00583	4.37912	1.75459
4.14841	2.84441	4.46963	1.86865
4.89721	2.5987	5.23347	1.19074
3.98492	2.91062	4.09791	1.49636
4.30751	3.61673	4.7977	1.80797
4.9161	3.25632	4.82686	0.857981
4.35783	4.01746	4.52831	1.28119
4.17676	2.22033	4.34425	1.95903
3.54466	3.09518	4.51901	1.55748
4.35223	2.66305	4.33117	1.29408
3.62055	2.034	4.05428	1.15704
3.674	3.00308	4.01904	1.1488
5.05754	2.79448	6.08892	1.44233
5.13095	2.29869	5.21366	1.4268
4.27913	3.04506	4.67125	1.09525
4.32746	2.81075	5.11014	2.03242
4.41637	2.99027	4.45726	1.54661
4.88559	3.69119	5.13128	1.45159
5.47409	3.29247	5.18736	2.40032
4.2903	2.75766	4.65014	1.21618
3.98077	3.30702	5.23595	2.01757
4.1282	3.09749	4.40558	1.58564
4.61164	2.93019	4.71507	1.09707
4.17191	2.72762	4.06624	1.29655
4.25613	2.97928	4.8575	0.940956
4.27282	2.8055	4.39811	1.50279
4.90712	3.60544	4.08323	1.74953
4.42578	2.91096	4.94583	1.91027
4.05102	2.91613	4.18069	1.43221
4.35295	2.97275	4.8195	2.01799
4.41782	2.87729	4.38204	1.799
4.06711	2.94013	3.99325	1.36866
4.38691	3.07892	4.79636	1.31649
4.40458	2.71725	4.84287	1.35191
4.52835	3.20013	5.61773	1.14457
4.14584	2.94148	5.17552	1.96791
4.5422	2.79464	5.57629	2.35262
4.62488	2.48184	3.97949	1.49072
3.66665	3.08149	4.49724	2.40463
4.38564	3.24121	4.82292	1.26568
4.02869	2.97188	4.92529	2.02956
4.25507	3.11846	4.24558	1.96273
4.71674	2.47589	4.24474	1.39917
4.59823	3.02052	4.75556	1.61136
4.21377	2.99901	4.83229	2.17182
4.8029	2.63071	5.04946	1.68104
5.21687	3.62375	4.41695	1.28113
4.67121	2.72089	3.64848	0.320542
4.35835	3.03905	4.18873	1.25997
4.26521	4.34265	4.74086	1.55174
5.35675	2.74043	5.70056	1.08631
4.12527	2.94184	4.91201	1.85762
5.10362	3.42272	3.27278	0.69323
4.38549	3.02547	4.68308	1.94972
4.40294	3.2416	4.80543	1.44853
4.41934	3.1275	4.3184	0.910809
4.48734	3.23981	5.60799	1.4246
4.23378	2.88807	3.71662	0.623586
4.31359	2.50749	4.87046	1.85128
4.30555	2.68005	3.38159	0.830499
3.70342	2.43307	3.90237	1.01835
4.36148	2.54728	4.25922	1.4368
4.40428	2.5853	4.12811	1.01942
4.67938	3.09408	4.54992	1.08773
4.6435	3.2433	3.98236	1.55837
4.83415	3.01897	4.19249	0.890096
4.60979	2.91881	4.43857	1.27953

## Sheet: lambda.1se
sample_id	event	time	FDX1	LIPT1	SLC31A1	ATP7B	GCSH	lasso.risk.score
TCGA-02-0047-01A-01R-1849-01	1	448	4.8339	2.42951	5.42705	0.997618	1.80016	3.72369
TCGA-02-0055-01A-01R-1849-01	1	76	4.97186	2.95951	5.63463	0.585059	0.912573	4.54021
TCGA-02-2483-01A-01R-1849-01	0	466	5.1994	3.37707	5.88061	0.725959	2.04103	4.32223
TCGA-02-2485-01A-01R-1849-01	0	470	4.72122	3.64723	5.60364	0.905043	2.50498	3.75263
TCGA-02-2486-01A-01R-1849-01	1	618	5.13275	4.15173	5.52348	0.554245	1.12088	4.5995
TCGA-06-0125-01A-01R-1849-01	1	1448	4.75087	3.20135	5.43642	1.23481	2.31837	3.44293
TCGA-06-0125-02A-11R-2005-01	1	1448	4.84031	2.61268	5.59552	0.902189	1.85635	3.89594
TCGA-06-0129-01A-01R-1849-01	1	1024	4.80769	3.50793	5.65149	1.90246	1.86362	3.30604
TCGA-06-0130-01A-01R-1849-01	1	394	4.31061	3.05795	5.92791	0.339365	1.11277	4.63261
TCGA-06-0132-01A-02R-1849-01	1	771	4.60612	2.48612	4.79599	1.06115	1.00288	3.50112
TCGA-06-0138-01A-02R-1849-01	1	737	4.96678	3.42958	5.28294	0.571531	2.86388	3.7236
TCGA-06-0139-01A-01R-1849-01	1	362	4.72119	3.33912	6.39843	0.45249	0.987248	5.03683
TCGA-06-0141-01A-01R-1849-01	1	313	4.77585	2.89617	5.03366	0.44615	1.64289	3.95884
TCGA-06-0152-02A-01R-2005-01	1	375	4.71696	3.0797	6.16473	1.56993	1.94073	3.75387
TCGA-06-0156-01A-02R-1849-01	1	178	5.15763	3.6821	5.97485	1.23462	1.46754	4.23401
TCGA-06-0156-01A-03R-1849-01	1	178	5.15534	3.77658	5.9413	1.01164	1.56862	4.3462
TCGA-06-0157-01A-01R-1849-01	1	97	4.45238	2.94856	5.53899	0.915406	2.21735	3.64701
TCGA-06-0158-01A-01R-1849-01	1	329	4.75469	3.07035	5.39827	1.00202	2.31696	3.57189
TCGA-06-0168-01A-01R-1849-01	1	598	4.24123	2.91476	5.21373	0.853836	1.60772	3.63082
TCGA-06-0171-02A-11R-2005-01	1	399	4.37662	2.80319	5.90856	1.03773	1.04942	4.14219
TCGA-06-0174-01A-01R-1849-01	1	98	4.86608	2.72482	5.44257	1.43776	2.05381	3.37757
TCGA-06-0178-01A-01R-1849-01	1	2681	4.57167	3.49119	5.28257	0.694836	2.01142	3.81054
TCGA-06-0184-01A-01R-1849-01	1	2126	4.36881	3.50388	5.13218	0.493545	1.78568	3.87694
TCGA-06-0187-01A-01R-1849-01	1	828	5.02149	2.89087	5.40994	1.08841	2.14776	3.63779
TCGA-06-0190-01A-01R-1849-01	1	317	4.69549	3.13054	5.51846	0.705934	1.26772	4.19757
TCGA-06-0190-02A-01R-2005-01	1	317	4.28231	2.69077	5.31288	0.82489	0.820894	3.96672
TCGA-06-0210-01A-01R-1849-01	1	225	5.1723	3.05528	4.75023	0.915406	1.896	3.50742
TCGA-06-0210-02A-01R-2005-01	1	225	4.7662	2.86675	5.21792	1.34278	1.66848	3.42292
TCGA-06-0211-01A-01R-1849-01	1	360	4.65798	2.94159	5.61221	1.28291	2.01539	3.56249
TCGA-06-0211-01B-01R-1849-01	1	360	4.63638	3.07998	6.06849	1.38775	2.06129	3.75856
TCGA-06-0211-02A-02R-2005-01	1	360	4.75794	3.1274	5.77452	0.967169	1.56798	4.08597
TCGA-06-0219-01A-01R-1849-01	1	22	4.8304	4.17906	5.81377	0.327227	1.84619	4.60136
TCGA-06-0221-02A-11R-2005-01	1	603	4.43942	2.69203	5.26482	1.51359	1.53172	3.25864
TCGA-06-0238-01A-02R-1849-01	1	405	4.55074	3.26694	4.56931	0.905967	2.10417	3.16593
TCGA-06-0644-01A-02R-1849-01	1	384	4.9102	2.72362	6.25139	0.559247	1.01635	4.85465
TCGA-06-0645-01A-01R-1849-01	1	175	4.69565	2.89889	5.57006	1.10057	1.6099	3.80988
TCGA-06-0646-01A-01R-1849-01	1	175	4.62022	2.92326	5.98131	1.03471	2.01575	3.94873
TCGA-06-0649-01B-01R-1849-01	1	64	5.01663	3.45954	5.1243	0.660198	1.74807	3.96059
TCGA-06-0686-01A-01R-1849-01	1	432	4.14865	3.13873	5.07687	1.15121	1.81016	3.26444
TCGA-06-0743-01A-01R-1849-01	1	803	4.70828	3.43944	4.57051	0.695281	2.07629	3.39137
TCGA-06-0744-01A-01R-1849-01	1	1426	4.63772	3.11135	4.90324	0.90889	2.16967	3.35494
TCGA-06-0745-01A-01R-1849-01	1	239	5.15665	3.54498	5.08984	1.17338	2.53503	3.36267
TCGA-06-0747-01A-01R-1849-01	1	82	4.54328	3.31432	5.18979	1.40048	2.13531	3.18634
TCGA-06-0749-01A-01R-1849-01	1	82	4.80413	3.58856	4.7644	0.89933	1.91016	3.46658
TCGA-06-0750-01A-01R-1849-01	1	28	4.60929	3.90776	4.56899	0.568519	2.14339	3.47667
TCGA-06-0878-01A-01R-1849-01	0	218	4.95662	3.19736	5.52012	1.03794	2.12078	3.76227
TCGA-06-0882-01A-01R-1849-01	1	632	5.03637	3.279	5.02896	1.04677	1.74863	3.61626
TCGA-06-1804-01A-01R-1849-01	1	414	4.48176	3.67416	5.49877	0.878921	2.14228	3.75967
TCGA-06-2557-01A-01R-1849-01	1	33	4.71626	3.12636	5.42127	1.21568	1.63413	3.66029
TCGA-06-2558-01A-01R-1849-01	1	380	4.69811	3.50835	5.83077	1.22657	2.31866	3.70498
TCGA-06-2559-01A-01R-1849-01	1	150	4.95757	3.54598	5.84706	0.915942	2.26592	4.03548
TCGA-06-2561-01A-02R-1849-01	1	537	5.22422	3.20246	5.16801	0.873971	1.69937	3.8889
TCGA-06-2562-01A-01R-1849-01	1	382	4.84739	3.24645	6.00786	1.39873	1.94077	3.83691
TCGA-06-2563-01A-01R-1849-01	0	932	4.57079	3.47216	5.82264	1.43312	2.20245	3.55072
TCGA-06-2564-01A-01R-1849-01	0	181	4.81546	2.9528	5.99098	1.16324	1.70783	4.0309
TCGA-06-2565-01A-01R-1849-01	1	506	5.10903	3.34676	5.72887	1.5212	2.57187	3.45772
TCGA-06-2567-01A-01R-1849-01	1	133	4.67242	3.35644	5.80909	0.468948	1.71238	4.40815
TCGA-06-2569-01A-01R-1849-01	0	13	3.95883	3.57627	6.01533	1.26993	1.36059	3.89205
TCGA-06-2570-01A-01R-1849-01	0	958	4.647	3.17476	5.27815	1.41997	1.92342	3.31497
TCGA-06-5408-01A-01R-1849-01	1	357	5.09855	3.62855	5.64807	1.20821	1.67129	3.96115
TCGA-06-5410-01A-01R-1849-01	1	108	5.01818	3.05918	5.84902	0.69323	1.22441	4.51342
TCGA-06-5411-01A-01R-1849-01	1	254	4.80995	3.15251	5.57066	1.28066	2.0202	3.60603
TCGA-06-5412-01A-01R-1849-01	1	138	5.03911	3.10506	5.11231	0.653702	1.40572	4.04305
TCGA-06-5413-01A-01R-1849-01	0	268	5.60969	3.73481	6.11286	1.04991	2.05776	4.39249
TCGA-06-5414-01A-01R-1849-01	0	273	5.23384	3.13642	5.7349	0.820404	2.26987	4.07444
TCGA-06-5416-01A-01R-1849-01	0	204	5.10962	3.26836	5.35686	1.14529	1.50223	3.85083
TCGA-06-5417-01A-01R-1849-01	0	155	4.89826	4.04612	6.11588	0.989212	2.20449	4.20298
TCGA-06-5418-01A-01R-1849-01	1	83	5.02257	3.24946	5.8315	0.846313	1.26033	4.40401
TCGA-06-5856-01A-01R-1849-01	1	114	4.53585	3.56791	5.92619	0.992768	2.13373	3.94746
TCGA-06-5858-01A-01R-1849-01	0	187	4.91597	3.13317	5.93537	1.0192	2.04023	4.03616
TCGA-06-5859-01A-01R-1849-01	0	139	5.52428	3.66667	6.01832	0.69964	1.30655	4.8033
TCGA-08-0386-01A-01R-1849-01	1	548	4.99707	3.05041	6.15477	1.02998	2.27101	4.09992
TCGA-12-0616-01A-01R-1849-01	1	448	4.82885	3.45382	5.55153	0.827656	2.05231	3.94121
TCGA-12-0618-01A-01R-1849-01	1	395	4.47983	3.18712	5.80866	2.03671	1.22706	3.38801
TCGA-12-0619-01A-01R-1849-01	1	1062	4.45876	3.14545	5.51312	0.853517	1.21512	4.03707
TCGA-12-0821-01A-01R-1849-01	1	323	5.31285	3.98494	4.82413	0.796764	2.5556	3.5545
TCGA-12-1597-01B-01R-1849-01	1	675	4.61291	3.19661	4.97608	1.13678	2.26972	3.20588
TCGA-12-3650-01A-01R-1849-01	1	333	4.84138	2.99208	5.41935	0.568227	2.1933	3.95116
TCGA-12-3652-01A-01R-1849-01	1	1062	5.07271	3.47906	4.6509	0.369383	2.57618	3.6169
TCGA-12-3653-01A-01R-1849-01	1	442	4.63311	3.76416	5.02956	1.06929	2.26177	3.35515
TCGA-12-5295-01A-01R-1849-01	1	454	5.58625	3.3388	5.44246	0.495797	1.67523	4.45631
TCGA-12-5299-01A-02R-1849-01	1	98	5.27545	3.11257	5.97763	0.940505	1.92676	4.26361
TCGA-14-0736-02A-01R-2005-01	1	460	4.93218	3.523	5.1605	0.434455	1.57952	4.18002
TCGA-14-0781-01B-01R-1849-01	1	29	4.98404	2.767	4.85787	0.760349	1.78496	3.63186
TCGA-14-0787-01A-01R-1849-01	1	68	5.20555	3.46899	5.36389	0.984772	1.88499	3.88954
TCGA-14-0789-01A-01R-1849-01	1	342	4.55431	2.88172	5.7757	0.795268	1.32717	4.20127
TCGA-14-0790-01B-01R-1849-01	1	419	5.16047	3.27193	5.41134	0.745711	3.16287	3.62001
TCGA-14-0817-01A-01R-1849-01	1	164	4.6962	3.68666	5.37172	0.411318	1.87421	4.17029
TCGA-14-0871-01A-01R-1849-01	1	880	3.42635	4.37085	5.61508	1.57739	1.83317	3.19286
TCGA-14-1034-01A-01R-1849-01	1	485	5.18903	3.19242	5.56427	0.471239	1.94699	4.31876
TCGA-14-1034-02B-01R-2005-01	1	485	4.92961	3.93755	6.51466	0.658554	1.89052	4.78346
TCGA-14-1402-02A-01R-2005-01	1	975	5.23102	3.78032	5.84506	0.600365	2.10564	4.41988
TCGA-14-1823-01A-01R-1849-01	1	543	4.92485	4.12559	5.28995	0.360196	2.05759	4.21106
TCGA-14-1825-01A-01R-1850-01	1	232	4.56483	3.15028	5.70649	1.20608	2.2383	3.59231
TCGA-14-1829-01A-01R-1850-01	0	218	5.504	4.24532	5.79271	0.243791	2.34503	4.69166
TCGA-14-2554-01A-01R-1850-01	1	532	5.4368	3.33236	5.06791	0.623305	1.87876	4.02312
TCGA-15-0742-01A-01R-1850-01	1	419	4.58221	3.3654	5.04106	0.663663	2.56174	3.48923
TCGA-15-1444-01A-02R-1850-01	1	1537	4.98355	3.05141	5.03866	1.3221	2.21431	3.22977
TCGA-16-0846-01A-01R-1850-01	1	119	4.74835	3.27329	4.97721	1.01157	2.12671	3.39297
TCGA-16-1045-01B-01R-1850-01	1	883	4.77087	3.30762	5.60277	0.917241	1.74928	3.97844
TCGA-19-0957-02A-11R-2005-01	1	666	4.33877	2.81648	4.68532	0.851839	2.22021	3.12285
TCGA-19-1389-02A-21R-2005-01	1	141	5.29541	2.90622	4.86102	0.368936	0.818932	4.34721
TCGA-19-1390-01A-01R-1850-01	1	772	4.19621	2.98364	5.72104	1.55464	2.21915	3.23105
TCGA-19-1787-01B-01R-1850-01	1	385	5.53136	2.63492	5.20989	0.675635	1.37145	4.19919
TCGA-19-2619-01A-01R-1850-01	0	294	4.98501	2.36177	5.70468	1.44244	2.47908	3.38763
TCGA-19-2620-01A-01R-1850-01	1	148	4.74266	2.9646	4.8774	0.943509	2.65051	3.16853
TCGA-19-2624-01A-01R-1850-01	1	5	4.62059	3.39333	4.5213	1.65297	2.38681	2.54821
TCGA-19-2625-01A-01R-1850-01	1	124	4.71818	2.99756	3.88357	0.31904	1.91686	3.24932
TCGA-19-2629-01A-01R-1850-01	1	737	5.00945	3.33514	4.88358	0.738552	1.3794	3.86821
TCGA-19-4065-01A-01R-2005-01	0	214	5.70816	3.54364	6.04154	0.614851	1.83382	4.74202
TCGA-19-4065-02A-11R-2005-01	0	214	4.3903	2.49636	5.55021	1.32596	1.11563	3.66985
TCGA-19-5960-01A-11R-1850-01	1	455	5.44511	3.81689	5.5858	1.2345	2.03728	3.90678
TCGA-26-1442-01A-01R-1850-01	0	953	4.44566	2.95209	4.40854	1.33067	2.24236	2.65584
TCGA-26-5132-01A-01R-1850-01	0	286	5.03497	3.26728	5.11917	0.739675	1.34511	4.02295
TCGA-26-5133-01A-01R-1850-01	0	452	5.5104	3.66135	5.81819	0.867976	1.9952	4.32474
TCGA-26-5134-01A-01R-1850-01	0	167	4.41165	3.2368	4.51237	0.908506	1.96665	3.13031
TCGA-26-5135-01A-01R-1850-01	1	270	4.52113	2.71881	5.19232	1.53267	1.90184	3.1036
TCGA-26-5136-01B-01R-1850-01	1	577	4.71078	3.61903	5.29579	0.7433	2.52223	3.66755
TCGA-26-5139-01A-01R-1850-01	0	48	5.19986	2.91518	5.40014	0.944259	2.16694	3.78428
TCGA-27-1830-01A-01R-1850-01	1	154	4.43341	3.26123	5.2632	1.00173	1.57299	3.66374
TCGA-27-1831-01A-01R-1850-01	1	505	5.4544	4.28752	5.45773	0.229834	2.69557	4.36838
TCGA-27-1832-01A-01R-1850-01	1	300	5.54438	3.37555	4.62252	0.309293	0.897628	4.34353
TCGA-27-1834-01A-01R-1850-01	1	1233	5.14743	3.48204	5.51854	0.581014	1.83289	4.27004
TCGA-27-1835-01A-01R-1850-01	1	648	4.10925	3.21279	4.96891	1.10521	2.68601	2.93059
TCGA-27-1837-01A-01R-1850-01	1	427	4.49129	2.76503	5.06219	1.04761	1.99516	3.33121
TCGA-27-2519-01A-01R-1850-01	1	550	5.03676	3.16951	5.66295	0.70186	2.02027	4.14211
TCGA-27-2521-01A-01R-1850-01	1	510	5.40628	3.31985	4.63949	1.26969	2.17428	3.19525
TCGA-27-2523-01A-01R-1850-01	1	489	5.15445	3.30279	5.71903	1.10816	2.14932	3.89571
TCGA-27-2524-01A-01R-1850-01	1	231	5.03481	3.01952	5.27861	0.439995	1.58885	4.22277
TCGA-27-2526-01A-01R-1850-01	1	87	5.62636	3.52582	5.03447	0.683113	2.60701	3.79251
TCGA-27-2528-01A-01R-1850-01	1	480	5.05323	2.9642	5.57634	1.22008	1.86869	3.75798
TCGA-28-1747-01C-01R-1850-01	1	77	4.85425	2.94542	5.60009	0.885262	2.18345	3.83951
TCGA-28-1753-01A-01R-1850-01	0	37	4.78398	2.9434	5.53968	0.856707	1.72146	3.95761
TCGA-28-2499-01A-01R-1850-01	0	95	4.82387	4.13523	4.88571	0.751207	2.41935	3.53665
TCGA-28-2509-01A-01R-1850-01	0	145	4.85307	2.706	5.59588	0.66421	1.68433	4.13628
TCGA-28-2513-01A-01R-1850-01	0	222	5.03691	2.70889	5.04243	0.594357	1.43893	3.98851
TCGA-28-2514-01A-02R-1850-01	0	160	4.93848	2.89619	5.76338	1.38139	2.47262	3.5111
TCGA-28-5204-01A-01R-1850-01	1	454	5.4672	3.04473	6.00577	1.31446	1.60677	4.17637
TCGA-28-5207-01A-01R-1850-01	1	343	4.55134	3.95093	5.80302	1.68563	1.85902	3.52152
TCGA-28-5208-01A-01R-1850-01	1	544	5.47376	3.16649	5.61507	0.928655	2.08015	4.06586
TCGA-28-5209-01A-01R-1850-01	0	442	5.25509	3.15178	5.7911	1.37851	2.02304	3.80612
TCGA-28-5213-01A-01R-1850-01	0	951	5.61976	3.71683	5.81552	0.405121	1.96259	4.70039
TCGA-28-5215-01A-01R-1850-01	1	335	4.98187	2.78737	6.0678	1.22552	2.03566	3.95602
TCGA-28-5216-01A-01R-1850-01	0	415	4.7669	3.39457	5.70935	0.983897	1.81807	3.98093
TCGA-28-5218-01A-01R-1850-01	1	157	3.84529	2.88366	5.63541	1.06654	0.722204	3.91248
TCGA-28-5220-01A-01R-1850-01	1	388	5.72088	3.77883	4.97584	1.04369	2.75127	3.50908
TCGA-32-1970-01A-01R-1850-01	1	468	4.32573	3.36768	5.31784	0.992406	2.20116	3.46929
TCGA-32-1980-01A-01R-1850-01	1	36	4.45859	3.17985	5.18374	1.2158	1.8396	3.37303
TCGA-32-1982-01A-01R-1850-01	1	142	4.49532	3.71997	5.18319	0.763582	1.69862	3.80833
TCGA-32-2615-01A-01R-1850-01	1	485	4.55008	3.5286	5.26825	1.37128	2.15406	3.27315
TCGA-32-2616-01A-01R-1850-01	1	224	5.17047	3.26327	5.80708	0.293253	1.81011	4.64036
TCGA-32-2632-01A-01R-1850-01	1	269	4.4452	2.69668	5.26906	1.26604	1.55881	3.42915
TCGA-32-2634-01A-01R-1850-01	0	693	5.07006	3.40035	5.5929	1.18504	2.30495	3.69654
TCGA-32-2638-01A-01R-1850-01	1	766	4.81634	3.19103	5.22061	1.32613	2.08028	3.34665
TCGA-32-4213-01A-01R-1850-01	0	604	5.10902	2.71631	4.6017	0.542209	1.62026	3.71868
TCGA-32-5222-01A-01R-1850-01	1	585	4.6081	3.58952	5.66351	0.605779	2.03376	4.1192
TCGA-41-2571-01A-01R-1850-01	1	26	4.42889	3.13167	5.27676	1.55562	2.08699	3.09167
TCGA-41-2572-01A-01R-1850-01	1	406	5.19062	3.065	4.52965	0.77011	2.76341	3.18887
TCGA-41-3915-01A-01R-1850-01	1	360	4.85766	3.45688	5.52873	0.706553	1.61108	4.17136
TCGA-41-4097-01A-01R-1850-01	1	6	4.82565	3.06673	5.1021	1.16247	1.42524	3.60154
TCGA-41-5651-01A-01R-1850-01	1	460	4.79933	3.27299	5.03994	1.92752	1.59158	2.9809
TCGA-76-4925-01A-01R-1850-01	1	146	5.08093	3.52357	5.80838	1.72129	2.26748	3.47797
TCGA-76-4926-01B-01R-1850-01	1	138	5.69257	2.78578	5.37695	1.03154	2.50485	3.73111
TCGA-76-4927-01A-01R-1850-01	1	535	5.02226	2.92765	5.61282	0.80521	2.09616	3.98284
TCGA-76-4928-01B-01R-1850-01	1	94	5.0742	3.26341	5.1081	0.995521	1.30562	3.86047
TCGA-76-4929-01A-01R-1850-01	1	111	5.30274	3.47742	6.03884	1.3133	1.85012	4.11053
TCGA-76-4931-01A-01R-1850-01	1	279	4.98481	3.30661	5.64161	1.39994	2.41932	3.49967
TCGA-76-4932-01A-01R-1850-01	1	1458	4.86781	3.1861	5.19847	1.02538	2.19352	3.52249
TCGA-CS-4938-01B-11R-1896-07	0	3574	4.81338	2.66045	4.80551	0.913569	2.15199	3.30405
TCGA-CS-4941-01A-01R-1470-07	1	234	4.7005	3.17212	5.85414	1.2233	1.82183	3.85475
TCGA-CS-4942-01A-01R-1470-07	1	1335	4.74015	2.44869	5.29971	1.20758	1.58669	3.54354
TCGA-CS-4943-01A-01R-1470-07	1	1106	4.55738	3.09041	5.55094	1.11183	1.87841	3.67743
TCGA-CS-4944-01A-01R-1470-07	0	1828	4.84285	2.92187	4.26321	1.02708	2.32582	2.87187
TCGA-CS-5393-01A-01R-1470-07	0	1222	4.08571	2.74906	4.46659	1.41679	1.39994	2.78388
TCGA-CS-5394-01A-01R-1470-07	0	8	4.09784	2.95364	5.60463	1.98412	2.75493	2.64227
TCGA-CS-5395-01A-01R-1470-07	1	639	4.71075	2.72515	5.91144	1.51051	2.39616	3.44808
TCGA-CS-5396-01A-02R-1470-07	0	1631	4.59822	3.20836	5.53986	1.92178	1.48176	3.25791
TCGA-CS-5397-01A-01R-1896-07	1	194	4.64062	2.39909	5.5936	1.88655	1.9384	3.08804
TCGA-CS-6186-01A-12R-2027-07	1	538	4.55353	3.13348	5.76942	0.857583	2.87725	3.65521
TCGA-CS-6188-01A-11R-1896-07	1	814	4.90966	2.8959	5.50644	1.47233	2.34948	3.3234
TCGA-CS-6290-01A-11R-1708-07	1	1137	4.47673	2.9692	4.67784	0.907506	2.20799	3.1415
TCGA-CS-6666-01A-11R-1896-07	0	1428	4.26931	2.91701	4.82446	1.42428	1.78802	2.9389
TCGA-CS-6667-01A-12R-2027-07	0	1469	4.05683	2.71194	4.2251	1.853	2.38214	1.98363
TCGA-CS-6668-01A-11R-1896-07	0	1519	4.4591	3.0611	5.59065	2.13999	2.55655	2.7127
TCGA-CS-6669-01A-11R-1896-07	0	1494	3.35125	1.44217	3.74861	1.07834	1.23769	2.27781
TCGA-CS-6670-01A-11R-1896-07	0	1426	3.95423	2.46751	4.61778	1.67505	2.29713	2.31968
TCGA-DB-5270-01A-02R-1470-07	0	3733	4.15143	2.50182	4.65015	1.00562	1.79668	3.04553
TCGA-DB-5273-01A-01R-1470-07	0	2493	4.67969	2.77886	4.98216	1.30282	2.02333	3.15183
TCGA-DB-5274-01A-01R-1470-07	0	2289	4.27228	3.52559	3.87658	0.58246	2.81164	2.67578
TCGA-DB-5275-01A-01R-1470-07	0	1458	4.35026	3.27914	5.23094	1.15801	2.32011	3.25731
TCGA-DB-5276-01A-01R-1470-07	0	2218	4.48129	3.10549	4.62543	0.939603	1.74511	3.25949
TCGA-DB-5277-01A-01R-1470-07	1	1547	4.57954	3.06022	6.00501	0.875937	2.02503	4.07423
TCGA-DB-5278-01A-01R-1470-07	0	2772	4.31738	2.79038	5.25043	1.79269	2.20323	2.79856
TCGA-DB-5279-01A-03R-2347-07	0	1354	4.41267	3.52597	5.01494	2.24077	1.81373	2.57784
TCGA-DB-5280-01A-01R-1470-07	0	1112	4.28426	2.92378	5.18422	1.70624	2.38322	2.76243
TCGA-DB-5281-01A-01R-1470-07	0	2381	4.27322	3.14166	5.01794	1.84599	1.67618	2.82164
TCGA-DB-A4X9-01A-11R-A26U-07	0	1412	5.47642	3.13297	4.37758	1.14509	3.10894	2.80917
TCGA-DB-A4XA-01A-11R-A26U-07	0	573	4.06195	2.98714	4.46476	1.38714	3.04862	2.26361
TCGA-DB-A4XB-01A-11R-A26U-07	0	919	4.96376	3.08537	5.05441	1.90874	2.57526	2.70039
TCGA-DB-A4XC-01A-11R-A26U-07	0	1421	4.56556	3.04591	4.41956	1.78429	2.31629	2.36376
TCGA-DB-A4XD-01A-11R-A27Q-07	0	1210	4.54894	2.81693	4.62273	2.00967	2.61136	2.19892
TCGA-DB-A4XE-01A-11R-A27Q-07	0	1139	4.33842	2.75854	5.32469	1.53287	2.65262	2.87819
TCGA-DB-A4XF-01A-11R-A27Q-07	0	1021	4.19972	2.81539	4.34838	1.52612	1.49708	2.64377
TCGA-DB-A4XG-01A-11R-A27Q-07	0	2219	4.55636	3.20533	5.035	2.05891	2.50396	2.49478
TCGA-DB-A4XH-01A-11R-A27Q-07	0	962	3.62525	1.90701	3.85879	1.39742	2.24702	1.91092
TCGA-DB-A64L-01A-11R-A29R-07	0	736	4.20519	3.18693	4.69789	1.05533	2.44917	2.90771
TCGA-DB-A64O-01A-11R-A29R-07	1	775	5.09049	3.26353	4.93761	0.914182	2.99498	3.24735
TCGA-DB-A64P-01A-11R-A29R-07	0	916	3.96104	2.48661	4.86081	1.68361	2.46174	2.40988
TCGA-DB-A64Q-01A-11R-A29R-07	0	182	5.48801	3.72119	5.57071	2.09926	3.35099	2.84511
TCGA-DB-A64R-01A-11R-A29R-07	0	955	4.33534	3.01334	4.84964	1.8482	2.96222	2.28776
TCGA-DB-A64S-01A-11R-A29R-07	0	835	4.67671	2.94158	4.55933	1.10239	2.83851	2.77656
TCGA-DB-A64U-01A-11R-A29R-07	0	846	4.35198	3.51618	4.83594	1.60611	3.1782	2.43572
TCGA-DB-A64V-01A-11R-A29R-07	0	889	4.18606	3.28377	4.15007	1.04187	2.70549	2.5016
TCGA-DB-A64W-01A-11R-A29R-07	1	438	4.7758	2.59034	5.36277	1.59713	2.88023	2.89485
TCGA-DB-A64X-01A-11R-A29R-07	0	563	4.28875	3.07694	3.874	0.899176	2.87694	2.38586
TCGA-DB-A75K-01A-11R-A32Q-07	0	368	3.93925	2.98756	4.696	1.53092	1.58837	2.75956
TCGA-DB-A75L-01A-11R-A32Q-07	0	342	4.59867	2.8082	4.44667	1.71712	2.41897	2.37785
TCGA-DB-A75M-01A-11R-A32Q-07	0	544	4.267	2.87874	4.20953	1.17428	1.91755	2.69276
TCGA-DB-A75O-01A-11R-A32Q-07	0	935	4.17508	2.81856	4.39895	0.852798	1.77362	3.04928
TCGA-DB-A75P-01A-11R-A32Q-07	0	492	3.95356	2.02041	3.82255	1.12035	1.28422	2.52291
TCGA-DH-5140-01A-01R-1470-07	1	607	4.79989	3.29427	5.44363	1.85535	2.24403	3.05904
TCGA-DH-5141-01A-01R-1470-07	0	968	4.02833	2.61429	4.57752	1.35095	2.19279	2.59764
TCGA-DH-5142-01A-01R-1470-07	0	1943	4.83558	3.45464	5.20994	0.72657	2.35789	3.7035
TCGA-DH-5143-01A-01R-1470-07	0	1401	4.58762	2.77884	4.68375	1.06088	1.80579	3.18664
TCGA-DH-5144-01A-01R-1470-07	0	748	4.51947	3.08292	5.00527	1.52341	2.15306	2.94942
TCGA-DH-A669-01A-12R-A31N-07	1	919	4.51513	2.72317	5.55254	1.59077	2.06619	3.2247
TCGA-DH-A669-02A-11R-A31N-07	1	919	4.5187	2.9807	4.79299	0.938248	2.59268	3.07368
TCGA-DH-A66B-01A-11R-A29R-07	0	1279	5.06552	2.89272	4.80769	1.03612	2.11143	3.3343
TCGA-DH-A66D-01A-11R-A31N-07	0	846	4.45535	2.73474	4.68364	1.25381	2.20019	2.87168
TCGA-DH-A66F-01A-11R-A29R-07	0	523	4.4615	3.46428	4.70518	1.25665	3.11741	2.65156
TCGA-DH-A66G-01A-21R-A31N-07	0	523	4.52785	2.21378	4.96471	2.04317	2.06371	2.49827
TCGA-DH-A7UR-01A-11R-A33Z-07	0	1650	3.92194	2.78708	5.04545	1.12552	1.86734	3.13749
TCGA-DH-A7US-01A-11R-A33Z-07	0	706	4.05149	3.13424	4.68956	1.48336	2.58174	2.50285
TCGA-DH-A7UT-01A-12R-A34F-07	1	531	4.31666	3.28202	3.96802	1.12823	2.76937	2.34798
TCGA-DH-A7UU-01A-12R-A34F-07	0	417	4.12659	2.41884	4.42005	1.04488	2.38283	2.663
TCGA-DH-A7UV-01A-12R-A34F-07	0	566	4.12781	3.19631	4.26261	1.42846	2.49526	2.34109
TCGA-DU-5847-01A-11R-1708-07	0	548	5.125	3.59335	5.80929	0.91219	1.82024	4.22224
TCGA-DU-5849-01A-11R-1708-07	0	443	4.00014	2.81783	4.73451	1.27989	2.06468	2.79967
TCGA-DU-5852-01A-11R-1708-07	1	205	4.56975	3.01582	5.80464	1.09018	2.07762	3.77551
TCGA-DU-5853-01A-11R-1896-07	0	407	4.56272	2.80265	4.73563	1.22817	2.49774	2.86073
TCGA-DU-5854-01A-11R-1708-07	0	257	4.20255	2.84603	5.28324	1.1177	2.09211	3.30367
TCGA-DU-5855-01A-11R-1708-07	0	207	4.62614	2.70644	4.71284	1.29543	1.31359	3.20939
TCGA-DU-5870-01A-11R-1708-07	0	5546	4.61999	2.76793	5.87674	1.976	2.6196	2.99934
TCGA-DU-5870-02A-12R-A36H-07	0	5546	4.13197	2.86681	4.78956	1.45043	2.6688	2.55373
TCGA-DU-5871-01A-12R-1708-07	0	576	4.63433	2.91462	4.58868	1.3058	1.83734	2.97383
TCGA-DU-5872-01A-11R-1708-07	0	532	4.14933	2.80509	4.39765	1.10996	1.36295	2.99656
TCGA-DU-5872-02A-21R-A36H-07	0	532	4.74816	2.94026	4.65312	0.754717	1.51723	3.54814
TCGA-DU-5874-01A-11R-1708-07	0	461	4.23666	2.89274	5.28486	1.68316	2.26712	2.86141
TCGA-DU-6392-01A-11R-1708-07	0	6423	4.65555	2.83046	5.57967	1.98656	1.59984	3.17385
TCGA-DU-6393-01A-11R-1708-07	1	1585	4.54641	3.28722	5.18756	1.74386	1.84129	3.04006
TCGA-DU-6394-01A-11R-1708-07	1	682	4.70746	2.79996	5.30622	1.47933	1.85483	3.29207
TCGA-DU-6395-01A-13R-1708-07	1	1491	4.20138	2.28916	4.45828	0.873104	2.01164	2.94235
TCGA-DU-6396-01A-11R-1708-07	1	2286	4.35176	2.3851	5.47014	1.30731	1.73613	3.40068
TCGA-DU-6397-01A-11R-1708-07	1	1401	4.12031	2.6161	4.95323	1.80987	1.86766	2.64046
TCGA-DU-6397-02A-12R-A36H-07	1	1401	4.09213	3.05094	4.31184	1.38294	2.63234	2.33046
TCGA-DU-6399-01A-12R-1708-07	1	2000	4.3055	2.59856	4.96335	1.42535	1.96273	2.94079
TCGA-DU-6400-01A-12R-1708-07	1	37	4.20382	3.15842	4.80464	1.52472	2.02109	2.78259
TCGA-DU-6401-01A-11R-1708-07	1	2660	3.9363	2.82318	4.85912	1.54617	2.04764	2.67422
TCGA-DU-6402-01A-11R-1708-07	1	214	4.95884	2.71004	5.16727	1.168	1.52607	3.60605
TCGA-DU-6403-01A-11R-1708-07	1	354	4.29487	2.50465	5.28978	1.47379	1.9143	3.10835
TCGA-DU-6404-01A-11R-1708-07	1	4068	4.63425	2.78461	5.10908	2.19551	3.38915	2.12293
TCGA-DU-6404-02A-21R-A36H-07	1	4068	4.9833	2.72846	5.19476	2.43821	3.42028	2.09389
TCGA-DU-6404-02B-11R-A36H-07	1	4068	3.81578	2.3482	5.01105	3.57881	1.4938	1.43126
TCGA-DU-6405-01A-11R-1708-07	1	605	4.78867	2.92644	5.57597	1.50625	2.10175	3.39183
TCGA-DU-6406-01A-11R-1708-07	1	512	4.94368	2.63336	5.75836	1.50681	1.6025	3.68771
TCGA-DU-6407-01A-13R-1708-07	1	2875	4.59555	2.40991	4.82497	1.61301	1.97882	2.78731
TCGA-DU-6407-02A-12R-A36H-07	1	2875	4.73524	3.263	4.07942	0.55031	2.69991	2.97344
TCGA-DU-6407-02B-11R-A36H-07	1	2875	5.20744	2.81324	5.98279	0.998701	2.26051	4.06012
TCGA-DU-6408-01A-11R-1708-07	1	3470	4.31638	2.66428	4.82913	1.23113	2.39676	2.8597
TCGA-DU-6410-01A-11R-1896-07	0	242	3.70541	2.6249	4.93901	2.23484	2.05273	2.14306
TCGA-DU-6542-01A-11R-1896-07	0	73	4.33458	3.03039	5.17477	1.55075	1.79946	3.0908
TCGA-DU-7006-01A-11R-2027-07	1	349	4.41412	3.07887	5.94672	0.992478	2.02063	3.90933
TCGA-DU-7007-01A-11R-2027-07	1	1915	4.84771	3.33683	5.64041	1.07724	2.19749	3.76322
TCGA-DU-7008-01A-11R-2027-07	0	4752	4.3681	2.5691	5.18478	1.62602	2.13488	2.89152
TCGA-DU-7009-01A-11R-2027-07	1	4695	4.16274	2.4388	5.12936	1.42153	2.32074	2.86269
TCGA-DU-7010-01A-11R-2027-07	1	456	4.51877	2.8134	6.01975	1.08678	2.49337	3.73098
TCGA-DU-7011-01A-11R-2027-07	1	3200	4.33062	2.40452	4.48019	1.06819	2.01724	2.86776
TCGA-DU-7012-01A-11R-2027-07	1	199	5.02737	3.34808	5.94971	0.888539	1.51687	4.37118
TCGA-DU-7013-01A-11R-2027-07	1	269	4.61368	3.03453	5.79857	1.61871	1.91349	3.4695
TCGA-DU-7014-01A-11R-2027-07	1	3571	3.75821	2.77066	4.12625	1.45838	1.84924	2.2975
TCGA-DU-7015-01A-11R-2027-07	0	2761	4.58007	2.85232	4.60388	1.32048	2.10336	2.85945
TCGA-DU-7018-01A-11R-2027-07	1	933	4.10528	2.62077	5.31451	1.6783	2.02531	2.89571
TCGA-DU-7019-01A-11R-2027-07	0	800	4.48309	2.9835	5.1214	1.40626	2.3754	3.00588
TCGA-DU-7290-01A-11R-2027-07	1	315	5.36866	3.55329	5.32037	0.603312	1.94662	4.17044
TCGA-DU-7292-01A-11R-2027-07	1	242	4.11809	2.23211	4.88428	1.59359	1.86726	2.70999
TCGA-DU-7294-01A-11R-2027-07	0	2869	4.18848	2.97975	5.21892	1.94111	2.51947	2.54819
TCGA-DU-7298-01A-11R-2027-07	1	576	4.66468	3.07241	5.64735	1.30923	2.34843	3.46847
TCGA-DU-7299-01A-21R-2027-07	1	1339	4.52465	2.84758	4.90557	1.33382	2.73756	2.80144
TCGA-DU-7300-01A-21R-2090-07	1	1886	4.34265	2.51248	4.83653	1.44021	2.15795	2.78929
TCGA-DU-7301-01A-11R-2090-07	1	788	4.91454	3.15163	4.95913	0.696439	2.21251	3.61342
TCGA-DU-7302-01A-11R-2090-07	0	1834	4.59406	2.6935	5.48926	1.98994	2.62917	2.73471
TCGA-DU-7304-01A-12R-2090-07	1	709	4.52715	2.85868	4.29258	1.54142	1.93471	2.5556
TCGA-DU-7304-02A-12R-A36H-07	1	709	4.54374	2.70536	3.38181	0.310573	3.20517	2.42962
TCGA-DU-7306-01A-11R-2090-07	0	1277	4.54631	2.50264	4.71517	0.979952	1.86049	3.20246
TCGA-DU-7309-01A-11R-2090-07	0	84	3.98583	2.05721	4.60084	1.49621	1.61955	2.63119
TCGA-DU-8158-01A-11R-2256-07	1	155	4.88027	3.32225	5.51557	1.07498	1.8281	3.82231
TCGA-DU-8161-01A-11R-2256-07	1	722	4.9338	3.13539	6.12087	1.1973	2.33136	3.93036
TCGA-DU-8162-01A-21R-2256-07	1	444	3.93787	2.39934	4.62614	1.99447	1.95799	2.20172
TCGA-DU-8163-01A-11R-2256-07	0	629	4.54039	2.90134	5.02494	1.3754	1.93964	3.12531
TCGA-DU-8164-01A-11R-2256-07	0	651	4.37031	2.56343	5.39618	1.93825	2.70026	2.60829
TCGA-DU-8165-01A-11R-2256-07	0	582	5.05183	3.63028	6.09563	1.19516	2.1107	4.0798
TCGA-DU-8166-01A-11R-2256-07	0	516	4.63332	2.73565	5.314	2.08076	2.16781	2.73658
TCGA-DU-8167-01A-11R-2256-07	0	471	4.27844	3.17973	4.12104	0.874679	2.46496	2.70066
TCGA-DU-8168-01A-11R-2256-07	0	431	4.52857	3.3185	5.50183	2.61506	2.5589	2.37089
TCGA-DU-A5TP-01A-11R-A28M-07	0	1012	5.46001	2.75217	5.89863	0.864889	2.18498	4.19977
TCGA-DU-A5TR-01A-11R-A28M-07	0	908	4.3042	2.39399	3.44562	0.49774	1.54473	2.79202
TCGA-DU-A5TS-01A-11R-A28M-07	0	964	3.8032	2.69795	3.44811	0.672742	2.52047	2.21866
TCGA-DU-A5TT-01A-11R-A28M-07	0	743	5.09387	3.05459	4.72928	1.24025	2.21509	3.13317
TCGA-DU-A5TU-01A-11R-A28M-07	0	796	4.90542	3.28867	4.14258	0.663299	2.7395	2.97343
TCGA-DU-A5TW-01A-11R-A28M-07	0	760	4.47667	3.39107	4.24173	1.48615	2.6832	2.35138
TCGA-DU-A5TY-01A-11R-A28M-07	1	1033	4.97084	3.37375	5.23047	0.733701	2.38375	3.73499
TCGA-DU-A6S2-01A-21R-A32Q-07	0	777	3.72687	2.71339	4.44024	1.88951	1.76893	2.19554
TCGA-DU-A6S3-01A-12R-A32Q-07	0	656	3.41418	2.40526	4.13743	0.867501	1.82636	2.5854
TCGA-DU-A6S6-01A-21R-A32Q-07	0	2893	3.8261	2.66925	4.37078	1.85232	1.70124	2.22813
TCGA-DU-A6S7-01A-21R-A32Q-07	0	638	4.30189	2.60604	4.42608	1.67875	2.11003	2.3848
TCGA-DU-A6S8-01A-12R-A32Q-07	0	678	4.07313	3.48904	4.04818	1.41284	2.69109	2.16972
TCGA-DU-A76K-01A-11R-A33Z-07	1	347	4.32421	2.34517	4.63379	1.12161	2.71583	2.67875
TCGA-DU-A76L-01A-11R-A32Q-07	1	814	4.58312	3.42389	5.8795	1.25447	1.96839	3.78936
TCGA-DU-A76O-01A-11R-A32Q-07	0	522	4.21167	2.56925	4.87671	1.30883	2.01913	2.91948
TCGA-DU-A76R-01A-11R-A32Q-07	1	648	4.336	3.26326	5.13694	1.73123	2.59335	2.69673
TCGA-DU-A7T6-01A-11R-A33Z-07	1	547	3.7514	2.47781	4.10625	1.66739	2.25635	1.96676
TCGA-DU-A7T8-01A-21R-A34R-07	1	4229	4.18332	3.00261	4.29852	1.19301	2.25517	2.60693
TCGA-DU-A7TA-01A-11R-A33Z-07	0	2565	4.47642	3.60071	4.10826	0.856627	2.59249	2.76766
TCGA-DU-A7TB-01A-11R-A33Z-07	0	1567	3.53257	2.60514	4.0155	1.50187	2.24123	1.98015
TCGA-DU-A7TC-01A-21R-A34R-07	0	1137	4.10471	2.58612	4.00142	1.32579	1.97255	2.35986
TCGA-DU-A7TD-01A-12R-A34F-07	1	228	4.70342	3.14158	4.88508	1.35575	2.13419	3.06358
TCGA-DU-A7TG-01A-21R-A34R-07	1	1351	4.08186	2.41535	4.06791	1.43109	1.95032	2.30836
TCGA-DU-A7TI-01A-11R-A33Z-07	1	1183	4.86333	2.75965	4.76156	1.44132	2.30244	2.87944
TCGA-DU-A7TJ-01A-11R-A34R-07	0	17	5.02338	3.02837	5.80861	1.52201	2.45993	3.48358
TCGA-E1-5302-01A-01R-1470-07	1	1525	4.63441	2.89006	5.04486	1.38532	2.0587	3.11768
TCGA-E1-5303-01A-01R-1470-07	1	2052	4.38308	2.44856	4.50118	1.02411	1.72583	3.03102
TCGA-E1-5304-01A-01R-1470-07	1	1251	5.32091	3.76239	5.25386	0.9282	2.37459	3.76323
TCGA-E1-5305-01A-01R-1896-07	1	2433	4.49732	2.67353	5.34884	1.66712	2.1271	3.01552
TCGA-E1-5307-01A-01R-1896-07	1	1762	4.67882	3.2621	4.82954	1.52562	2.06901	2.93714
TCGA-E1-5311-01A-01R-1470-07	1	4084	3.98363	2.92871	5.26286	2.36053	2.16305	2.33127
TCGA-E1-5318-01A-01R-1470-07	1	2379	3.91421	2.89792	5.25358	1.415	2.32308	2.91477
TCGA-E1-5319-01A-01R-1896-07	1	2907	4.29322	2.77674	5.2215	1.96336	2.10497	2.68484
TCGA-E1-5322-01A-01R-1470-07	1	3978	4.57534	3.20279	4.82372	1.70593	1.8173	2.85352
TCGA-E1-A7YD-01A-11R-A34F-07	1	435	4.92716	3.26461	4.73793	1.09106	3.21065	2.87811
TCGA-E1-A7YE-01A-11R-A34F-07	1	886	5.00753	3.08309	5.70129	1.31319	2.0844	3.69385
TCGA-E1-A7YH-01A-11R-A34F-07	1	2835	4.47831	3.2948	4.21387	1.75933	2.35442	2.24306
TCGA-E1-A7YI-01A-11R-A34F-07	1	111	4.90161	3.04736	5.7021	0.769264	2.12327	4.02917
TCGA-E1-A7YJ-01A-11R-A34F-07	1	592	5.08318	3.04743	5.11924	1.24938	2.09606	3.40022
TCGA-E1-A7YK-01A-11R-A34F-07	1	378	4.20246	3.10419	4.31804	0.600555	2.3346	3.02699
TCGA-E1-A7YL-01A-11R-A34F-07	1	492	4.74043	3.50909	5.11254	0.505383	2.56584	3.70675
TCGA-E1-A7YM-01A-11R-A34F-07	1	648	4.33518	3.11257	4.53856	0.872238	2.69573	2.8885
TCGA-E1-A7YN-01A-11R-A34F-07	1	727	4.96166	3.22059	5.25122	1.26261	1.55606	3.63516
TCGA-E1-A7YO-01A-11R-A34F-07	1	2282	4.02656	3.15424	5.08186	1.97063	2.10387	2.55362
TCGA-E1-A7YQ-01A-11R-A34R-07	1	1578	4.43277	3.40123	5.30294	1.47804	1.65343	3.33893
TCGA-E1-A7YS-01A-11R-A34F-07	1	466	4.82379	3.19249	5.05083	1.99212	2.26855	2.7117
TCGA-E1-A7YU-01A-11R-A34R-07	1	23	4.16802	2.51116	4.14428	1.42304	2.52567	2.20227
TCGA-E1-A7YV-01A-11R-A34R-07	1	987	4.55046	3.48891	5.112	1.44694	2.39408	3.03932
TCGA-E1-A7YW-01A-11R-A34R-07	1	1120	4.85877	3.19763	4.19629	1.48259	2.67243	2.42623
TCGA-E1-A7YY-01A-11R-A34R-07	1	4445	4.0317	1.94662	4.21607	1.7595	1.2345	2.34379
TCGA-E1-A7Z2-01A-21R-A34R-07	1	398	4.31427	2.52027	5.12317	1.34704	2.47706	2.91361
TCGA-E1-A7Z3-01A-11R-A34R-07	1	2235	3.96469	2.26894	4.75831	1.4702	1.81738	2.69439
TCGA-E1-A7Z4-01A-11R-A34R-07	1	4412	4.79265	3.4969	3.65746	1.15911	2.60985	2.3596
TCGA-E1-A7Z6-01A-11R-A34R-07	1	984	4.7361	3.09569	4.47425	1.60426	2.32783	2.57771
TCGA-EZ-7264-01A-11R-2027-07	0	1201	4.20637	3.09547	4.92826	1.59975	2.81656	2.52964
TCGA-F6-A8O3-01A-11R-A36H-07	0	7	4.54926	3.1614	5.53018	1.84535	2.87301	2.81511
TCGA-F6-A8O4-01A-11R-A36H-07	0	6	4.57829	2.82379	4.08263	1.34216	2.51347	2.38465
TCGA-FG-5962-01B-11R-1896-07	0	1453	4.21364	2.84081	4.85763	1.47155	2.12859	2.7853
TCGA-FG-5963-01A-11R-1708-07	1	775	4.19606	2.81869	5.30261	1.1586	2.20495	3.24348
TCGA-FG-5963-02A-12R-A29R-07	1	775	5.06664	3.14147	5.83918	1.66907	3.04093	3.22687
TCGA-FG-5964-01A-11R-1708-07	0	1588	3.98275	2.33027	4.52376	0.936139	2.06126	2.85837
TCGA-FG-5965-01B-11R-1896-07	1	1120	4.71952	2.9091	4.95295	1.54977	2.03252	2.98252
TCGA-FG-5965-02A-11R-A29R-07	1	1120	5.51051	3.1761	4.97593	1.1516	2.59779	3.35661
TCGA-FG-5965-02B-11R-A29R-07	1	1120	4.45723	2.65707	3.96666	1.08583	2.15724	2.56101
TCGA-FG-6688-01A-11R-1896-07	0	571	4.63858	2.85328	5.10545	0.772224	2.17217	3.54652
TCGA-FG-6689-01A-11R-1896-07	0	454	4.21718	2.92243	4.31322	1.28771	1.61363	2.76801
TCGA-FG-6690-01A-11R-1896-07	0	1294	4.47281	2.86958	4.43043	1.62143	2.47998	2.38292
TCGA-FG-6691-01A-11R-1896-07	0	1257	4.54192	2.78651	5.09977	1.5877	2.18148	2.92731
TCGA-FG-6692-01A-11R-1896-07	1	561	4.54016	2.99644	4.69543	0.540325	1.98907	3.50793
TCGA-FG-7634-01A-11R-2090-07	0	467	4.68783	2.51374	5.67034	1.82175	2.34636	3.069
TCGA-FG-7636-01A-11R-2090-07	0	544	4.20739	2.67272	4.36515	1.08807	2.70593	2.54137
TCGA-FG-7637-01A-11R-2090-07	0	1219	4.11323	2.88516	5.09894	1.94081	1.99986	2.61825
TCGA-FG-7638-01B-12R-2090-07	0	686	3.93739	2.33139	4.78381	1.2655	2.17498	2.73171
TCGA-FG-7641-01B-11R-2256-07	0	627	4.0027	3.0828	4.79666	1.7155	2.43419	2.43363
TCGA-FG-7643-01A-11R-2090-07	0	611	4.13896	2.03041	4.99955	1.27017	2.3799	2.82001
TCGA-FG-8181-01A-11R-2256-07	0	862	4.04474	1.70439	3.88646	1.67857	1.55807	2.06919
TCGA-FG-8182-01A-11R-2256-07	0	416	4.39412	3.09776	4.5617	2.02959	2.6116	2.13009
TCGA-FG-8185-01A-11R-2256-07	0	433	4.16849	2.74709	4.19244	1.44726	3.08977	2.04867
TCGA-FG-8186-01A-11R-2256-07	0	487	4.60766	2.93338	5.45362	1.91296	2.93002	2.69516
TCGA-FG-8187-01A-11R-2256-07	0	611	4.16565	2.88286	4.44352	1.64962	2.94236	2.12193
TCGA-FG-8188-01A-11R-2256-07	0	455	4.49077	2.66088	4.73224	1.57995	2.34469	2.62498
TCGA-FG-8189-01B-11R-A28M-07	0	685	4.01475	1.80991	4.33381	1.90041	1.82778	2.09538
TCGA-FG-8191-01A-11R-2256-07	0	992	5.0011	3.30046	4.37168	1.49093	2.47931	2.64685
TCGA-FG-A4MT-01A-11R-A26U-07	0	1164	4.32983	2.49257	4.66105	1.67478	2.88382	2.26513
TCGA-FG-A4MT-02A-11R-A29R-07	0	1164	4.54431	2.28839	4.4328	1.58313	2.50975	2.36155
TCGA-FG-A4MU-01B-11R-A28M-07	0	326	4.78832	3.02614	5.50091	1.49932	1.87598	3.43796
TCGA-FG-A4MW-01A-11R-A26U-07	1	559	4.44088	2.61242	4.66944	1.34102	2.48008	2.6893
TCGA-FG-A4MX-01A-11R-A26U-07	0	569	3.31599	2.89829	2.27825	0.686433	2.30454	1.44264
TCGA-FG-A4MY-01A-11R-A26U-07	0	721	4.23234	3.10655	4.50534	0.973795	2.19796	2.93297
TCGA-FG-A60J-01A-11R-A28M-07	0	449	4.44884	2.75219	4.61236	1.00389	2.34888	2.95435
TCGA-FG-A60K-01A-11R-A29R-07	0	542	4.19225	3.19199	4.83384	2.01607	2.98191	2.12811
TCGA-FG-A60L-01A-12R-A31N-07	0	655	5.03399	3.06693	3.61491	0.856308	3.18691	2.38045
TCGA-FG-A6IZ-01A-11R-A31N-07	0	457	4.4849	3.17722	4.07971	0.617487	3.17946	2.67818
TCGA-FG-A6J1-01A-11R-A31N-07	0	500	4.33572	2.78473	3.94455	0.95977	3.1875	2.26423
TCGA-FG-A6J3-01A-11R-A31N-07	0	677	5.35583	2.5142	4.01388	0.345169	2.10047	3.39173
TCGA-FG-A70Y-01A-12R-A34R-07	0	868	4.21864	2.79996	4.3233	1.20057	2.70091	2.4551
TCGA-FG-A70Z-01A-12R-A33Z-07	0	328	4.57065	2.91052	5.36344	0.835116	2.26066	3.61439
TCGA-FG-A710-01A-12R-A33Z-07	0	1115	4.07156	2.86431	4.92864	1.2979	2.41805	2.81221
TCGA-FG-A711-01A-21R-A33Z-07	1	1481	4.44949	2.41533	4.22784	1.30323	2.96225	2.26585
TCGA-FG-A713-01A-11R-A32Q-07	0	622	3.79323	2.26216	4.03306	1.26466	1.89045	2.32046
TCGA-FG-A87N-01A-11R-A36H-07	0	567	5.09591	2.59577	5.89303	1.93531	1.68988	3.47999
TCGA-FG-A87Q-01A-11R-A36H-07	0	174	4.62543	2.91217	4.88531	0.820812	1.78039	3.51312
TCGA-FN-7833-01A-11R-2090-07	0	837	4.93407	2.95021	5.49181	1.5565	2.60001	3.18347
TCGA-HT-7467-01A-11R-2027-07	0	3	3.51927	2.47067	4.51106	1.39215	2.13655	2.37623
TCGA-HT-7468-01A-11R-2027-07	0	203	4.68737	3.21687	5.46455	2.2759	2.99204	2.47892
TCGA-HT-7469-01A-11R-2256-07	1	351	5.28368	3.95053	5.69817	0.996099	2.54964	3.93489
TCGA-HT-7470-01A-12R-2090-07	1	1220	4.40436	2.18082	4.67258	1.29414	2.04736	2.81385
TCGA-HT-7471-01A-11R-2256-07	0	4	4.33402	3.28936	5.4176	1.36048	2.69408	3.0974
TCGA-HT-7472-01A-11R-2027-07	0	1	4.75878	2.84425	5.35816	1.61221	2.48687	3.03626
TCGA-HT-7473-01A-11R-2027-07	0	503	4.63895	3.15832	5.1625	1.02382	2.19598	3.42794
TCGA-HT-7474-01A-11R-2027-07	0	114	4.31915	2.58597	4.61864	1.21425	2.47067	2.71109
TCGA-HT-7475-01A-11R-2027-07	0	530	4.12502	2.87961	4.32787	1.24781	2.33565	2.52797
TCGA-HT-7476-01A-11R-2027-07	0	199	3.64147	2.21244	4.41884	1.37284	2.01821	2.38381
TCGA-HT-7477-01B-11R-A28M-07	0	738	4.20556	2.46587	5.66932	1.04474	2.42444	3.43816
TCGA-HT-7478-01A-11R-2027-07	0	194	4.75016	2.75324	5.46335	1.28499	2.79281	3.21552
TCGA-HT-7479-01A-11R-2027-07	0	1227	4.29351	2.79747	4.20555	1.20195	2.38422	2.51232
TCGA-HT-7480-01A-11R-2090-07	0	2287	4.10301	3.17596	4.98914	1.76481	2.41608	2.56258
TCGA-HT-7481-01A-11R-2027-07	0	2918	4.09055	2.57928	4.84396	1.70439	2.44347	2.44057
TCGA-HT-7482-01A-11R-2027-07	0	3253	4.86394	3.24138	4.44284	0.972252	2.55284	2.98337
TCGA-HT-7483-01A-11R-2027-07	0	5255	4.33581	2.62835	5.16783	1.09599	2.21512	3.2248
TCGA-HT-7485-01A-11R-2027-07	0	122	4.42469	3.04557	5.14559	1.30976	2.66544	2.9793
TCGA-HT-7601-01A-11R-2090-07	0	153	5.20261	2.82857	5.64935	1.38913	2.20129	3.60172
TCGA-HT-7602-01A-21R-2090-07	0	908	4.32426	2.71198	4.30586	1.17473	2.70911	2.48293
TCGA-HT-7603-01A-21R-2090-07	0	705	4.91032	2.74388	4.1438	1.0769	2.39361	2.74285
TCGA-HT-7604-01A-11R-2090-07	0	3725	5.09873	3.19305	4.8394	1.48006	2.65494	2.89808
TCGA-HT-7605-01A-11R-2090-07	0	139	4.0996	2.80333	4.96519	1.32227	2.56484	2.76965
TCGA-HT-7606-01A-11R-2090-07	0	526	4.99963	2.75869	5.71544	1.64104	2.26945	3.37144
TCGA-HT-7607-01A-11R-2090-07	1	96	4.40474	2.3429	4.97398	1.38957	2.2571	2.87612
TCGA-HT-7608-01A-11R-2090-07	0	671	4.13811	2.66928	4.79922	1.5146	2.57954	2.52542
TCGA-HT-7609-01A-11R-2090-07	0	1399	4.82646	2.7757	4.73426	1.42099	2.32809	2.85894
TCGA-HT-7610-01A-21R-2090-07	0	1706	4.14958	2.15394	4.64862	1.6787	1.95028	2.47975
TCGA-HT-7611-01A-11R-2403-07	0	1752	4.74326	3.16166	5.27577	1.08909	2.14147	3.50146
TCGA-HT-7616-01A-11R-2256-07	1	7	4.18031	2.76657	5.10756	1.55026	1.63705	3.03008
TCGA-HT-7620-01A-11R-2256-07	0	434	3.78824	2.92412	4.7083	1.2731	2.61454	2.54886
TCGA-HT-7676-01A-11R-2403-07	0	5	4.78085	2.87723	4.5818	1.0314	2.76203	2.89128
TCGA-HT-7677-01A-11R-2256-07	0	494	4.33963	3.42182	5.66172	1.79402	2.28484	3.09399
TCGA-HT-7680-01A-11R-2256-07	0	23	5.14329	3.02531	5.17381	1.19705	1.67342	3.62949
TCGA-HT-7681-01A-11R-2403-07	0	1359	4.49504	2.67453	4.87919	1.27554	2.79402	2.78003
TCGA-HT-7684-01A-11R-2256-07	0	184	4.44589	2.52266	4.16192	0.502942	2.4396	2.97818
TCGA-HT-7686-01A-11R-2256-07	0	1300	4.5848	3.03069	5.31528	1.05242	2.00004	3.53691
TCGA-HT-7687-01A-11R-2256-07	0	3	4.05195	2.6365	4.90556	2.29575	1.81394	2.26773
TCGA-HT-7688-01A-11R-2256-07	0	964	4.62222	2.68379	4.62658	1.18422	2.02921	2.98962
TCGA-HT-7689-01A-11R-2256-07	0	455	4.66282	3.23668	4.47965	1.17862	2.70088	2.74789
TCGA-HT-7690-01A-11R-2256-07	0	3	4.93406	3.0245	5.38157	1.51142	2.22182	3.28414
TCGA-HT-7691-01A-11R-2256-07	0	3	5.04966	3.02116	4.58813	1.43568	2.75918	2.70804
TCGA-HT-7692-01A-12R-2256-07	0	90	3.91789	2.73255	3.10246	1.44969	2.55557	1.4865
TCGA-HT-7693-01A-11R-2256-07	0	533	5.39149	3.86447	5.25289	1.71097	2.55658	3.18059
TCGA-HT-7694-01A-11R-2256-07	0	210	4.26967	2.53658	4.73708	1.49006	2.36283	2.60447
TCGA-HT-7695-01A-11R-2256-07	0	442	4.15816	2.59488	5.16909	1.59259	2.04653	2.87402
TCGA-HT-7854-01A-11R-2256-07	0	1201	4.44308	3.17919	5.32641	1.45581	2.34647	3.11392
TCGA-HT-7855-01A-11R-2403-07	0	585	4.25678	2.91315	4.68739	1.66866	2.15196	2.55547
TCGA-HT-7856-01A-11R-2403-07	0	1189	3.76957	2.34204	4.47451	1.63473	2.18986	2.22753
TCGA-HT-7857-01A-11R-2403-07	0	7	4.59036	2.87265	5.12336	0.779134	1.09484	3.90451
TCGA-HT-7858-01A-11R-2403-07	0	1540	4.46115	3.29321	4.95054	1.31765	2.2883	3.02014
TCGA-HT-7860-01A-11R-2403-07	0	15	4.60192	2.91829	5.87029	1.99371	2.42248	3.06006
TCGA-HT-7873-01B-11R-2403-07	0	718	4.69297	3.12034	5.38229	1.48357	2.74334	3.06414
TCGA-HT-7874-01A-11R-2403-07	0	1130	4.12055	2.29364	4.81343	1.8264	2.34275	2.34879
TCGA-HT-7875-01A-11R-2403-07	0	10	4.34475	2.89346	5.37778	1.87912	2.31127	2.79772
TCGA-HT-7877-01A-11R-2403-07	0	4	3.93847	2.99948	4.89471	2.28271	2.36168	2.08872
TCGA-HT-7879-01A-11R-2403-07	0	112	4.38238	2.89264	4.53772	1.87841	2.59201	2.20356
TCGA-HT-7880-01A-11R-2403-07	0	162	3.75452	2.17508	4.11451	1.38808	2.09751	2.19167
TCGA-HT-7881-01A-11R-2403-07	0	1079	3.71487	2.55555	4.63393	1.67084	2.42021	2.22695
TCGA-HT-7882-01A-11R-2403-07	1	113	4.74351	2.55988	6.15754	0.805045	1.14483	4.51211
TCGA-HT-7884-01B-11R-2403-07	0	343	4.04844	2.89313	4.44453	1.82297	2.87145	1.98936
TCGA-HT-7902-01A-12R-2403-07	0	956	4.12949	2.97589	4.54715	1.25459	2.86326	2.48956
TCGA-HT-8010-01A-11R-2403-07	0	50	3.87938	2.35775	4.51402	1.57536	2.31699	2.28571
TCGA-HT-8011-01A-11R-2403-07	0	494	4.97077	3.14084	6.33834	1.78831	1.86255	3.81581
TCGA-HT-8012-01A-11R-2403-07	0	286	4.09462	2.91089	4.6847	2.19573	2.42664	2.03877
TCGA-HT-8013-01A-11R-2403-07	1	1933	4.53317	2.43898	4.98333	1.30749	2.17383	3.01744
TCGA-HT-8015-01B-11R-A28M-07	0	3	4.12535	2.46506	4.19901	1.34636	1.7901	2.52076
TCGA-HT-8018-01A-11R-2404-07	1	1152	4.18349	2.31171	4.859	2.10591	1.57352	2.46064
TCGA-HT-8019-01A-21R-2404-07	0	1004	3.55177	1.73838	3.6591	1.46048	1.49216	1.96006
TCGA-HT-8104-01A-11R-2404-07	0	372	4.93674	3.00387	6.34748	1.41246	2.54196	3.83192
TCGA-HT-8105-01A-11R-2404-07	0	190	4.22059	3.0984	5.35501	1.61735	2.59741	2.85567
TCGA-HT-8106-01A-11R-2404-07	0	3	4.79467	3.15384	5.46256	1.24659	1.34636	3.78789
TCGA-HT-8107-01A-13R-2404-07	0	14	3.96075	1.76277	4.53537	1.42008	1.77129	2.55487
TCGA-HT-8108-01A-11R-2404-07	0	76	4.29561	2.92547	4.98239	1.82871	2.74519	2.43427
TCGA-HT-8109-01A-11R-2404-07	0	169	4.07917	2.4722	4.97254	1.79597	2.37365	2.4629
TCGA-HT-8110-01A-11R-2404-07	0	419	4.84245	2.96047	5.61877	1.14626	2.80391	3.4545
TCGA-HT-8111-01A-11R-2404-07	0	7	4.367	2.48561	4.86457	1.53933	2.2633	2.70528
TCGA-HT-8113-01A-11R-2404-07	0	900	4.02676	2.12363	4.16881	1.55179	1.98841	2.22381
TCGA-HT-8114-01A-11R-2404-07	0	1040	4.54336	2.90627	4.70869	1.62419	2.29278	2.63909
TCGA-HT-8558-01A-21R-2404-07	0	418	3.83943	2.06202	4.02224	1.25792	1.94385	2.29346
TCGA-HT-8563-01A-11R-2404-07	0	860	4.77788	2.98182	5.48207	1.06853	1.07977	3.99237
TCGA-HT-8564-01A-11R-2404-07	0	478	4.40085	2.68275	5.11669	2.11846	2.53613	2.38854
TCGA-HT-A4DS-01A-11R-A26U-07	0	7	4.7972	3.44461	4.23566	0.37951	2.64566	3.2457
TCGA-HT-A4DV-01A-11R-A26U-07	0	792	4.15135	2.90119	4.17914	1.4879	3.01945	2.04679
TCGA-HT-A5R5-01A-11R-A28M-07	0	4	4.94684	2.60367	4.71757	1.49937	2.12082	2.88216
TCGA-HT-A5R7-01A-11R-A28M-07	0	615	4.2517	2.40447	4.65665	1.60383	2.43341	2.43178
TCGA-HT-A5R9-01A-11R-A28M-07	0	2	3.98067	2.6219	4.99428	1.12558	2.36533	2.93818
TCGA-HT-A5RA-01A-11R-A28M-07	0	832	5.82014	2.90404	5.75962	1.20094	2.35279	3.9473
TCGA-HT-A5RB-01A-11R-A28M-07	0	3	4.2187	2.8693	4.40524	1.56789	2.55587	2.30198
TCGA-HT-A5RC-01A-11R-A28M-07	1	162	4.6521	2.73715	5.47855	1.12724	2.5945	3.37162
TCGA-HT-A614-01A-11R-A29R-07	0	82	4.66168	3.24469	4.40011	0.942909	3.33391	2.6522
TCGA-HT-A615-01A-11R-A29R-07	0	515	4.38346	3.35896	5.20315	1.30871	2.73823	3.01105
TCGA-HT-A616-01A-11R-A29R-07	0	55	4.36045	2.09187	4.14205	1.17166	3.0816	2.20465
TCGA-HT-A617-01A-11R-A29R-07	0	491	5.72326	3.27932	4.75057	0.661841	2.83036	3.56271
TCGA-HT-A618-01A-11R-A29R-07	0	512	5.13765	3.08532	4.76952	0.967464	2.87446	3.14377
TCGA-HT-A619-01A-11R-A29R-07	0	651	4.48988	3.71623	5.2085	1.51974	2.32366	3.07603
TCGA-HT-A61A-01A-11R-A29R-07	0	194	3.98818	2.18231	4.10156	1.44302	2.0996	2.2165
TCGA-HT-A61B-01A-11R-A29R-07	0	533	4.6936	3.25505	5.31331	1.14724	2.3376	3.41155
TCGA-HT-A61C-01A-11R-A29R-07	1	537	4.58486	3.29472	5.59946	1.00971	2.19903	3.70063
TCGA-HT-A74H-01A-11R-A32Q-07	0	74	4.29414	2.80855	4.06441	0.725087	2.42481	2.75088
TCGA-HT-A74J-01A-12R-A32Q-07	0	320	4.14655	2.64702	4.35495	1.65636	1.80112	2.41874
TCGA-HT-A74K-01A-11R-A32Q-07	0	467	3.74148	2.32245	4.15586	0.488309	2.13573	2.85102
TCGA-HT-A74L-01A-11R-A32Q-07	0	336	4.32109	2.56776	5.09606	2.18973	2.58801	2.2715
TCGA-HT-A74O-01A-11R-A32Q-07	0	3	4.18043	2.4625	3.76623	0.527871	1.92292	2.80718
TCGA-HW-7486-01A-11R-2027-07	0	1721	3.86932	2.61247	4.99904	1.19043	2.39791	2.8492
TCGA-HW-7487-01A-11R-2027-07	0	1382	3.89866	2.96034	4.65173	1.63292	2.33591	2.39224
TCGA-HW-7489-01A-11R-2027-07	1	1262	4.2824	2.53819	4.23354	1.30363	2.28416	2.4605
TCGA-HW-7490-01A-11R-2027-07	0	1387	4.71699	3.14494	4.56479	1.01049	2.55981	2.97302
TCGA-HW-7491-01A-11R-2027-07	0	2078	4.37862	2.9072	5.80597	1.55582	2.78762	3.13714
TCGA-HW-7493-01A-11R-2027-07	0	2107	4.94065	2.35095	4.90041	1.4621	2.19333	2.96647
TCGA-HW-7495-01A-11R-2027-07	0	1078	4.18585	2.9733	4.85485	2.03094	2.53528	2.25641
TCGA-HW-8319-01A-11R-2404-07	1	1209	4.86069	2.79587	5.58544	1.71927	2.63106	3.07615
TCGA-HW-8320-01A-11R-2404-07	0	1217	4.34347	2.75625	4.69656	1.58972	2.00223	2.67736
TCGA-HW-8321-01A-11R-2404-07	0	1294	4.23918	2.53032	4.76478	2.07173	2.06019	2.30295
TCGA-HW-8322-01A-11R-2404-07	0	758	4.22421	2.84018	5.30975	1.83742	2.49516	2.68103
TCGA-HW-A5KJ-01A-12R-A27Q-07	1	962	3.46195	2.76173	3.34877	1.0588	2.20436	1.89497
TCGA-HW-A5KK-01A-11R-A27Q-07	1	388	4.45691	3.36652	4.51184	1.1036	2.45602	2.85414
TCGA-HW-A5KL-01A-11R-A27Q-07	0	878	3.79031	2.1354	4.05733	1.41462	2.10299	2.14302
TCGA-HW-A5KM-01A-11R-A27Q-07	0	630	4.81122	3.06077	5.47632	1.15956	2.00662	3.62942
TCGA-IK-7675-01A-11R-2090-07	1	578	5.00374	2.73359	5.15876	1.60108	2.59491	2.94943
TCGA-IK-8125-01A-11R-2256-07	0	1301	3.85933	2.50604	5.13336	1.58299	2.63807	2.55801
TCGA-KT-A74X-01A-11R-A32Q-07	0	438	4.13189	2.72509	5.09992	1.18472	2.71033	2.90109
TCGA-KT-A7W1-01A-11R-A34F-07	0	438	4.90728	3.04576	5.67643	1.10239	2.15332	3.76966
TCGA-P5-A5EV-01A-11R-A27Q-07	0	7	4.61477	2.6727	4.68418	1.4677	2.41221	2.69134
TCGA-P5-A5EW-01A-11R-A27Q-07	0	204	4.88352	2.70797	4.9595	1.37918	2.65347	2.92562
TCGA-P5-A5EX-01A-12R-A28M-07	0	243	5.00388	3.28202	5.01445	0.969233	1.98404	3.57289
TCGA-P5-A5EY-01A-11R-A27Q-07	0	72	4.12431	2.22669	4.07711	0.990011	2.31025	2.49662
TCGA-P5-A5EZ-01A-11R-A27Q-07	0	70	3.84804	2.59803	3.81983	0.9282	2.24632	2.36029
TCGA-P5-A5F0-01A-11R-A28M-07	0	287	3.8298	2.64646	4.7682	1.72748	2.12925	2.41191
TCGA-P5-A5F1-01A-11R-A28M-07	0	179	5.00025	3.49424	4.20976	1.081	2.99299	2.68428
TCGA-P5-A5F2-01A-11R-A28M-07	0	242	4.64663	2.98373	3.86801	1.68379	2.75191	1.96994
TCGA-P5-A5F4-01A-11R-A28M-07	0	231	4.34323	2.87549	3.93662	1.44742	2.68702	2.09632
TCGA-P5-A5F6-01A-11R-A28M-07	0	39	4.10013	1.63831	5.7495	3.197	1.25175	2.24377
TCGA-P5-A72U-01A-31R-A32Q-07	0	7	4.15316	2.50861	4.74313	0.835358	1.68482	3.26146
TCGA-P5-A72W-01A-11R-A32Q-07	0	317	4.96865	3.37092	3.76335	0.434668	2.91644	2.87236
TCGA-P5-A72X-01A-11R-A32Q-07	0	403	4.17281	2.65828	4.426	1.48769	1.64625	2.64273
TCGA-P5-A72Z-01A-11R-A32Q-07	0	354	3.58278	2.69708	3.77011	1.65622	1.56905	1.97449
TCGA-P5-A730-01A-11R-A32Q-07	0	333	3.93028	3.55997	4.18911	1.18872	1.87295	2.65452
TCGA-P5-A731-01A-11R-A32Q-07	0	274	4.11783	2.94467	4.32671	1.12314	1.92653	2.7585
TCGA-P5-A733-01A-11R-A32Q-07	0	414	3.95819	2.49385	3.49642	1.1662	2.41819	1.95991
TCGA-P5-A735-01A-11R-A32Q-07	0	292	4.27772	2.92245	4.20592	1.22083	2.11177	2.59987
TCGA-P5-A736-01A-11R-A32Q-07	0	230	4.30056	2.76065	4.22933	0.870187	1.67125	3.00069
TCGA-P5-A737-01A-11R-A32Q-07	0	372	3.75688	2.5166	4.15041	1.07396	2.36631	2.38132
TCGA-P5-A77W-01A-11R-A32Q-07	0	584	3.65374	3.1965	4.54825	1.51581	2.38026	2.34713
TCGA-P5-A77X-01A-11R-A32Q-07	0	105	4.14356	3.13096	4.49493	1.35016	2.77808	2.43988
TCGA-P5-A780-01A-12R-A32Q-07	0	72	3.98246	2.51526	4.0381	1.2419	1.38322	2.596
TCGA-P5-A781-01A-11R-A32Q-07	0	134	4.14723	2.6219	4.4872	1.50807	2.90136	2.22904
TCGA-QH-A65R-01A-21R-A31N-07	0	461	3.69582	2.32213	4.37025	1.6277	2.29414	2.1091
TCGA-QH-A65S-01A-11R-A29R-07	0	77	4.63128	2.92649	3.95032	0.848077	3.00306	2.51449
TCGA-QH-A65V-01A-11R-A29R-07	0	384	4.57237	2.9619	4.46689	1.20113	3.01559	2.56089
TCGA-QH-A65X-01A-11R-A32Q-07	0	482	4.27675	2.82695	4.52299	1.18891	2.8158	2.56656
TCGA-QH-A65Z-01A-11R-A29R-07	0	427	4.52524	3.20556	4.56849	1.03147	3.2999	2.65772
TCGA-QH-A6CS-01A-11R-A31N-07	0	588	4.63017	2.41824	4.50985	0.912573	2.58724	2.89584
TCGA-QH-A6CU-01A-11R-A31N-07	0	451	4.42089	3.2161	4.03402	1.07101	3.01468	2.3704
TCGA-QH-A6CV-01A-11R-A31N-07	0	442	4.96852	3.2377	4.50043	1.24969	2.66898	2.81474
TCGA-QH-A6CW-01A-11R-A32Q-07	0	414	4.56754	2.49876	4.19639	1.3899	2.0965	2.52352
TCGA-QH-A6CX-01A-11R-A32Q-07	1	372	4.36573	2.42677	4.28731	0.677801	2.00967	3.04181
TCGA-QH-A6CY-01A-11R-A32Q-07	0	408	4.12228	2.76998	4.38021	1.11523	2.7037	2.51639
TCGA-QH-A6CZ-01A-11R-A32Q-07	0	279	4.27549	3.16094	4.55813	1.75176	2.92539	2.18835
TCGA-QH-A6X3-01A-21R-A32Q-07	0	313	4.49136	2.58494	4.76023	1.66266	2.15387	2.64031
TCGA-QH-A6X4-01A-51R-A32Q-07	0	442	3.91534	2.93657	4.59816	1.55208	2.47698	2.37158
TCGA-QH-A6X5-01A-12R-A32Q-07	0	497	4.00854	2.57768	4.37281	1.50396	2.76216	2.16237
TCGA-QH-A6X8-01A-12R-A32Q-07	0	509	4.0194	2.75606	4.70802	1.24154	2.39166	2.6993
TCGA-QH-A6X9-01A-12R-A32Q-07	0	58	4.54218	2.58446	4.44001	1.41743	2.34568	2.56926
TCGA-QH-A6XA-01A-12R-A32Q-07	0	502	4.36415	2.69929	4.44059	1.21244	2.7789	2.52548
TCGA-QH-A6XC-01A-12R-A32Q-07	0	508	4.31586	2.477	4.56975	1.05651	2.07922	2.91268
TCGA-QH-A86X-01A-11R-A36H-07	0	337	4.12814	2.87005	4.70133	1.81611	2.71249	2.22617
TCGA-QH-A870-01A-11R-A36H-07	0	395	5.04797	3.08023	4.57334	1.57347	2.80502	2.59195
TCGA-R8-A6MK-01A-11R-A32Q-07	0	2702	4.38753	2.87027	4.87368	1.49113	2.60272	2.67705
TCGA-R8-A6ML-01A-11R-A32Q-07	0	2860	4.23626	3.07504	4.83166	1.95159	2.82393	2.22685
TCGA-R8-A6MO-01A-11R-A33Z-07	0	993	4.27393	3.00367	4.28052	1.72072	2.51061	2.16463
TCGA-R8-A73M-01A-11R-A32Q-07	0	1806	4.40249	3.14148	4.15051	1.2117	2.99623	2.3346
TCGA-RY-A83X-01A-11R-A36H-07	0	939	4.12647	3.18932	4.74847	1.90431	2.49572	2.29927
TCGA-RY-A83Y-01A-11R-A36H-07	0	166	4.14071	3.15531	4.42568	1.33377	3.05431	2.31754
TCGA-RY-A83Z-01A-11R-A36H-07	0	301	4.93807	3.51915	4.37363	0.489748	2.78595	3.25528
TCGA-RY-A840-01A-11R-A36H-07	0	854	4.85621	3.19521	5.21811	1.16021	3.11961	3.12315
TCGA-RY-A843-01A-11R-A36H-07	0	63	4.2396	2.4768	4.35582	1.71607	2.22765	2.24312
TCGA-RY-A845-01A-11R-A36H-07	0	596	4.79189	3.04354	4.46033	1.60966	2.50024	2.5186
TCGA-RY-A847-01A-11R-A36H-07	0	933	4.25244	2.43389	4.37171	1.28451	2.91299	2.32497
TCGA-S9-A6TS-01A-12R-A33Z-07	1	1891	4.13999	3.54878	4.40705	1.44848	2.40477	2.48657
TCGA-S9-A6TU-01A-12R-A32Q-07	0	2650	3.60029	2.7677	3.79371	1.36966	1.55792	2.20785
TCGA-S9-A6TV-01A-12R-A34R-07	0	571	4.62909	3.22098	5.33587	1.79298	2.15348	3.00818
TCGA-S9-A6TW-01A-12R-A32Q-07	0	1250	4.01128	2.671	4.86619	1.35055	1.98342	2.84521
TCGA-S9-A6TX-01A-21R-A32Q-07	0	1245	3.86979	2.84533	4.35183	1.79755	1.70933	2.28458
TCGA-S9-A6TY-01A-12R-A32Q-07	0	1076	3.9264	2.82503	4.48532	1.29042	2.06967	2.61716
TCGA-S9-A6TZ-01A-21R-A32Q-07	0	1120	4.79918	3.26897	4.77179	1.82644	2.48305	2.58693
TCGA-S9-A6U0-01A-12R-A32Q-07	1	742	4.8175	2.76494	5.42731	1.82835	2.0794	3.07315
TCGA-S9-A6U1-01A-21R-A33Z-07	0	785	4.40134	3.03388	4.94415	1.85348	2.51944	2.51377
TCGA-S9-A6U2-01A-21R-A33Z-07	0	908	4.36092	2.80176	5.35541	2.07279	2.6924	2.51353
TCGA-S9-A6U5-01A-12R-A33Z-07	0	992	4.30104	2.85126	4.68328	1.52065	2.64649	2.49709
TCGA-S9-A6U6-01A-12R-A33Z-07	0	1069	4.76902	2.42551	4.46626	1.95107	2.55454	2.19015
TCGA-S9-A6U8-01A-21R-A33Z-07	1	2988	4.43539	2.82096	4.40039	1.61664	2.40087	2.37821
TCGA-S9-A6U9-01A-11R-A32Q-07	0	2918	4.55393	2.7539	4.02301	1.63956	1.59355	2.43485
TCGA-S9-A6UA-01A-12R-A33Z-07	1	178	4.72664	2.53938	5.24516	0.800745	1.26825	3.91098
TCGA-S9-A6UB-01A-21R-A33Z-07	0	3761	4.24089	3.21311	4.97649	1.66617	2.5522	2.62459
TCGA-S9-A6WD-01A-12R-A33Z-07	0	2289	4.79489	2.91089	4.82715	1.25701	2.70394	2.90873
TCGA-S9-A6WE-01A-12R-A33Z-07	0	4113	4.13558	2.62405	4.75873	2.04998	2.58571	2.115
TCGA-S9-A6WG-01A-11R-A33Z-07	0	2602	4.09035	2.45465	4.32613	1.15691	1.75343	2.73251
TCGA-S9-A6WH-01A-12R-A33Z-07	0	1173	4.13044	3.35404	4.9562	1.66116	1.89224	2.82035
TCGA-S9-A6WI-01A-21R-A33Z-07	0	2585	3.88954	2.21794	3.7621	1.08073	1.85188	2.32334
TCGA-S9-A6WL-01A-21R-A33Z-07	0	946	3.75581	2.48535	5.04206	1.99668	1.80099	2.45978
TCGA-S9-A6WM-01A-12R-A33Z-07	0	604	4.46277	3.4034	5.29953	0.722553	2.23444	3.68318
TCGA-S9-A6WN-01A-12R-A33Z-07	0	805	5.19812	2.86772	4.76429	1.88585	1.28463	3.02552
TCGA-S9-A6WO-01A-21R-A34F-07	0	566	4.37466	3.02208	4.34396	1.5066	2.33811	2.4456
TCGA-S9-A6WP-01A-12R-A34F-07	0	567	4.0406	2.94229	4.69009	1.461	2.41643	2.55123
TCGA-S9-A6WQ-01A-12R-A34F-07	0	428	4.1856	2.99329	4.2241	1.07758	2.24987	2.64469
TCGA-S9-A7IQ-01A-21R-A34F-07	0	1099	4.14867	2.04247	4.0552	1.5429	1.66375	2.29953
TCGA-S9-A7IS-01A-11R-A34F-07	1	241	4.81908	2.58518	5.6136	1.07711	2.27343	3.63281
TCGA-S9-A7IX-01A-12R-A34F-07	1	819	4.42629	2.83317	4.67405	1.77997	1.84274	2.61677
TCGA-S9-A7IY-01A-11R-A34F-07	0	715	4.34149	2.8826	4.95075	1.31869	2.28419	2.94078
TCGA-S9-A7IZ-01A-11R-A34F-07	0	608	4.62264	2.61513	4.18923	1.10024	1.78476	2.85846
TCGA-S9-A7J0-01A-11R-A34F-07	0	609	4.92785	3.01201	5.40496	1.2458	2.84908	3.27042
TCGA-S9-A7J1-01A-21R-A34R-07	0	249	4.15937	2.90918	5.06623	1.87429	2.62059	2.45188
TCGA-S9-A7J2-01A-11R-A34F-07	0	62	4.01821	2.91835	5.02554	2.20276	2.65631	2.14083
TCGA-S9-A7J3-01A-21R-A34R-07	0	629	4.03971	2.81085	4.8713	1.93021	2.58612	2.25843
TCGA-S9-A7QW-01A-11R-A34F-07	0	458	4.50344	2.87598	4.33329	1.33056	3.38641	2.23248
TCGA-S9-A7QX-01A-11R-A34F-07	0	564	3.8883	2.95639	4.38422	1.36631	2.26954	2.43668
TCGA-S9-A7QY-01A-11R-A34F-07	0	863	3.96108	2.73585	4.15416	1.05172	2.41479	2.46861
TCGA-S9-A7QZ-01A-12R-A34R-07	0	826	3.66786	2.7493	4.37296	1.92444	2.14029	1.99
TCGA-S9-A7R1-01A-12R-A34R-07	1	5166	4.00003	2.52935	4.02721	1.66694	2.19118	2.02255
TCGA-S9-A7R2-01A-21R-A34R-07	1	316	4.52764	3.25734	4.28673	0.889785	2.09163	3.0016
TCGA-S9-A7R3-01A-11R-A34R-07	0	3013	4.73984	3.00583	4.37912	1.75459	2.23955	2.43516
TCGA-S9-A7R4-01A-12R-A34R-07	0	914	4.14841	2.84441	4.46963	1.86865	1.9721	2.3022
TCGA-S9-A7R7-01A-11R-A34R-07	0	3000	4.89721	2.5987	5.23347	1.19074	1.53864	3.59535
TCGA-S9-A7R8-01A-11R-A34R-07	1	961	3.98492	2.91062	4.09791	1.49636	2.23152	2.20821
TCGA-S9-A89V-01A-11R-A36H-07	0	569	4.30751	3.61673	4.7977	1.80797	1.7414	2.7533
TCGA-S9-A89Z-01A-11R-A36H-07	0	623	4.9161	3.25632	4.82686	0.857981	1.6319	3.62697
TCGA-TM-A7C3-01A-11R-A32Q-07	1	1666	4.35783	4.01746	4.52831	1.28119	2.8352	2.64912
TCGA-TM-A7C4-01A-11R-A32Q-07	0	1470	4.17676	2.22033	4.34425	1.95903	2.39819	1.96034
TCGA-TM-A7C5-01A-11R-A32Q-07	0	1500	3.54466	3.09518	4.51901	1.55748	2.04803	2.36827
TCGA-TM-A7CA-01A-21R-A33Z-07	0	1058	4.35223	2.66305	4.33117	1.29408	2.1956	2.59122
TCGA-TM-A7CF-01A-11R-A32Q-07	0	1989	3.62055	2.034	4.05428	1.15704	1.69368	2.39897
TCGA-TM-A7CF-02A-11R-A32Q-07	0	1989	3.674	3.00308	4.01904	1.1488	2.33485	2.28545
TCGA-TM-A84B-01A-11R-A36H-07	1	758	5.05754	2.79448	6.08892	1.44233	2.95624	3.52802
TCGA-TM-A84C-01A-11R-A36H-07	1	492	5.13095	2.29869	5.21366	1.4268	1.87692	3.34173
TCGA-TM-A84F-01A-11R-A36H-07	0	1796	4.27913	3.04506	4.67125	1.09525	2.04485	3.00773
TCGA-TM-A84G-01A-11R-A36H-07	0	1236	4.32746	2.81075	5.11014	2.03242	2.64729	2.39883
TCGA-TM-A84H-01A-11R-A36H-07	0	926	4.41637	2.99027	4.45726	1.54661	2.28448	2.5138
TCGA-TM-A84I-01A-11R-A36H-07	0	854	4.88559	3.69119	5.13128	1.45159	2.68477	3.07331
TCGA-TM-A84J-01A-11R-A36H-07	0	735	5.47409	3.29247	5.18736	2.40032	2.29646	2.70649
TCGA-TM-A84L-01A-11R-A36H-07	1	1242	4.2903	2.75766	4.65014	1.21618	2.64533	2.67915
TCGA-TM-A84M-01A-11R-A36H-07	0	754	3.98077	3.30702	5.23595	2.01757	2.38444	2.52144
TCGA-TM-A84O-01A-11R-A36H-07	1	1011	4.1282	3.09749	4.40558	1.58564	2.5708	2.28112
TCGA-TM-A84Q-01A-11R-A36H-07	0	772	4.61164	2.93019	4.71507	1.09707	2.30987	3.0329
TCGA-TM-A84R-01A-21R-A36H-07	0	566	4.17191	2.72762	4.06624	1.29655	2.2725	2.35398
TCGA-TM-A84S-01A-11R-A36H-07	0	454	4.25613	2.97928	4.8575	0.940956	2.88688	2.93098
TCGA-TM-A84T-01A-11R-A36H-07	0	724	4.27282	2.8055	4.39811	1.50279	2.4649	2.3842
TCGA-TQ-A7RF-01A-11R-A33Z-07	0	650	4.90712	3.60544	4.08323	1.74953	2.36039	2.33258
TCGA-TQ-A7RG-01A-11R-A33Z-07	0	599	4.42578	2.91096	4.94583	1.91027	2.9409	2.32645
TCGA-TQ-A7RH-01A-12R-A34F-07	0	486	4.05102	2.91613	4.18069	1.43221	2.24811	2.31906
TCGA-TQ-A7RI-01A-11R-A33Z-07	0	62	4.35295	2.97275	4.8195	2.01799	2.69582	2.24076
TCGA-TQ-A7RJ-01A-11R-A33Z-07	0	1229	4.41782	2.87729	4.38204	1.799	2.22903	2.29701
TCGA-TQ-A7RK-01A-11R-A33Z-07	0	1341	4.06711	2.94013	3.99325	1.36866	2.29437	2.24172
TCGA-TQ-A7RK-02A-11R-A36H-07	0	1341	4.38691	3.07892	4.79636	1.31649	2.36589	2.85547
TCGA-TQ-A7RK-02B-11R-A40A-07	0	1341	4.40458	2.71725	4.84287	1.35191	2.1148	2.91078
TCGA-TQ-A7RM-01A-11R-A33Z-07	0	1116	4.52835	3.20013	5.61773	1.14457	2.03678	3.6441
TCGA-TQ-A7RN-01A-11R-A33Z-07	0	1026	4.14584	2.94148	5.17552	1.96791	2.36991	2.53638
TCGA-TQ-A7RO-01A-11R-A33Z-07	0	949	4.5422	2.79464	5.57629	2.35262	2.39213	2.6066
TCGA-TQ-A7RP-01A-21R-A34F-07	0	914	4.62488	2.48184	3.97949	1.49072	2.57872	2.17286
TCGA-TQ-A7RQ-01A-11R-A33Z-07	0	795	3.66665	3.08149	4.49724	2.40463	2.27372	1.71615
TCGA-TQ-A7RR-01A-21R-A34F-07	0	787	4.38564	3.24121	4.82292	1.26568	2.63041	2.8348
TCGA-TQ-A7RU-01A-21R-A34F-07	0	1032	4.02869	2.97188	4.92529	2.02956	2.66596	2.20779
TCGA-TQ-A7RV-01A-21R-A34F-07	0	1868	4.25507	3.11846	4.24558	1.96273	2.37103	2.02609
TCGA-TQ-A7RV-02A-11R-A36H-07	0	1868	4.71674	2.47589	4.24474	1.39917	1.95431	2.63771
TCGA-TQ-A7RW-01A-11R-A33Z-07	1	821	4.59823	3.02052	4.75556	1.61136	2.26306	2.71562
TCGA-TQ-A8XE-01A-11R-A36H-07	1	954	4.21377	2.99901	4.83229	2.17182	2.3854	2.20519
TCGA-TQ-A8XE-02A-11R-A36H-07	1	954	4.8029	2.63071	5.04946	1.68104	2.37896	2.82722
TCGA-VM-A8C8-01A-11R-A36H-07	0	1397	5.21687	3.62375	4.41695	1.28113	3.05283	2.7287
TCGA-VM-A8C9-01A-11R-A36H-07	0	1314	4.67121	2.72089	3.64848	0.320542	2.27325	2.94089
TCGA-VM-A8CA-01A-11R-A36H-07	0	411	4.35835	3.03905	4.18873	1.25997	2.55922	2.44732
TCGA-VM-A8CB-01A-11R-A36H-07	0	3	4.26521	4.34265	4.74086	1.55174	3.09351	2.50608
TCGA-VM-A8CD-01A-11R-A36H-07	1	240	5.35675	2.74043	5.70056	1.08631	2.53297	3.77227
TCGA-VM-A8CE-01A-11R-A36H-07	0	1191	4.12527	2.94184	4.91201	1.85762	2.52175	2.39631
TCGA-VM-A8CF-01A-11R-A36H-07	0	609	5.10362	3.42272	3.27278	0.69323	3.43336	2.2631
TCGA-VM-A8CH-01A-12R-A36H-07	0	714	4.38549	3.02547	4.68308	1.94972	2.44148	2.30762
TCGA-VV-A829-01A-21R-A36H-07	0	1127	4.40294	3.2416	4.80543	1.44853	2.28983	2.81563
TCGA-VV-A86M-01A-11R-A36H-07	0	487	4.41934	3.1275	4.3184	0.910809	2.08923	2.95995
TCGA-VW-A7QS-01A-12R-A33Z-07	0	706	4.48734	3.23981	5.60799	1.4246	2.4176	3.30315
TCGA-VW-A8FI-01A-11R-A36H-07	1	245	4.23378	2.88807	3.71662	0.623586	2.7592	2.48777
TCGA-W9-A837-01A-11R-A36H-07	0	1553	4.31359	2.50749	4.87046	1.85128	2.08712	2.53416
TCGA-WH-A86K-01A-11R-A36H-07	0	405	4.30555	2.68005	3.38159	0.830499	2.51639	2.21989
TCGA-WY-A858-01A-11R-A36H-07	0	1337	3.70342	2.43307	3.90237	1.01835	2.06754	2.34563
TCGA-WY-A859-01A-12R-A36H-07	0	1213	4.36148	2.54728	4.25922	1.4368	2.58664	2.30482
TCGA-WY-A85A-01A-21R-A36H-07	0	1320	4.40428	2.5853	4.12811	1.01942	2.66623	2.51004
TCGA-WY-A85B-01A-11R-A36H-07	0	1393	4.67938	3.09408	4.54992	1.08773	2.40801	2.94391
TCGA-WY-A85C-01A-11R-A36H-07	0	1426	4.6435	3.2433	3.98236	1.55837	2.03009	2.39901
TCGA-WY-A85D-01A-11R-A36H-07	0	1147	4.83415	3.01897	4.19249	0.890096	3.14815	2.65488
TCGA-WY-A85E-01A-11R-A36H-07	0	633	4.60979	2.91881	4.43857	1.27953	2.39704	2.70454

## Sheet: Sheet1
id	sample1	sample2	sample3	sample4	sample5	sample6	sample7	sample8	sample9	sample10	sample11	sample12	sample13	sample14	sample15	sample16	sample17	sample18	sample19	sample20	sample21	sample22	sample23	sample24	sample25	sample26	sample27	sample28	sample29	sample30	sample31	sample32	sample33	sample34	sample35	sample36	sample37	sample38	sample39	sample40	sample41	sample42	sample43	sample44	sample45	sample46	sample47	sample48	sample49
FDX1	4.8339	4.97186	5.1994	4.72122	5.13275	4.75087	4.84031	4.80769	4.31061	4.60612	4.96678	4.72119	4.77585	4.71696	5.15763	5.15534	4.45238	4.75469	4.24123	4.37662	4.86608	4.57167	4.36881	5.02149	4.69549	4.28231	5.1723	4.7662	4.65798	4.63638	4.75794	4.8304	4.43942	4.55074	4.9102	4.69565	4.62022	5.01663	4.14865	4.70828	4.63772	5.15665	4.54328	4.80413	4.60929	4.95662	5.03637	4.48176	4.71626
LIPT1	2.42951	2.95951	3.37707	3.64723	4.15173	3.20135	2.61268	3.50793	3.05795	2.48612	3.42958	3.33912	2.89617	3.0797	3.6821	3.77658	2.94856	3.07035	2.91476	2.80319	2.72482	3.49119	3.50388	2.89087	3.13054	2.69077	3.05528	2.86675	2.94159	3.07998	3.1274	4.17906	2.69203	3.26694	2.72362	2.89889	2.92326	3.45954	3.13873	3.43944	3.11135	3.54498	3.31432	3.58856	3.90776	3.19736	3.279	3.67416	3.12636
SLC31A1	5.42705	5.63463	5.88061	5.60364	5.52348	5.43642	5.59552	5.65149	5.92791	4.79599	5.28294	6.39843	5.03366	6.16473	5.97485	5.9413	5.53899	5.39827	5.21373	5.90856	5.44257	5.28257	5.13218	5.40994	5.51846	5.31288	4.75023	5.21792	5.61221	6.06849	5.77452	5.81377	5.26482	4.56931	6.25139	5.57006	5.98131	5.1243	5.07687	4.57051	4.90324	5.08984	5.18979	4.7644	4.56899	5.52012	5.02896	5.49877	5.42127
ATP7B	0.997618	0.585059	0.725959	0.905043	0.554245	1.23481	0.902189	1.90246	0.339365	1.06115	0.571531	0.45249	0.44615	1.56993	1.23462	1.01164	0.915406	1.00202	0.853836	1.03773	1.43776	0.694836	0.493545	1.08841	0.705934	0.82489	0.915406	1.34278	1.28291	1.38775	0.967169	0.327227	1.51359	0.905967	0.559247	1.10057	1.03471	0.660198	1.15121	0.695281	0.90889	1.17338	1.40048	0.89933	0.568519	1.03794	1.04677	0.878921	1.21568
[truncated: 646 more columns]
