# Supplementary material for: Systematic analysis based on the cuproptosis-related genes identifies ferredoxin 1 as an immune regulator and therapeutic target for glioblastoma
Source: BMC Cancer. 2023 Dec 19;23:1249. doi: 10.1186/s12885-023-11727-z (PMC10731758; doi:10.1186/s12885-023-11727-z)
Supplement: Supplementary file 18 — Additional file 18. [file 12885_2023_11727_MOESM18_ESM.xlsx]

## Sheet: 清洗好的云端临床数据不提供
event	time	LIPT1	SLC31A1	FDX1	ATP7B
1	448	Low	High	High	Low
1	76	High	High	High	Low
0	466	High	High	High	Low
0	470	High	High	High	Low
1	618	High	High	High	Low
1	1448	High	High	High	Low
1	1448	Low	High	High	Low
1	1024	High	High	High	High
1	394	High	High	Low	Low
1	771	Low	Low	High	Low
1	737	High	High	High	Low
1	362	High	High	High	Low
1	313	Low	High	High	Low
1	375	High	High	High	High
1	178	High	High	High	Low
1	178	High	High	High	Low
1	97	High	High	Low	Low
1	329	High	High	High	Low
1	598	Low	High	Low	Low
1	399	Low	High	Low	Low
1	98	Low	High	High	High
1	2681	High	High	High	Low
1	2126	High	High	Low	Low
1	828	Low	High	High	Low
1	317	High	High	High	Low
1	317	Low	High	Low	Low
1	225	High	Low	High	Low
1	225	Low	High	High	High
1	360	High	High	High	Low
1	360	High	High	High	High
1	360	High	High	High	Low
1	22	High	High	High	Low
1	603	Low	High	Low	High
1	405	High	Low	High	Low
1	384	Low	High	High	Low
1	175	Low	High	High	Low
1	175	Low	High	High	Low
1	64	High	High	High	Low
1	432	High	High	Low	Low
1	803	High	Low	High	Low
1	1426	High	High	High	Low
1	239	High	High	High	Low
1	82	High	High	High	High
1	82	High	Low	High	Low
1	28	High	Low	High	Low
0	218	High	High	High	Low
1	632	High	High	High	Low
1	414	High	High	Low	Low
1	33	High	High	High	Low
1	380	High	High	High	Low
1	150	High	High	High	Low
1	537	High	High	High	Low
1	382	High	High	High	High
0	932	High	High	High	High
0	181	High	High	High	Low
1	506	High	High	High	High
1	133	High	High	High	Low
0	13	High	High	Low	Low
0	958	High	High	High	High
1	357	High	High	High	Low
1	108	High	High	High	Low
1	254	High	High	High	Low
1	138	High	High	High	Low
0	268	High	High	High	Low
0	273	High	High	High	Low
0	204	High	High	High	Low
0	155	High	High	High	Low
1	83	High	High	High	Low
1	114	High	High	High	Low
0	187	High	High	High	Low
0	139	High	High	High	Low
1	548	High	High	High	Low
1	448	High	High	High	Low
1	395	High	High	Low	High
1	1062	High	High	Low	Low
1	323	High	Low	High	Low
1	675	High	High	High	Low
1	333	High	High	High	Low
1	1062	High	Low	High	Low
1	442	High	High	High	Low
1	454	High	High	High	Low
1	98	High	High	High	Low
1	460	High	High	High	Low
1	29	Low	Low	High	Low
1	68	High	High	High	Low
1	342	Low	High	High	Low
1	419	High	High	High	Low
1	164	High	High	High	Low
1	880	High	High	Low	High
1	485	High	High	High	Low
1	485	High	High	High	Low
1	975	High	High	High	Low
1	543	High	High	High	Low
1	232	High	High	High	Low
0	218	High	High	High	Low
1	532	High	High	High	Low
1	419	High	High	High	Low
1	1537	High	High	High	High
1	119	High	High	High	Low
1	883	High	High	High	Low
1	666	Low	Low	Low	Low
1	141	Low	Low	High	Low
1	772	High	High	Low	High
1	385	Low	High	High	Low
0	294	Low	High	High	High
1	148	High	Low	High	Low
1	5	High	Low	High	High
1	124	High	Low	High	Low
1	737	High	Low	High	Low
0	214	High	High	High	Low
0	214	Low	High	Low	High
1	455	High	High	High	Low
0	953	High	Low	Low	High
0	286	High	High	High	Low
0	452	High	High	High	Low
0	167	High	Low	Low	Low
1	270	Low	High	High	High
1	577	High	High	High	Low
0	48	Low	High	High	Low
1	154	High	High	Low	Low
1	505	High	High	High	Low
1	300	High	Low	High	Low
1	1233	High	High	High	Low
1	648	High	High	Low	Low
1	427	Low	High	Low	Low
1	550	High	High	High	Low
1	510	High	Low	High	Low
1	489	High	High	High	Low
1	231	High	High	High	Low
1	87	High	High	High	Low
1	480	High	High	High	Low
1	77	High	High	High	Low
0	37	High	High	High	Low
0	95	High	Low	High	Low
0	145	Low	High	High	Low
0	222	Low	High	High	Low
0	160	Low	High	High	High
1	454	High	High	High	High
1	343	High	High	High	High
1	544	High	High	High	Low
0	442	High	High	High	High
0	951	High	High	High	Low
1	335	Low	High	High	Low
0	415	High	High	High	Low
1	157	Low	High	Low	Low
1	388	High	High	High	Low
1	468	High	High	Low	Low
1	36	High	High	Low	Low
1	142	High	High	Low	Low
1	485	High	High	High	High
1	224	High	High	High	Low
1	269	Low	High	Low	Low
0	693	High	High	High	Low
1	766	High	High	High	High
0	604	Low	Low	High	Low
1	585	High	High	High	Low
1	26	High	High	Low	High
1	406	High	Low	High	Low
1	360	High	High	High	Low
1	6	High	High	High	Low
1	460	High	High	High	High
1	146	High	High	High	High
1	138	Low	High	High	Low
1	535	Low	High	High	Low
1	94	High	High	High	Low
1	111	High	High	High	High
1	279	High	High	High	High
1	1458	High	High	High	Low
0	3574	Low	Low	High	Low
1	234	High	High	High	Low
1	1335	Low	High	High	Low
1	1106	High	High	High	Low
0	1828	Low	Low	High	Low
0	1222	Low	Low	Low	High
0	8	High	High	Low	High
1	639	Low	High	High	High
0	1631	High	High	High	High
1	194	Low	High	High	High
1	538	High	High	High	Low
1	814	Low	High	High	High
1	1137	High	Low	Low	Low
0	1428	Low	Low	Low	High
0	1469	Low	Low	Low	High
0	1519	High	High	Low	High
0	1494	Low	Low	Low	Low
0	1426	Low	Low	Low	High
0	3733	Low	Low	Low	Low
0	2493	Low	High	High	High
0	2289	High	Low	Low	Low
0	1458	High	High	Low	Low
0	2218	High	Low	Low	Low
1	1547	High	High	High	Low
0	2772	Low	High	Low	High
0	1354	High	High	Low	High
0	1112	Low	High	Low	High
0	2381	High	High	Low	High
0	1412	High	Low	High	Low
0	573	High	Low	Low	High
0	919	High	High	High	High
0	1421	High	Low	High	High
0	1210	Low	Low	High	High
0	1139	Low	High	Low	High
0	1021	Low	Low	Low	High
0	2219	High	High	High	High
0	962	Low	Low	Low	High
0	736	High	Low	Low	Low
1	775	High	High	High	Low
0	916	Low	Low	Low	High
0	182	High	High	High	High
0	955	High	Low	Low	High
0	835	High	Low	High	Low
0	846	High	Low	Low	High
0	889	High	Low	Low	Low
1	438	Low	High	High	High
0	563	High	Low	Low	Low
0	368	High	Low	Low	High
0	342	Low	Low	High	High
0	544	Low	Low	Low	Low
0	935	Low	Low	Low	Low
0	492	Low	Low	Low	Low
1	607	High	High	High	High
0	968	Low	Low	Low	High
0	1943	High	High	High	Low
0	1401	Low	Low	High	Low
0	748	High	High	High	High
1	919	Low	High	High	High
1	919	High	Low	High	Low
0	1279	Low	Low	High	Low
0	846	Low	Low	Low	Low
0	523	High	Low	Low	Low
0	523	Low	High	High	High
0	1650	Low	High	Low	Low
0	706	High	Low	Low	High
1	531	High	Low	Low	Low
0	417	Low	Low	Low	Low
0	566	High	Low	Low	High
0	548	High	High	High	Low
0	443	Low	Low	Low	Low
1	205	High	High	High	Low
0	407	Low	Low	High	Low
0	257	Low	High	Low	Low
0	207	Low	Low	High	High
0	5546	Low	High	High	High
0	5546	Low	Low	Low	High
0	576	Low	Low	High	High
0	532	Low	Low	Low	Low
0	532	High	Low	High	Low
0	461	Low	High	Low	High
0	6423	Low	High	High	High
1	1585	High	High	High	High
1	682	Low	High	High	High
1	1491	Low	Low	Low	Low
1	2286	Low	High	Low	High
1	1401	Low	High	Low	High
1	1401	High	Low	Low	High
1	2000	Low	High	Low	High
1	37	High	Low	Low	High
1	2660	Low	Low	Low	High
1	214	Low	High	High	Low
1	354	Low	High	Low	High
1	4068	Low	High	High	High
1	4068	Low	High	High	High
1	4068	Low	High	Low	High
1	605	Low	High	High	High
1	512	Low	High	High	High
1	2875	Low	Low	High	High
1	2875	High	Low	High	Low
1	2875	Low	High	High	Low
1	3470	Low	Low	Low	Low
0	242	Low	High	Low	High
0	73	High	High	Low	High
1	349	High	High	Low	Low
1	1915	High	High	High	Low
0	4752	Low	High	Low	High
1	4695	Low	High	Low	High
1	456	Low	High	High	Low
1	3200	Low	Low	Low	Low
1	199	High	High	High	Low
1	269	High	High	High	High
1	3571	Low	Low	Low	High
0	2761	Low	Low	High	High
1	933	Low	High	Low	High
0	800	High	High	Low	High
1	315	High	High	High	Low
1	242	Low	Low	Low	High
0	2869	High	High	Low	High
1	576	High	High	High	High
1	1339	Low	High	High	High
1	1886	Low	Low	Low	High
1	788	High	High	High	Low
0	1834	Low	High	High	High
1	709	Low	Low	High	High
1	709	Low	Low	High	Low
0	1277	Low	Low	High	Low
0	84	Low	Low	Low	High
1	155	High	High	High	Low
1	722	High	High	High	Low
1	444	Low	Low	Low	High
0	629	Low	High	High	High
0	651	Low	High	Low	High
0	582	High	High	High	Low
0	516	Low	High	High	High
0	471	High	Low	Low	Low
0	431	High	High	High	High
0	1012	Low	High	High	Low
0	908	Low	Low	Low	Low
0	964	Low	Low	Low	Low
0	743	High	Low	High	Low
0	796	High	Low	High	Low
0	760	High	Low	Low	High
1	1033	High	High	High	Low
0	777	Low	Low	Low	High
0	656	Low	Low	Low	Low
0	2893	Low	Low	Low	High
0	638	Low	Low	Low	High
0	678	High	Low	Low	High
1	347	Low	Low	Low	Low
1	814	High	High	High	Low
0	522	Low	Low	Low	High
1	648	High	High	Low	High
1	547	Low	Low	Low	High
1	4229	High	Low	Low	Low
0	2565	High	Low	Low	Low
0	1567	Low	Low	Low	High
0	1137	Low	Low	Low	High
1	228	High	Low	High	High
1	1351	Low	Low	Low	High
1	1183	Low	Low	High	High
0	17	High	High	High	High
1	1525	Low	High	High	High
1	2052	Low	Low	Low	Low
1	1251	High	High	High	Low
1	2433	Low	High	Low	High
1	1762	High	Low	High	High
1	4084	Low	High	Low	High
1	2379	Low	High	Low	High
1	2907	Low	High	Low	High
1	3978	High	Low	High	High
1	435	High	Low	High	Low
1	886	High	High	High	High
1	2835	High	Low	Low	High
1	111	High	High	High	Low
1	592	High	High	High	Low
1	378	High	Low	Low	Low
1	492	High	High	High	Low
1	648	High	Low	Low	Low
1	727	High	High	High	Low
1	2282	High	High	Low	High
1	1578	High	High	Low	High
1	466	High	High	High	High
1	23	Low	Low	Low	High
1	987	High	High	High	High
1	1120	High	Low	High	High
1	4445	Low	Low	Low	High
1	398	Low	High	Low	High
1	2235	Low	Low	Low	High
1	4412	High	Low	High	Low
1	984	High	Low	High	High
0	1201	High	High	Low	High
0	7	High	High	High	High
0	6	Low	Low	High	High
0	1453	Low	Low	Low	High
1	775	Low	High	Low	Low
1	775	High	High	High	High
0	1588	Low	Low	Low	Low
1	1120	Low	High	High	High
1	1120	High	High	High	Low
1	1120	Low	Low	Low	Low
0	571	Low	High	High	Low
0	454	Low	Low	Low	Low
0	1294	Low	Low	Low	High
0	1257	Low	High	High	High
1	561	High	Low	High	Low
0	467	Low	High	High	High
0	544	Low	Low	Low	Low
0	1219	Low	High	Low	High
0	686	Low	Low	Low	Low
0	627	High	Low	Low	High
0	611	Low	High	Low	Low
0	862	Low	Low	Low	High
0	416	High	Low	Low	High
0	433	Low	Low	Low	High
0	487	Low	High	High	High
0	611	Low	Low	Low	High
0	455	Low	Low	Low	High
0	685	Low	Low	Low	High
0	992	High	Low	High	High
0	1164	Low	Low	Low	High
0	1164	Low	Low	High	High
0	326	High	High	High	High
1	559	Low	Low	Low	High
0	569	Low	Low	Low	Low
0	721	High	Low	Low	Low
0	449	Low	Low	Low	Low
0	542	High	Low	Low	High
0	655	High	Low	High	Low
0	457	High	Low	Low	Low
0	500	Low	Low	Low	Low
0	677	Low	Low	High	Low
0	868	Low	Low	Low	Low
0	328	Low	High	High	Low
0	1115	Low	High	Low	High
1	1481	Low	Low	Low	High
0	622	Low	Low	Low	Low
0	567	Low	High	High	High
0	174	Low	Low	High	Low
0	837	High	High	High	High
0	3	Low	Low	Low	High
0	203	High	High	High	High
1	351	High	High	High	Low
1	1220	Low	Low	Low	High
0	4	High	High	Low	High
0	1	Low	High	High	High
0	503	High	High	High	Low
0	114	Low	Low	Low	Low
0	530	Low	Low	Low	Low
0	199	Low	Low	Low	High
0	738	Low	High	Low	Low
0	194	Low	High	High	Low
0	1227	Low	Low	Low	Low
0	2287	High	High	Low	High
0	2918	Low	Low	Low	High
0	3253	High	Low	High	Low
0	5255	Low	High	Low	Low
0	122	High	High	Low	High
0	153	Low	High	High	High
0	908	Low	Low	Low	Low
0	705	Low	Low	High	Low
0	3725	High	Low	High	High
0	139	Low	High	Low	High
0	526	Low	High	High	High
1	96	Low	High	Low	High
0	671	Low	Low	Low	High
0	1399	Low	Low	High	High
0	1706	Low	Low	Low	High
0	1752	High	High	High	Low
1	7	Low	High	Low	High
0	434	Low	Low	Low	Low
0	5	Low	Low	High	Low
0	494	High	High	Low	High
0	23	High	High	High	Low
0	1359	Low	Low	Low	Low
0	184	Low	Low	Low	Low
0	1300	High	High	High	Low
0	3	Low	High	Low	High
0	964	Low	Low	High	Low
0	455	High	Low	High	Low
0	3	High	High	High	High
0	3	High	Low	High	High
0	90	Low	Low	Low	High
0	533	High	High	High	High
0	210	Low	Low	Low	High
0	442	Low	High	Low	High
0	1201	High	High	Low	High
0	585	Low	Low	Low	High
0	1189	Low	Low	Low	High
0	7	Low	High	High	Low
0	1540	High	High	Low	High
0	15	Low	High	High	High
0	718	High	High	High	High
0	1130	Low	Low	Low	High
0	10	Low	High	Low	High
0	4	High	Low	Low	High
0	112	Low	Low	Low	High
0	162	Low	Low	Low	High
0	1079	Low	Low	Low	High
1	113	Low	High	High	Low
0	343	Low	Low	Low	High
0	956	High	Low	Low	Low
0	50	Low	Low	Low	High
0	494	High	High	High	High
0	286	Low	Low	Low	High
1	1933	Low	High	High	High
0	3	Low	Low	Low	High
1	1152	Low	Low	Low	High
0	1004	Low	Low	Low	High
0	372	High	High	High	High
0	190	High	High	Low	High
0	3	High	High	High	Low
0	14	Low	Low	Low	High
0	76	Low	High	Low	High
0	169	Low	High	Low	High
0	419	High	High	High	Low
0	7	Low	Low	Low	High
0	900	Low	Low	Low	High
0	1040	Low	Low	High	High
0	418	Low	Low	Low	Low
0	860	High	High	High	Low
0	478	Low	High	Low	High
0	7	High	Low	High	Low
0	792	Low	Low	Low	High
0	4	Low	Low	High	High
0	615	Low	Low	Low	High
0	2	Low	High	Low	Low
0	832	Low	High	High	Low
0	3	Low	Low	Low	High
1	162	Low	High	High	Low
0	82	High	Low	High	Low
0	515	High	High	Low	High
0	55	Low	Low	Low	Low
0	491	High	Low	High	Low
0	512	High	Low	High	Low
0	651	High	High	Low	High
0	194	Low	Low	Low	High
0	533	High	High	High	Low
1	537	High	High	High	Low
0	74	Low	Low	Low	Low
0	320	Low	Low	Low	High
0	467	Low	Low	Low	Low
0	336	Low	High	Low	High
0	3	Low	Low	Low	Low
0	1721	Low	High	Low	Low
0	1382	High	Low	Low	High
1	1262	Low	Low	Low	High
0	1387	High	Low	High	Low
0	2078	Low	High	Low	High
0	2107	Low	High	High	High
0	1078	High	Low	Low	High
1	1209	Low	High	High	High
0	1217	Low	Low	Low	High
0	1294	Low	Low	Low	High
0	758	Low	High	Low	High
1	962	Low	Low	Low	Low
1	388	High	Low	Low	Low
0	878	Low	Low	Low	High
0	630	High	High	High	Low
1	578	Low	High	High	High
0	1301	Low	High	Low	High
0	438	Low	High	Low	Low
0	438	High	High	High	Low
0	0	Low	Low	Low	High
0	0	High	High	High	Low
0	7	Low	Low	High	High
0	204	Low	High	High	High
0	243	High	High	High	Low
0	72	Low	Low	Low	Low
0	70	Low	Low	Low	Low
0	287	Low	Low	Low	High
0	179	High	Low	High	Low
0	242	High	Low	High	High
0	231	Low	Low	Low	High
0	39	Low	High	Low	High
0	7	Low	Low	Low	Low
0	317	High	Low	High	Low
0	403	Low	Low	Low	High
0	354	Low	Low	Low	High
0	333	High	Low	Low	Low
0	274	High	Low	Low	Low
0	414	Low	Low	Low	Low
0	292	Low	Low	Low	Low
0	230	Low	Low	Low	Low
0	372	Low	Low	Low	Low
0	584	High	Low	Low	High
0	105	High	Low	Low	High
0	72	Low	Low	Low	Low
0	134	Low	Low	Low	High
0	461	Low	Low	Low	High
0	77	Low	Low	High	Low
0	384	High	Low	High	Low
0	482	Low	Low	Low	Low
0	427	High	Low	High	Low
0	588	Low	Low	High	Low
0	451	High	Low	Low	Low
0	442	High	Low	High	Low
0	414	Low	Low	High	High
1	372	Low	Low	Low	Low
0	408	Low	Low	Low	Low
0	279	High	Low	Low	High
0	313	Low	Low	Low	High
0	442	Low	Low	Low	High
0	497	Low	Low	Low	High
0	509	Low	Low	Low	Low
0	58	Low	Low	High	High
0	502	Low	Low	Low	Low
0	508	Low	Low	Low	Low
0	337	Low	Low	Low	High
0	395	High	Low	High	High
0	2702	Low	Low	Low	High
0	2860	High	Low	Low	High
0	993	High	Low	Low	High
0	1806	High	Low	Low	Low
0	939	High	Low	Low	High
0	166	High	Low	Low	High
0	301	High	Low	High	Low
0	854	High	High	High	Low
0	63	Low	Low	Low	High
0	596	High	Low	High	High
0	933	Low	Low	Low	Low
1	1891	High	Low	Low	High
0	2650	Low	Low	Low	High
0	571	High	High	High	High
0	1250	Low	Low	Low	High
0	1245	Low	Low	Low	High
0	1076	Low	Low	Low	Low
0	1120	High	Low	High	High
1	742	Low	High	High	High
0	785	High	High	Low	High
0	908	Low	High	Low	High
0	992	Low	Low	Low	High
0	1069	Low	Low	High	High
1	2988	Low	Low	Low	High
0	2918	Low	Low	High	High
1	178	Low	High	High	Low
0	3761	High	High	Low	High
0	2289	Low	Low	High	Low
0	4113	Low	Low	Low	High
0	2602	Low	Low	Low	Low
0	1173	High	High	Low	High
0	2585	Low	Low	Low	Low
0	946	Low	High	Low	High
0	604	High	High	Low	Low
0	805	Low	Low	High	High
0	566	High	Low	Low	High
0	567	High	Low	Low	High
0	428	High	Low	Low	Low
0	1099	Low	Low	Low	High
1	241	Low	High	High	Low
1	819	Low	Low	Low	High
0	715	Low	High	Low	High
0	608	Low	Low	High	Low
0	609	High	High	High	Low
0	249	Low	High	Low	High
0	62	Low	High	Low	High
0	629	Low	Low	Low	High
0	458	Low	Low	High	High
0	564	High	Low	Low	High
0	863	Low	Low	Low	Low
0	826	Low	Low	Low	High
1	5166	Low	Low	Low	High
1	316	High	Low	High	Low
0	3013	High	Low	High	High
0	914	Low	Low	Low	High
0	3000	Low	High	High	Low
1	961	Low	Low	Low	High
0	569	High	Low	Low	High
0	623	High	Low	High	Low
1	1666	High	Low	Low	Low
0	1470	Low	Low	Low	High
0	1500	High	Low	Low	High
0	1058	Low	Low	Low	Low
0	1989	Low	Low	Low	Low
0	1989	High	Low	Low	Low
1	758	Low	High	High	High
1	492	Low	High	High	High
0	1796	High	Low	Low	Low
0	1236	Low	High	Low	High
0	926	High	Low	Low	High
0	854	High	High	High	High
0	735	High	High	High	High
1	1242	Low	Low	Low	Low
0	754	High	High	Low	High
1	1011	High	Low	Low	High
0	772	Low	Low	High	Low
0	566	Low	Low	Low	High
0	454	High	Low	Low	Low
0	724	Low	Low	Low	High
0	650	High	Low	High	High
0	599	Low	High	Low	High
0	486	Low	Low	Low	High
0	62	High	Low	Low	High
0	1229	Low	Low	Low	High
0	1341	Low	Low	Low	High
0	1341	High	Low	Low	High
0	1341	Low	Low	Low	High
0	1116	High	High	High	Low
0	1026	High	High	Low	High
0	949	Low	High	High	High
0	914	Low	Low	High	High
0	795	High	Low	Low	High
0	787	High	Low	Low	Low
0	0	High	Low	Low	High
0	1032	High	High	Low	High
0	1868	High	Low	Low	High
0	1868	Low	Low	High	High
1	821	High	Low	High	High
1	954	High	Low	Low	High
1	954	Low	High	High	High
0	1397	High	Low	High	Low
0	1314	Low	Low	High	Low
0	411	High	Low	Low	Low
0	3	High	Low	Low	High
1	240	Low	High	High	Low
0	1191	High	High	Low	High
0	609	High	Low	High	Low
0	714	High	Low	Low	High
0	1127	High	Low	Low	High
0	487	High	Low	Low	Low
0	706	High	High	Low	High
1	245	Low	Low	Low	Low
0	1553	Low	Low	Low	High
0	405	Low	Low	Low	Low
0	1337	Low	Low	Low	Low
0	1213	Low	Low	Low	High
0	1320	Low	Low	Low	Low
0	1393	High	Low	High	Low
0	1426	High	Low	High	High
0	1147	High	Low	High	Low
0	633	Low	Low	High	Low

## Sheet: 多因素Cox模型情况
多因素模型变量	系数
常数(Intercept)	0
WHO gradeG3	0.657213
WHO gradeG4	1.6344
IDH statusMut	-0.65788
1p/19q codeletionCodel	-0.245907
Primary therapy outcomeSD	-1.01763
Primary therapy outcomePR	-1.57312
Primary therapy outcomeCR	-1.84693
GenderMale	0.586353
Age> 60	1.38888
LIPT1High	0.244929
SLC31A1High	0.227303
FDX1High	0.247887
ATP7BHigh	-0.400076
