# Supplementary material for: Systematic analysis based on the cuproptosis-related genes identifies ferredoxin 1 as an immune regulator and therapeutic target for glioblastoma
Source: BMC Cancer. 2023 Dec 19;23:1249. doi: 10.1186/s12885-023-11727-z (PMC10731758; doi:10.1186/s12885-023-11727-z)
Supplement: Supplementary file 19 — Additional file 19. [file 12885_2023_11727_MOESM19_ESM.xlsx]

## Sheet: Sheet1
gene_id	TCGA-06-0171-02A-11R-2005-01	TCGA-32-2634-01A-01R-1850-01	TCGA-12-3652-01A-01R-1849-01	TCGA-32-2638-01A-01R-1850-01	TCGA-06-0882-01A-01R-1849-01	TCGA-06-0168-01A-01R-1849-01	TCGA-12-1597-01B-01R-1849-01	TCGA-28-2513-01A-01R-1850-01	TCGA-32-2616-01A-01R-1850-01	TCGA-41-2572-01A-01R-1850-01	TCGA-06-0750-01A-01R-1849-01	TCGA-27-2521-01A-01R-1850-01	TCGA-06-5859-01A-01R-1849-01	TCGA-28-5208-01A-01R-1850-01	TCGA-16-0846-01A-01R-1850-01	TCGA-06-2567-01A-01R-1849-01	TCGA-06-0178-01A-01R-1849-01	TCGA-06-0744-01A-01R-1849-01	TCGA-06-0211-02A-02R-2005-01	TCGA-14-0817-01A-01R-1849-01	TCGA-12-3650-01A-01R-1849-01	TCGA-06-0139-01A-01R-1849-01	TCGA-06-0644-01A-02R-1849-01	TCGA-06-2569-01A-01R-1849-01	TCGA-27-1830-01A-01R-1850-01	TCGA-32-1970-01A-01R-1850-01	TCGA-27-2523-01A-01R-1850-01	TCGA-14-0871-01A-01R-1849-01	TCGA-28-5213-01A-01R-1850-01	TCGA-06-0190-02A-01R-2005-01	TCGA-27-1834-01A-01R-1850-01	TCGA-06-5417-01A-01R-1849-01	TCGA-76-4931-01A-01R-1850-01	TCGA-02-2486-01A-01R-1849-01	TCGA-06-0130-01A-01R-1849-01	TCGA-14-0789-01A-01R-1849-01	TCGA-14-0790-01B-01R-1849-01	TCGA-06-0125-02A-11R-2005-01	TCGA-28-5220-01A-01R-1850-01	TCGA-27-1835-01A-01R-1850-01	TCGA-27-2524-01A-01R-1850-01	TCGA-14-2554-01A-01R-1850-01	TCGA-06-5408-01A-01R-1849-01	TCGA-06-2570-01A-01R-1849-01	TCGA-28-1753-01A-01R-1850-01	TCGA-27-1837-01A-01R-1850-01	TCGA-41-5651-01A-01R-1850-01	TCGA-28-5216-01A-01R-1850-01	TCGA-06-2565-01A-01R-1849-01
TSPAN6	30.1774	97.4277	122.585	106.421	57.2746	54.7729	65.4497	60.1498	52.0545	65.4922	60.9806	5.8836	106.866	116.303	43.9793	67.2886	87.7843	60.4576	68.5342	111.612	78.7707	38.2822	60.0428	129.044	70.7455	60.4303	75.0558	167.979	132.284	40.8241	106.519	93.6448	71.279	111.9	40.8655	56.486	93.3216	82.9215	129.597	50.562	58.244	337.406	55.6232	75.8634	47.1809	55.7864	62.3738	48.3415	104.142
TNMD	0.1364	0.6688	0.3432	1.6188	0.5082	0.187	0.13	0.0555	1.037	0.512	2.5421	1.3023	6.5304	0.3766	0.1093	0.6697	0.3052	0.3522	0.3854	4.0701	0.6426	0.3028	0.0495	112.604	0.5954	0.8658	0.2584	156.825	6.8109	1.1342	1.5648	0	0.227	0.5794	0.1024	0.0665	0.7912	0.4189	1.5586	0.2301	0.1021	14.7159	0.7469	0.4239	0.1111	0.2266	0.3449	0.8126	0.6745
DPM1	55.5088	133.643	119.473	93.3104	92.0853	42.7691	116.464	83.7239	74.9627	81.0445	74.5538	115.946	96.0231	107.427	66.739	73.8971	89.9389	72.5223	119.52	106.379	68.0289	80.914	99.3058	134.763	73.9292	52.6728	122.645	151.286	126.843	85.461	75.1449	118.331	84.3173	102.529	108.06	50.5503	76.4306	63.4521	123.546	75.2043	94.7089	114.895	102.822	69.6552	67.663	46.8351	118.763	88.8484	117.674
SCYL3	5.0426	6.2915	3.4468	6.1924	5.6865	4.2914	5.158	4.3105	4.302	3.1962	3.4238	6.9493	10.8756	6.5986	4.1823	7.4128	7.5259	4.7773	5.3726	7.529	5.2954	4.2535	4.0619	12.2243	6.2558	5.6279	5.1635	4.1957	5.459	4.0998	5.4465	13.9968	6.6323	5.9393	5.2918	4.7743	5.4969	5.4929	7.6036	5.1937	3.6895	5.1786	7.9285	7.2493	4.932	3.9607	9.4073	5.6194	8.9074
C1orf112	2.7663	7.7829	5.1336	3.9699	2.9126	5.0402	4.5968	4.4068	4.2795	3.2911	1.7422	4.3589	6.0676	8.4324	2.8904	7.553	8.4002	2.6995	4.5333	7.4972	8.5338	4.9414	5.4779	14.0648	3.7066	4.0002	7.3584	12.8003	4.1131	5.4879	3.7349	5.9246	5.963	3.0513	5.8099	2.4647	3.8925	3.1369	4.3351	2.6597	4.9353	4.338	4.2342	5.6462	3.8458	3.8941	6.9749	4.4196	5.1278
FGR	65.6843	10.1969	5.1676	11.1514	18.4282	13.8762	16.4556	21.2772	12.5325	10.4523	11.0751	6.8639	16.2499	6.7852	19.2646	19.4257	4.0844	5.7645	16.2691	11.6727	27.8044	52.6664	13.4685	4.3979	13.5112	11.501	5.2318	4.3352	28.2139	11.9973	6.2778	5.1793	10.526	27.4373	30.6334	20.9123	5.1102	16.429	5.636	6.076	7.1968	11.7951	7.3346	16.7886	51.3028	5.4892	9.5427	14.5395	8.5857
CFH	50.7959	5.4102	2.4863	8.1897	27.8222	6.123	2.6093	16.2993	1.8885	10.7325	29.045	2.4921	28.58	47.5323	12.2063	17.9807	2.3519	7.378	12.6697	28.6728	6.4692	26.4654	34.8888	64.5416	11.2121	16.3642	4.3294	21.2123	58.3411	45.3018	18.3346	7.2605	9.3104	16.1294	34.1756	15.9556	26.2669	16.4273	24.8436	29.0491	7.9604	25.701	50.4359	5.2531	38.2859	4.3174	4.4526	26.1257	8.3378
FUCA2	65.8725	75.8641	70.0678	52.9309	52.6998	56.1502	23.6653	65.346	80.8756	42.7865	35.5964	30.7555	29.9418	88.3505	66.9193	49.3365	16.0416	49.9015	60.3359	54.0615	40.8602	63.1176	92.9413	73.2367	66.7509	45.8216	55.4567	56.0477	48.9379	96.1271	73.1577	25.5445	28.4352	101.222	57.1974	95.7299	82.4703	66.9871	43.5837	43.69	53.7526	85.7023	28.2118	22.0047	53.4638	52.3911	42.2461	44.7659	57.5035
GCLC	20.9938	11.875	11.1193	10.3635	14.0285	9.1613	19.1283	17.1563	13.3132	10.2108	9.1966	17.7058	59.9819	18.6115	24.1118	43.0488	10.6016	10.4739	9.0157	10.1957	14.0874	11.2547	8.4873	7.6159	19.0028	23.7532	11.124	8.2486	18.8551	9.7493	24.5433	51.0088	16.0662	17.1483	13.2755	13.8979	17.737	22.8885	18.1995	15.2129	7.9832	14.985	13.4505	21.4805	18.4584	9.2765	25.2573	13.6034	24.2207
NFYA	22.3543	30.8599	12.7163	21.9951	19.3239	15.0668	19.6388	15.6132	24.6377	15.4669	11.6421	19.6703	30.6771	29.6068	11.8699	36.972	13.8879	12.1921	23.5439	10.4973	18.5948	13.5463	23.196	49.5793	20.8152	26.9724	33.2803	69.2488	18.1622	30.9364	25.7808	33.6765	27.298	15.0131	19.7295	24.2982	21.7554	18.1955	14.8754	18.9165	18.6657	16.3129	26.9242	24.0309	28.358	18.1687	32.9123	25.0975	25.1217
STPG1	4.6538	1.6239	2.0237	2.982	7.6432	1.3298	2.7058	0.8185	2.5592	2.5749	5.6848	0.3214	0.4749	5.9429	2.8612	3.663	0.4499	1.6263	2.1772	2.1563	1.3532	1.6543	3.5937	0.4572	2.4498	1.6235	1.8011	2.7667	5.5766	3.6715	3.5592	0.6333	3.2969	14.9121	4.1109	5.1404	0.3705	1.4115	4.8074	6.3951	1.9567	7.7217	7.0689	0.7351	1.6956	1.9454	1.0287	5.2021	5.5952
NIPAL3	30.23	17.5739	15.5091	22.5229	33.9635	12.751	32.4849	15.3083	14.4288	15.6119	12.5266	2.2581	4.1282	38.6113	17.2494	24.0515	3.7872	5.5883	10.0857	7.4404	8.2486	9.7043	20.3626	1.2793	13.4589	13.3541	12.8978	5.6742	11.1726	14.5839	8.1025	2.5096	14.0138	18.2315	12.5141	27.1543	14.4663	23.8983	9.636	43.4323	7.9878	12.3365	19.0499	13.2594	10.8736	15.2012	16.253	12.8813	32.9166
LAS1L	8.6624	16.5279	6.0051	14.6338	8.8637	9.0369	9.7979	9.694	11.1687	14.1382	10.6908	13.9378	13.4787	14.5461	11.3357	19.5503	7.2114	18.0694	10.092	8.576	10.1987	5.1621	10.4075	18.7551	14.6601	18.0096	14.4454	20.7016	7.8364	13.2636	14.7244	15.4542	25.7858	9.8296	12.6998	9.5554	16.593	11.377	10.4311	20.797	9.8673	15.3486	12.8204	22.0142	16.9415	13.0682	19.778	13.0393	33.2511
ENPP4	40.4766	39.9496	1.3999	4.5194	23.2874	19.2002	25.0421	4.7297	3.3338	3.8512	2.3672	30.1509	53.931	17.7477	16.9638	35.3506	18.7684	3.9321	4.8827	8.8561	6.6231	26.4198	7.4349	1.8621	40.4074	8.2724	1.6423	8.4189	42.6551	10.0416	24.5232	23.7916	11.5795	28.8945	16.4998	6.6325	5.0542	11.527	31.4026	9.581	7.0585	38.0019	11.9037	10.0034	6.1092	3.6374	6.6207	54.6206	10.7365
SEMA3F	20.5601	24.0559	3.7438	27.2446	7.2766	12.0696	12.1085	19.2584	12.7226	10.4914	25.4527	12.9903	0.8698	9.2467	3.0743	14.3853	1.2756	6.3019	18.3396	8.8914	14.2909	12.7349	18.5292	252.65	11.6866	3.8727	15.8981	129.991	10.4494	47.4393	2.0984	4.7464	10.8478	4.6784	6.6704	14.5941	8.4447	9.6279	1.7876	9.6068	15.0835	5.0345	11.3732	14.2933	29.1561	12.4414	21.2014	12.0115	8.9048
CFTR	0.4592	0.5362	0.0425	0.3573	0.3566	0.2499	0.3957	0.2473	0.0947	0.3463	0.0861	0.4833	0.2737	0.0799	0.4299	0.2447	0.0906	0.6602	0.2779	0.3851	0.2317	0.1124	0.301	0.0783	0.908	0.5543	0.2762	0.5809	0.0995	0.0882	0.5182	0.5421	1.0531	0.1892	0.304	0.1776	0.3993	0.2666	2.6445	0.8028	0.0834	0.084	0.2059	1.4002	0.7918	1.1103	1.8125	0.2915	1.6522
ANKIB1	48.5261	55.7212	29.4911	56.2673	51.6327	38.5932	32.1143	58.865	111.585	55.6707	28.5351	52.1472	120.992	45.6494	45.681	83.1501	17.6381	32.1098	52.1254	27.7588	50.3183	20.1739	53.5948	51.4821	77.4858	76.5726	87.8266	72.8755	55.2904	35.1592	82.3542	123.454	90.6771	41.2628	50.9302	56.8462	96.1029	86.7573	91.689	56.9072	30.3807	70.7766	82.5522	40.6442	53.0002	69.1719	47.5219	21.9663	66.6036
CYP51A1	3.3101	4.4198	3.8039	3.4403	3.1882	2.7379	2.6102	4.6913	9.208	4.4255	0.6156	4.0012	3.7446	2.5425	2.0336	4.3525	1.0637	1.6389	2.9479	2.3196	3.8779	1.0766	8.8325	7.1307	3.9841	7.5592	7.3695	4.0287	1.4477	3.7723	5.7645	3.2454	6.3373	2.1084	3.1906	6.3376	2.4487	7.4593	5.052	0.8903	2.3488	2.17	7.2745	4.3215	3.3459	5.3554	5.7987	1.4727	1.4575
KRIT1	3.2138	4.5297	2.4768	3.6849	5.2317	2.2693	2.289	2.8931	4.194	5.1836	5.7191	3.3127	8.1442	3.8396	4.9389	6.7533	1.6457	5.4468	4.1266	3.2029	3.1887	2.7738	3.3651	3.0247	7.4555	7.0034	4.6591	6.7316	5.1799	3.7005	5.6989	6.1898	7.1017	4.4664	6.346	4.4114	6.9455	5.1686	7.1645	7.295	3.0851	5.5883	9.6721	4.2357	3.7271	3.9629	6.1538	1.8687	5.9775
RAD52	6.7834	12.2476	6.7685	11.2006	10.6303	3.8009	6.904	8.0812	7.8308	16.0921	10.1015	10.9177	12.5326	9.9981	8.3625	18.9127	10.9701	12.4976	10.9195	6.1573	8.0943	7.8416	5.1226	16.1504	13.0039	13.7816	9.637	16.3784	6.5876	8.1609	9.6272	9.7248	21.8008	6.8563	10.5555	10.1732	23.2356	8.1607	5.9481	13.0867	6.1415	10.2347	11.6294	13.4602	10.088	10.4368	10.1967	6.7251	21.6664
MYH16	0.0532	0.1878	0.0134	0.0512	0.1514	0.0875	0.0609	0.013	0.224	0.0133	0.0731	0.0469	0.1479	0.0126	0.0639	0.4461	0.0238	0.0618	0.0644	0.0105	0.0215	0	0.0231	0.2057	0.1267	0.2153	0.0242	0.2818	0.0784	0.0632	0.1409	0.1068	0.2922	0.0949	0.4313	0.0156	0.1296	0.098	0.0651	0.1212	0.0836	0.0331	0.025	0.0744	0.078	0.1326	0.0969	0.0158	0.0921
BAD	19.181	46.3925	77.0137	35.4277	42.1187	53.4979	44.6621	45.3459	47.4941	64.4495	43.1272	58.9091	43.2811	37.8419	29.7895	44.3858	48.3055	50.2224	33.5943	43.2115	83.8523	23.2906	36.1996	45.9206	21.3279	41.1038	45.5902	16.6478	50.5594	17.5952	39.8402	36.6831	55.1221	47.4684	22.7409	30.1517	46.6277	28.859	64.4098	31.3202	63.8841	53.273	42.6472	28.8473	32.6453	36.3286	31.9495	30.3694	30.5524
LAP3	303.138	91.0423	135.242	331.187	208.294	135.657	67.0026	184.899	145.56	218.556	188.77	102.855	177.235	227.971	237.047	338.449	53.2556	67.4743	144.252	156.466	109.936	215.987	166.67	72.9264	129.506	177.612	240.849	86.1578	230.851	124.111	201.514	118.811	165.909	383.397	232.69	160.656	231.358	168.456	326.577	94.1555	149.496	161.951	302.07	109.409	138.908	161.902	132.15	127.326	231.09
CD99	415.389	448.835	809.317	841.227	419.461	285.886	188.351	598.256	366.767	789.245	666.746	623.995	645.305	277.779	553.205	631.29	365.06	384.638	466.645	445.094	380.773	360.116	980.659	13.2791	798.053	408.768	373.09	159.589	936.968	669.817	657.974	208.852	320.737	732.3	323.532	885.77	205.497	699.591	1187.66	122.859	499.611	1151.08	553.648	160.151	245.958	413.99	100.405	880.199	266.904
CD99	0	0	0	0	0	0	0	0	0	0	0	0	0	0	0	0	0	0	0	0	0	0	0	0	0	0	0	0	0	0	0	0	0	0	0	0	0	0	0	0	0	0	0	0	0	0	0	0	0
HS3ST1	6.7359	6.6565	4.281	15.8516	2.7147	12.4754	8.6081	4.1448	2.3199	6.0081	12.8025	25.6538	13.7901	16.7456	11.3008	12.5078	32.4023	12.4288	8.9417	17.9356	11.4083	9.4985	3.7996	1.8493	22.5206	3.6202	16.3406	1.4342	16.4246	7.3657	36.5015	17.2165	13.0797	7.4653	4.9599	6.5044	3.6595	12.0117	19.725	7.492	13.0237	12.8467	21.776	18.1978	7.4332	9.5378	3.7519	25.769	15.0303
AOC1	1.259	0.3129	0.0446	0.0853	0.072	0.1458	0.0253	0.2381	0.0311	0.0665	0.2086	0.0976	2.0737	0.0839	0.1917	0.2812	0.0793	0.2231	0.2576	0.0697	0.1789	0.1771	0.1928	0	0.0633	0.1688	0.282	0.1174	0.0871	0.1895	0.2816	0.1779	0.0664	0.0226	0.2794	0.3109	0.1234	0.07	0.3255	0.5158	0.0398	0.331	0.104	0.1033	0.2599	0.1325	0.0538	0	1.9722
WNT16	0.3702	0.9678	0.1035	3.2843	0.3134	0.3383	0.0588	2.2348	0.4148	0.6174	1.1697	0.0226	1.0717	0.146	0.1729	0.0466	0.138	1.6326	3.6354	0.8292	25.281	0.4108	1.5879	0.3179	0.1713	1.3214	0.4907	0.5445	9.4922	0.1465	0.1089	0.1032	1.3344	0.4454	0.9955	0.9918	0.4651	0.5142	0.1762	0.7284	0.1154	0.3626	6.3452	0.1917	6.3307	11.734	0.2495	0.643	0.1525
HECW1	0.3083	1.6152	0.0606	0.292	0.9493	1.5254	2.169	0.2	0.0803	0.1567	0.1228	0.4934	0.106	1.9544	1.3367	0.2401	0.2317	0.2145	1.4289	0.3316	1.9155	0.1443	0.44	0.0559	0.7453	7.7319	0.0876	2.2318	0.1183	0.572	0.2231	0.0967	1.3164	0.0368	0.2278	1.07	1.4162	1.1474	0.2653	0.1097	0.3136	0.3597	0.7064	3.2888	0.812	1.1642	5.2019	0.6598	0.2977
MAD1L1	0.2228	0.2185	0.0584	0.0715	0.0849	0.2291	0.0796	0.1134	0.285	0.1626	0.2549	0.225	0.1075	0.022	0.2454	0.1157	0.0415	0.1708	0.2585	0.073	0.2436	0.3091	0.6058	0.0718	0.1105	0.2651	0.1266	0.2458	0.2507	0.86	0.2212	0	0.3244	0.3549	0.2717	0.6241	0.0323	0.3543	0.0909	0.2231	0.2918	0.2311	0.2396	0.1947	0.2722	0.1619	0.2816	0.4285	0.0688
LASP1	117.229	80.5951	67.6407	112.21	61.187	91.0541	70.4464	64.2459	120.437	61.7647	57.0177	79.0902	129.849	96.6644	70.3911	166.842	24.8792	56.7478	95.2583	37.7524	80.3269	50.8943	99.9388	140.826	85.8822	99.9019	169.858	68.2068	57.7887	102.87	80.858	102.378	111.39	67.5611	108.476	74.6851	99.211	102.234	59.3305	128.674	55.6759	49.0804	108.09	81.664	123.582	116.252	65.2293	67.3748	96.9914
SNX11	35.3291	35.2073	47.3518	31.7348	24.4013	25.0474	46.9203	28.6746	42.7159	30.9007	25.3882	49.709	52.3235	44.9751	39.7028	41.8371	104.409	37.6575	37.1266	59.5464	59.9948	35.9048	22.5016	29.1875	21.6869	30.997	41.0396	13.5447	53.1126	19.0175	29.5541	41.2407	38.2229	51.6699	34.1724	29.6441	39.2167	22.5914	53.8124	36.3853	58.5264	40.578	34.9819	33.4935	28.6087	28.1648	26.6531	30.5418	36.2321
TMEM176A	152.377	45.9193	35.9859	50.7047	23.8669	67.1679	29.8595	105.082	13.8154	71.0465	76.2405	23.6648	213.615	30.5326	84.0205	145.058	17.0788	57.7518	109.043	59.9018	31.0196	172.129	78.918	2.6611	84.8716	60.3673	94.6695	11.8835	213.857	94.8466	102.35	12.6914	12.8401	165.119	60.0276	58.0888	78.9914	60.5924	184.003	459.754	74.1631	81.4909	69.6882	29.7358	36.3174	81.147	61.6945	39.0635	44.2849
M6PR	97.863	67.1711	34.7369	68.5059	63.7756	44.8157	50.5863	62.3433	123.861	39.9806	30.9767	61.2462	97.5511	82.548	42.1954	68.4246	45.2744	27.9335	69.5755	49.2399	49.6253	93.1345	92.0768	161.081	66.4045	40.6588	47.6532	73.7382	60.7716	66.0846	69.432	52.3368	70.3275	94.2784	95.9078	78.2013	42.8661	76.779	58.3254	32.8282	49.4169	69.8119	68.2258	49.1719	72.9169	47.3987	59.7507	56.844	62.1351
KLHL13	3.884	21.4883	23.9998	14.6951	6.23	7.867	15.4449	4.5422	24.5487	14.8381	5.9106	26.3191	22.3859	18.4208	8.3371	7.9382	24.6948	7.9102	14.5834	22.2824	15.2902	2.7204	8.3629	9.8697	11.3943	9.9394	35.9216	3.8811	9.5581	16.1645	29.005	38.8807	19.72	6.4054	14.7065	8.3442	10.3012	12.4097	9.9067	9.2172	16.3055	13.459	20.7272	25.9164	14.8424	11.3048	28.5322	19.3934	22.9297
CYP26B1	6.6397	8.3988	0.202	1.262	1.9851	7.4312	1.6837	1.2257	0.6339	0.6195	1.9427	2.7861	0.899	0.9183	6.3189	4.0029	1.7664	0.8034	1.4423	1.6454	1.3239	2.6292	3.9592	36.0382	2.5328	2.2774	0.3346	49.4342	0.3943	21.6495	2.4091	0.7389	2.0043	0.8015	3.4054	2.3668	4.2612	6.0417	12.3854	3.1324	6.7617	0.4859	1.9314	5.0995	3.0412	1.1672	9.3384	7.7125	3.656
ICA1	5.4994	5.5259	6.4666	5.991	9.803	3.9574	10.4344	3.4912	2.0254	5.5714	11.8094	18.3345	6.1129	9.594	6.0934	3.1144	5.1812	5.5097	7.1237	7.5574	12.0429	3.9361	6.0395	4.3211	6.9366	12.2021	8.7309	14.9218	6.1087	5.2893	8.0411	7.0365	5.5921	4.4837	5.076	11.6113	11.455	8.1949	8.9176	8.8512	5.2778	4.6193	11.4178	20.1487	8.0268	5.4117	20.7038	6.7748	12.1479
DBNDD1	8.5007	53.4525	31.2018	62.2632	72.2228	29.3255	50.6648	28.1583	42.5744	37.7302	19.4149	6.6108	43.6399	180.125	52.9854	20.1089	10.8353	28.0358	28.7426	25.1071	48.2831	5.209	47.8362	1.376	38.3137	27.7628	43.5515	5.3769	11.5604	14.9712	28.9478	6.0395	28.2523	15.8511	16.4784	45.6832	36.4822	52.6607	12.9997	46.8333	35.2625	4.4935	43.2917	8.7463	27.6019	55.2872	31.6699	32.6128	42.9873
ALS2	11.7442	14.6468	7.0047	13.438	11.8961	8.8333	9.542	10.3488	19.1865	9.7899	8.5012	12.0617	18.0071	17.0247	11.6417	11.9471	4.5455	9.5255	10.13	7.5262	7.9574	6.7658	11.4972	12.4352	13.5465	17.6221	15.5119	14.5571	7.5785	9.5081	16.1447	22.0094	17.0686	9.6519	11.0621	15.8164	10.8518	18.6268	11.2558	10.4209	8.4394	11.932	19.8415	13.2245	13.5903	12.0493	15.5181	12.0166	21.1738
CASP10	12.0346	2.1443	1.136	5.5626	5.6486	5.0251	2.5567	4.7785	1.786	4.3528	3.4299	1.7553	4.85	4.5038	4.6907	6.6099	4.0899	4.3289	5.0066	5.6515	3.3244	11.2612	3.3316	1.6768	5.2161	4.172	1.9718	1.1135	6.1086	6.3301	7.0425	2.355	1.7789	4.8961	9.3499	4.3218	3.8201	1.7828	3.4572	3.8418	2.2166	2.507	3.2097	4.3019	4.9322	3.4857	2.0144	1.7139	7.2446
CFLAR	21.3833	10.575	5.5136	12.9365	9.4764	5.7228	3.6198	12.1995	6.8141	7.6836	8.5363	4.9398	13.4102	8.1137	10.8259	10.8516	3.7839	6.652	8.7423	5.9469	5.4309	10.7075	7.4787	14.7567	14.3218	11.178	7.4845	4.5656	9.6407	14.355	9.4964	6.2938	9.4758	11.429	14.1593	13.3706	8.026	12.296	6.3962	7.7324	5.7759	7.4452	12.1244	8.3674	10.4325	6.7408	7.4277	7.345	17.3498
TFPI	7.3988	8.6241	29.5434	4.4986	5.1924	4.619	7.577	7.5354	1.8594	13.8701	8.2664	16.289	31.8988	14.8855	6.4706	3.7065	4.2811	2.796	7.6042	13.4916	5.344	16.9226	52.1465	21.3049	13.1416	26.8436	4.1148	5.803	14.4485	34.0392	8.7439	35.8306	10.2111	4.4609	35.0934	16.4885	13.4479	6.8397	19.3651	10.0686	6.0276	14.1327	15.4416	17.6259	8.0359	2.3986	12.3068	19.4957	12.9182
NDUFAF7	6.6931	12.2036	16.4648	12.187	11.5608	6.5781	8.5677	8.4181	7.0783	12.925	12.3145	9.2335	13.4558	12.9402	8.9226	12.8086	10.4046	11.9788	11.6646	11.1382	12.8037	10.7121	9.637	24.5615	10.262	9.4942	12.3455	20.5655	14.3992	10.1309	9.4406	21.7742	18.1014	8.5734	12.5427	9.1887	13.1455	9.2908	14.1546	11.3263	14.4683	10.068	18.7648	15.4874	9.6124	8.9786	10.2897	10.0738	19.3375
RBM5	22.8099	25.0682	14.4287	34.1257	24.867	15.2994	19.7706	16.0957	19.8822	38.0633	24.9468	27.3957	18.0879	21.9648	25.7467	28.3394	22.4706	53.6342	28.4147	18.1786	25.4195	17.1762	14.2232	71.2703	32.7504	36.3912	24.4698	50.6618	16.5644	22.9132	26.0833	35.0286	59.3622	11.7009	21.9981	21.9259	51.4024	18.9771	13.4143	35.4589	16.9816	14.1359	32.2836	50.6387	35.9752	31.57	42.4065	26.6337	70.2983
MTMR7	1.3566	1.5484	0.2559	1.1559	1.8799	1.3548	1.9252	0.3549	0.5693	0.4848	1.1307	1.4513	0.8752	0.5616	1.5247	0.6915	2.2106	0.666	0.6335	1.1625	0.7041	0.6129	0.6638	1.0235	1.5221	1.5448	0.8146	2.3728	0.9515	0.7594	1.2053	5.0567	1.6564	0.8765	1.0144	0.6372	0.6237	1.6958	1.4942	1.3114	0.3481	1.5375	0.8866	2.5513	1.5623	1.1588	1.543	1.4138	1.2454
SLC7A2	19.4139	8.5086	0.5981	0.7107	5.9433	7.5431	5.1345	2.1462	0.6032	0.6267	4.8715	3.1797	32.4502	4.2589	11.8019	1.1928	0.7408	3.0252	16.3472	2.0126	2.8796	5.4847	0.6464	28.256	11.6418	15.5293	3.7337	49.74	6.9006	9.2169	13.8786	6.0084	3.4543	1.969	1.0324	17.9807	8.8929	7.3194	66.0085	3.3514	3.1267	8.8861	3.0084	3.0175	3.4438	2.0311	6.5941	6.5365	6.6958
ARF5	110.724	184.348	292.839	190.552	184.949	256.542	373.298	265.366	306.242	307.385	226.267	356.477	258.67	225.504	178.501	250.242	324.441	344.544	245.023	365.418	510.061	187.238	297.71	223.412	200.393	318.865	381.75	265.842	313.257	237.267	178.447	162.797	333.35	224.985	248.439	156.09	200.084	178.752	264.307	198.067	420.461	303.609	346.791	165.459	200.657	229.566	310.95	186.69	192.2
SARM1	3.4156	7.9769	1.8855	3.1868	1.9526	3.0576	3.0674	3.6754	3.6948	2.8279	3.3847	6.3843	5.9498	4.5332	3.4926	5.2245	1.7644	4.5293	3.9301	1.825	4.4901	1.6502	1.926	4.3919	5.9564	6.998	8.1795	3.1606	1.6324	2.1463	5.7036	4.732	10.0017	2.0563	2.1775	3.5598	5.1946	6.0296	3.6696	7.8987	1.3707	2.3258	8.3392	7.0215	7.1771	6.9128	7.3618	4.149	10.5786
POLDIP2	108.092	192.607	190.075	167.953	89.9984	149.504	168.943	166.403	232.187	190.701	152.488	292.198	258.295	223.31	145.022	213.792	151.469	118.214	163.734	157.497	217.2	91.5704	161.278	156.205	147.265	191.238	238.083	118.81	195.045	124.678	171.979	219.018	241.247	156.665	108.567	132.996	200.003	140.344	260.419	239.123	109.11	152.924	212.117	146.75	158.159	175.454	183.867	160.734	185.283
PLXND1	203.852	84.2956	8.9667	88.4928	47.2902	69.9887	33.1926	92.2579	70.5651	54.191	56.5497	29.4956	25.6128	49.3267	41.5449	76.0948	9.1122	41.8046	64.9882	22.1732	26.5974	79.4838	132.094	43.9747	89.4485	46.9088	46.676	28.1254	37.9367	144.308	48.5489	33.2377	59.502	42.3992	116.082	89.5642	26.5391	97.5044	28.6618	43.1893	39.9129	20.9064	51.7375	58.4455	121.679	58.5903	52.9339	74.0927	53.4825
AK2	35.4673	57.5254	84.6038	55.0313	40.8988	24.6084	46.5062	51.6615	52.7334	48.1377	39.736	39.257	51.8247	63.0356	35.3703	55.9174	69.1456	43.717	53.2816	83.9853	51.369	40.6105	59.384	58.2636	44.0223	42.1545	70.3315	50.1757	84.5491	48.7815	44.1264	59.0063	54.3475	47.04	57.1561	50.3157	42.8516	36.2886	51.3189	36.0824	66.8918	49.7992	63.3661	55.408	38.3875	42.1205	46.6153	73.3615	62.543
CD38	16.8298	20.3955	1.2682	11.3863	13.5641	13.1647	11.7825	9.0959	32.6233	6.4288	8.6401	10.361	52.8271	5.292	81.1756	54.7144	17.0905	11.4768	8.5457	4.4286	3.8533	14.471	1.9482	1.3998	13.4444	22.923	1.6684	1.6198	6.1046	1.8717	35.925	22.0574	12.8996	6.7476	11.1416	2.2889	79.8193	11.5427	36.6526	0.904	2.6485	8.7314	1.6308	5.3036	13.0822	13.5613	7.3346	15.0856	6.11
FKBP4	30.3875	60.5992	58.3951	44.8162	48.7211	38.9247	51.4242	36.4154	65.7091	51.9605	34.6542	56.5883	92.0359	73.2051	46.5566	44.2125	64.9386	53.7826	49.8849	45.519	63.4836	20.9504	75.2315	70.7305	68.3587	53.2927	70.4464	146.289	35.3988	53.7301	74.0544	64.4609	76.6237	58.2413	61.2966	42.5015	70.137	42.8246	50.779	34.6196	49.8134	49.567	99.7956	40.4599	44.6911	35.6006	99.4034	80.8573	52.1428
KDM1A	28.3589	22.2118	49.3068	59.4981	52.7833	31.5129	105.302	47.2014	59.3657	53.7137	45.2323	121.669	65.6729	105.223	57.8672	76.9616	98.534	63.838	68.0815	73.9275	103.067	27.6481	71.7363	133.241	82.5733	88.0473	116.25	172.407	49.834	80.0082	59.31	173.505	95.2178	41.8813	65.5238	52.563	64.6767	58.1	87.5515	47.9351	62.6804	49.1291	123.868	103.18	89.8954	70.8654	175.827	107.918	88.468
RBM6	29.2852	49.6458	23.1921	48.6355	29.0354	14.6745	20.429	19.4032	26.0909	53.8953	27.7506	33.3939	20.8204	29.1329	32.8106	50.8073	10.4706	90.9644	35.9322	15.3394	24.7083	21.1269	18.2219	76.9373	58.9705	58.1923	36.7174	61.0523	21.6528	31.3116	49.0846	53.6732	86.3442	16.7906	36.4635	29.2036	78.0895	20.9008	11.2901	53.1882	14.7427	27.9749	44.7088	50.8638	67.6289	38.06	47.7173	37.3404	78.8366
CAMKK1	7.1983	15.7957	2.851	5.0304	12.8983	10.5104	10.8178	5.5021	4.7994	3.5584	5.8451	5.8184	7.8538	2.1044	12.7466	11.744	4.5854	5.1757	5.2921	3.9167	8.7135	3.4877	7.8173	12.0876	5.7284	9.2517	2.7601	6.5152	4.0574	4.633	12.9553	4.26	16.216	3.3597	2.7246	4.1175	2.5922	11.0999	8.7101	1.3594	3.0211	4.7579	5.1488	4.3034	5.4496	7.6503	7.1772	10.824	3.6833
RECQL	26.7183	24.4686	11.1037	21.1731	17.4666	14.0986	9.3186	19.0203	21.5595	7.199	6.7239	14.1636	23.3672	35.5727	6.0385	31.0273	11.0057	8.0823	19.1839	13.2764	16.9595	13.6611	37.3198	34.6905	16.679	18.8314	24.1776	23.2784	24.2033	29.5741	15.3268	27.9003	26.2657	13.9635	39.7531	22.8946	15.3268	34.4552	23.3283	8.0441	11.5455	20.3013	30.4446	20.2195	19.8321	13.9853	21.0138	15.7096	30.2301
VPS50	10.5346	10.3824	6.377	11.0593	12.2195	9.6167	7.7493	10.6746	18.1672	8.8894	9.5791	10.2861	19.354	12.8005	9.608	16.8083	7.8537	9.6807	12.5069	10.3799	10.7586	8.8609	11.8824	14.3114	13.4132	21.0306	12.606	14.6407	12.1372	7.5053	16.5978	17.6902	16.4475	11.3804	14.2296	10.3132	16.2231	13.8616	19.2013	11.4324	7.0633	14.6387	21.5425	11.4379	10.8426	11.1977	15.1345	7.2666	12.3502
HSPB6	25.5449	28.1727	39.2758	55.4764	115.335	40.1914	17.0312	44.4972	37.9705	113.432	52.2345	15.8235	16.7279	39.5172	17.2588	67.6148	6.0529	35.8472	50.1595	35.4584	34.3457	10.7595	42.6384	34.961	24.4662	42.8534	17.8279	6.9581	59.9362	36.8058	28.9588	10.7465	43.9217	12.6995	70.3509	46.4295	56.0165	121.487	95.5513	32.3102	24.7395	24.9961	44.5353	3.6292	17.9785	13.8727	21.5547	13.1597	18.142
ARHGAP33	10.5295	76.0724	16.6449	41.1046	17.8379	27.763	68.2254	19.2119	49.7691	34.9593	22.2513	45.1864	29.8962	20.7263	55.4018	53.9502	22.2509	58.3751	32.7875	21.6119	91.3442	6.7555	10.3251	9.1571	42.7223	105.743	70.4377	28.127	8.9293	13.988	24.7081	28.4981	71.4366	10.2433	12.9584	15.8889	38.8286	28.7174	19.431	27.2011	20.0135	9.7677	37.3676	75.4873	59.7052	51.6372	113.713	44.6898	49.3517
NDUFAB1	66.9165	161.258	245.104	105.254	80.7424	87.0252	128.806	109.807	127.167	151.118	156.022	149.051	187.955	196.199	114.545	124.276	285.066	153.94	159.292	231.352	167.007	128.49	162.076	147.197	111.727	115.315	162.485	114.516	249.117	81.5175	65.6502	160.375	154.267	102.319	129.752	77.3723	141.442	82.4577	255.449	56.0599	158.012	157.539	153.324	122.213	63.14	101.775	155.936	156.566	131.411
PDK4	54.7379	33.0657	6.1872	54.3037	36.7503	25.6979	47.9344	118.356	6.6201	7.3914	8.721	17.2294	103.581	30.2479	44.4342	13.3537	18.5701	9.1099	8.9429	21.6758	16.8476	66.7899	14.1047	37.7184	75.3677	16.5574	1.5106	19.7505	31.1177	29.3844	7.1943	24.9082	4.7559	36.1742	26.7411	8.5271	11.2303	45.3729	77.8023	2.6722	3.2835	16.24	16.8447	28.0372	182.473	3.2758	28.6562	12.1851	8.8915
SLC22A16	0.7217	0.0674	0.0864	0	0.1222	0.1413	0.0982	0.2308	0.0753	0.1934	0.1179	0.0378	0.1194	0.061	0.1445	0.253	0.0192	0	0.1456	0.0676	0.0347	0.572	0.2055	0.2435	0.1431	0.1227	0.0195	0	0.1687	0.4897	0.0909	0.4311	0.0214	0.3065	0.2514	0.3264	0	0.0452	0.1051	0.0652	0.0579	0.1069	0.0403	0.04	0.4197	0.0856	0	0.4349	0.0637
ZMYND10	4.0433	34.4896	8.1243	6.9519	24.3344	63.9256	5.1149	15.9151	40.8754	4.5631	28.482	2.8916	34.548	8.3003	6.4195	50.5085	5.2232	4.0939	3.1789	10.8997	3.8928	0.7736	8.0098	4.4898	7.383	9.5932	2.2175	2.9219	40.2732	2.9524	102.272	5.2469	9.5678	54.7657	15.0925	6.8927	2.3444	12.0165	59.0959	2.2338	4.7472	17.784	11.6118	4.2231	4.3709	4.3998	1.762	18.1622	16.1388
ABCB5	0.0653	0.0355	0.0091	0.007	0	0.0596	0.0104	0.0089	0.1717	0.0272	0.0356	0.024	0.0084	0.0257	0	0.0082	0	0.007	0	0.0214	0.0439	0	0.0394	0.0934	0.0949	0.0259	0.0659	0.144	0.0356	0.0517	0.0384	0.1456	0.0181	0.0554	0.302	0.0106	0.0631	0.0573	0.0444	0.0459	0.0488	0.0752	0.0085	0.0929	1.0452	0.0542	0.022	0.0324	0.0627
ARX	6.5969	12.0255	2.901	2.6752	26.8243	9.4855	4.3447	1.1317	45.1056	0.755	4.2913	1.1158	49.0511	2.2439	7.0691	30.3277	2.1939	4.1737	46.9267	10.9602	5.5695	2.0095	1.8519	0.7498	6.2595	18.8773	8.8169	1.2841	4.075	0.1024	11.2683	1.6226	17.1882	7.0308	0.4853	1.1655	5.8125	3.1204	2.9814	0.7362	1.3309	4.5607	2.2507	1.6074	8.4262	8.0026	23.8339	4.9105	2.2379
SLC25A13	23.1619	73.955	13.0397	25.4486	31.7232	23.8851	27.8808	29.2709	67.3094	27.4305	26.4375	44.1579	62.0397	35.4638	30.6672	33.4285	23.4933	27.9907	32.9694	25.73	28.8523	23.9148	47.8321	31.4898	42.9791	44.9723	48.2061	69.2179	25.3642	39.2559	47.6497	29.1456	49.9412	22.568	44.9328	25.8851	48.5668	35.3341	50.2481	25.6569	25.8766	21.2231	41.7722	27.6575	34.9206	31.2858	76.1784	25.8885	40.3185
ST7	11.0174	19.1206	15.5894	13.5966	19.8108	16.9203	20.6581	12.8225	33.1955	17.6527	17.511	20.221	36.115	14.8926	17.5207	24.387	13.0453	17.695	16.2148	21.1318	25.3511	7.4655	23.076	19.8761	23.4419	23.9388	21.9006	13.684	25.2024	15.2077	22.6238	35.3062	21.0881	19.5134	19.2565	11.6642	13.9392	19.1398	26.136	15.2364	13.8794	23.6824	24.0973	13.7578	18.7214	12.2502	33.6816	13.477	12.2168
CDC27	28.7658	41.1233	18.6698	30.5198	19.865	20.1054	19.545	25.57	35.1965	21.4345	17.8171	35.5342	43.2293	35.1053	25.2279	32.8827	20.6606	14.9606	28.1194	20.2187	29.0491	21.9752	34.4984	47.8245	36.0564	27.3878	37.2726	33.1393	25.261	28.5264	38.8325	48.4746	36.6521	29.69	27.6621	30.0289	29.8952	33.0481	27.4388	33.5345	20.7271	27.8716	30.2227	29.2708	33.9092	28.5773	31.7482	25.8062	39.4388
SLC4A1	0.9169	0.0514	0.0165	0.1512	0.1597	0.0539	0.0936	0.016	0.2527	0.0819	1.0661	0.0866	0.1365	0.1859	0.1259	2.6855	0.0586	0.1014	0.3806	0.2447	0.0529	0.218	0.0142	0.1519	0.0468	0.0935	0.0744	0	0.0322	0.0933	0.0173	0.0657	0.0817	0.267	0.2507	0.0191	0	0.0345	0.0321	0.1325	0.0441	0.0815	0.0307	0.1068	0.064	0	0.0795	0.2145	0.0486
CALCR	0.8268	0.1403	0.02	0.4895	0.4038	0.2615	0.0227	0.3494	0.0976	0.0199	0.0156	0.1051	0.3498	0.3573	0.0382	0.2161	0.1423	0.1231	0.1347	0.1251	0.0321	0.3705	0.1383	0.2663	0.1514	0.1703	0.0723	0.1052	0.4294	0.3776	0.1473	0.2394	0.0198	0.081	0.877	0.1162	0.0277	0.0837	0.0584	0.0201	0.0178	0.066	2.3874	0.1667	0.1554	0	0.6511	0.0473	0.1769
HCCS	29.0825	30.1115	35.674	33.7089	30.7619	24.1534	27.8891	28.264	35.4263	33.1134	25.2297	27.1355	42.997	46.5302	24.6068	27.9751	41.1735	26.2102	37.5669	50.7442	42.9101	38.4399	54.5223	2.2514	27.1401	27.1004	43.7808	41.7172	41.077	47.8019	29.7631	32.7796	33.1044	40.6993	49.8619	27.4227	29.0067	29.2566	33.5933	24.4627	44.8657	55.1177	42.6171	27.438	30.0271	27.4108	33.1542	40.0117	36.5064
DVL2	20.3002	44.0318	28.7669	34.6864	24.2587	21.9973	30.9987	23.3815	26.0762	30.4873	24.2849	69.163	30.0793	38.918	15.8966	45.6577	19.3292	21.8	26.7297	23.3988	43.4424	14.9942	26.6967	90.7161	27.4294	37.7207	46.5252	34.9853	16.7557	19.3707	37.7809	36.8444	53.3017	21.7304	16.9284	29.9572	32.4361	31.7416	34.5253	16.0378	30.0372	19.3375	49.0155	38.2884	32.1147	33.8206	24.9692	25.526	45.3714
PRSS22	0.0282	0	0	0	0.0572	0	0	0	0.0741	0	0.0276	0.031	0	0.0333	0	0	0.0315	0.0545	0.0341	0	0	0	3.0007	0	0	0	0.032	0	0	0.2006	0	0	0.1054	0.0359	0.6973	0	0	0	0.1034	0	0.0632	0.0292	0	0	0.0688	0.0702	0	0.0419	0
UPF1	55.2462	57.3222	27.3779	68.0365	45.0665	41.7641	38.4239	59.9894	54.7548	45.0634	27.1742	50.9126	54.8565	54.2937	53.7627	71.2051	9.7553	37.4763	40.8121	23.2705	46.7829	19.8381	43.4512	52.0884	44.3552	95.875	53.2611	51.4095	18.8195	41.7033	49.2407	36.6205	63.5079	31.7832	35.0289	69.8429	67.3431	74.0335	35.3058	43.9668	41.9977	37.2166	66.494	47.2552	61.5385	48.0695	77.7492	41.6191	65.1372
SKAP2	64.466	55.4147	8.394	29.7417	32.2181	33.5736	13.7281	56.7487	25.8158	28.349	41.1592	4.5783	112.764	15.374	52.7036	25.8995	8.1081	5.9518	24.2259	31.3884	8.6691	54.0267	30.7186	16.6626	54.3898	35.9643	13.8847	5.8841	129.91	30.5567	64.3597	9.8021	44.6544	40.265	36.8461	35.4791	82.3802	19.1632	52.7809	19.8462	24.2188	30.3222	12.8969	17.7686	16.7635	14.2883	45.6916	9.918	17.0072
SLC25A5	270.822	560.614	936.639	426.096	391.677	489.089	747.202	462.762	868.936	769.789	402.205	580.826	599.468	729.23	392.543	555.745	1237.67	611.525	518.791	1046.69	1125.1	670.6	710.119	485.703	328.226	499.967	666.289	835.719	603.138	598.812	403.668	488.492	569.205	449.891	597.392	308.601	592.433	281.537	532.744	399.117	731.792	677.284	548.599	498.873	480.593	451.947	534.907	584.496	609.922
MCUB	40.4122	58.8889	72.5775	56.1319	53.3423	39.5252	12.8208	54.5237	60.855	56.5443	50.1809	7.632	54.3147	76.0972	20.2097	50.9494	17.0842	36.194	94.7847	87.3148	63.689	53.9383	60.5131	5.1812	31.7297	37.205	56.8941	13.6223	93.3638	37.3574	28.1371	19.1405	26.2949	86.5818	76.7786	56.0417	32.7822	77.427	55.1892	20.8997	82.6044	79.7029	89.7123	11.9897	35.9819	34.3436	17.7271	41.1584	57.012
HOXA11	0.0503	10.8989	1.898	0.8227	0.1022	0.6206	0.1079	0.4606	0.1323	2.0449	3.305	10.5256	2.9998	1.1603	1.2387	0.1709	4.8099	0.6087	0.1218	0.1731	1.8276	0.0837	0.5744	23.7813	1.4966	1.5561	0.6858	41.6156	3.2108	0.448	6.7566	4.5436	0.6904	1.0574	0.4247	1.0658	4.2002	0.2648	2.9552	0.3818	2.1175	0.8086	1.5637	12.0433	0.9217	0.6266	18.8818	1.0859	0.4663
POLR2J	87.7936	135.025	208.423	139.834	177.743	165.429	198.705	172.748	319.712	220.915	201.904	254.794	255.343	181.601	167.518	210.496	241.399	264.447	204.953	213.003	304.292	133.596	240.973	103.706	148.04	223.752	252.777	159.681	264.776	106.777	154.526	121.814	243.065	208.096	157.101	114.817	284.998	125.821	205.49	224.658	271	255.402	240.659	134.368	144.388	155.152	217.143	139.184	105.127
DHX33	14.2524	27.9098	10.034	23.248	17.5035	17.5485	12.4313	14.1859	17.1753	20.2627	15.0554	29.5765	25.0829	27.8713	18.2051	22.4742	6.951	16.3893	16.5102	8.3474	11.3752	6.8331	14.022	31.1302	25.5431	29.5113	30.9598	24.866	10.8463	12.0626	25.059	37.5898	33.3659	13.9461	13.0144	21.5877	28.6641	25.849	20.4796	13.6412	12.4832	11.617	24.0092	30.0728	21.4164	23.806	22.9857	20.7001	37.3038
MEOX1	0.1757	0	0.0316	0.0483	0.0765	0.3097	0.0359	0.0613	0.044	0.0942	0.1723	0.1382	0.1453	0.0891	0.1206	0.0853	0.0562	0	0.2735	0.1481	0.0507	0.0836	0.4095	89.0293	0	0.0299	0.057	114.312	0.2465	5.0679	0.2326	0	0.3132	0.064	0.9891	0.1834	0	0.033	0.338	0.127	0.1973	0	0.0589	0	0.9199	0.0625	0	0	0.2172
THSD7A	2.5388	22.4357	15.2297	5.2392	3.4903	2.8311	17.8446	8.12	0.4744	2.4757	4.3278	1.9022	11.2674	8.1431	8.646	4.8182	1.2167	3.487	3.4084	2.2064	12.3325	1.3915	3.9704	6.9997	12.6036	12.5205	12.8147	6.9159	2.173	7.1022	8.9477	11.3817	10.1395	0.9789	1.6399	7.509	11.4946	12.3351	9.5167	4.0275	2.139	5.2017	6.4175	11.8662	9.6856	1.3783	37.6902	3.7064	17.5102
LIG3	4.7406	9.3151	8.4226	7.4185	5.7348	4.5578	5.9576	5.7239	9.5277	6.9055	5.3883	12.5611	11.1228	10.9124	4.7127	11.1515	6.0636	5.5661	7.6038	5.1682	10.1772	3.0662	7.4576	14.8738	8.1118	8.6549	11.9416	10.607	5.5823	3.8001	8.8208	13.1859	11.3362	4.3819	4.9203	5.7407	7.6124	8.2851	9.6355	7.4243	6.4426	5.9575	14.1795	9.8632	8.7711	6.6376	11.2139	6.3525	10.7457
RPAP3	15.4971	19.424	15.0077	19.1323	16.6838	12.8998	9.2187	14.8444	15.6358	13.309	11.9105	16.3196	29.059	32.6368	12.585	20.5234	7.4512	10.6526	14.9634	12.438	15.4745	9.6078	19.225	22.2732	18.8292	16.377	23.3504	18.3528	19.5912	14.3636	24.0268	22.0372	21.3398	17.6642	18.1361	15.1082	31.7146	23.0993	23.8955	12.0624	13.5357	33.1042	28.2902	13.5658	17.2884	14.7866	9.5529	19.7833	25.3695
ACSM3	0.3308	0.184	0.1461	0.2322	0.1816	0.7352	0.1789	0.251	0.1803	0.1565	0.2191	0.128	0.3726	0.2538	0.1933	0.2633	0.2599	0.2336	0.303	0.2022	0.2706	1.8748	0.2138	0.6563	0.2766	0.3722	0.1625	3.3129	0.6803	0.1592	0.2602	0.4037	0.3904	0.2961	0.7044	0.222	0.2799	0.1882	0.5579	0.3279	0.0602	0.3059	0.1887	0.2812	0.6551	0.3118	0.3389	0.2395	0.3093
REXO5	1.7963	14.0078	3.9431	3.2831	1.7914	4.902	9.4296	1.9737	9.6371	2.4305	3.4107	6.5638	14.5974	5.3309	9.866	21.2895	20.3982	4.2048	2.9457	7.178	9.8549	3.0987	3.942	8.2246	5.441	7.2079	8.5895	3.1341	4.6502	3.2382	6.7852	8.0301	8.0278	2.5796	6.3968	0.9306	4.6869	1.5256	10.1526	3.0982	1.6864	3.0651	6.8001	9.8545	7.5395	5.0854	14.2894	7.5122	3.2289
CIAPIN1	27.4645	74.4502	110.583	57.974	49.2819	38.2708	93.7127	58.386	64.9583	78.7292	57.7719	113.614	63.4869	100.058	61.0659	51.3371	166.369	70.1328	69.9821	95.9301	119.275	39.2404	71.5088	66.8688	70.3931	69.4343	127.622	41.7628	79.0146	36.8532	56.6145	95.0917	102.505	41.2069	49.9238	43.813	93.8889	41.8829	97.1443	66.4392	65.8438	65.9135	103.91	77.561	68.5451	73.4153	118.541	76.6051	82.3985
SPPL2B	14.6953	43.3163	30.7716	53.1237	23.8691	22.9953	18.2621	28.5236	26.994	60.7762	31.1082	33.9998	23.9936	36.7529	29.6497	57.447	11.2322	89.6595	30.1037	15.5184	38.5906	13.5555	19.9836	24.9201	30.8281	88.568	49.7341	13.1747	12.5061	20.4795	30.3897	14.711	58.6414	14.1674	23.2537	21.1154	69.8222	29.5642	26.7221	44.1102	21.4821	15.1359	27.8625	52.2232	52.3217	36.7455	43.4051	19.264	88.1065
FAM214B	30.4338	24.4772	8.6614	16.7551	22.7829	19.5296	18.0468	23.9254	39.7993	12.5258	16.5524	18.7865	14.5345	15.2952	23.1975	33.6719	7.2424	27.4516	23.8275	13.5448	20.0003	17.8438	37.1687	19.2889	31.2652	15.3224	13.6263	13.6597	14.1922	24.571	34.7394	17.5957	23.2169	26.6699	37.4931	30.5283	20.6439	33.8931	8.6993	19.6065	26.5723	14.0109	24.7421	18.7086	24.0268	23.7165	17.1039	28.8936	14.4843
COPZ2	45.7269	25.006	39.4995	40.3186	32.267	37.8726	16.8664	82.3538	44.0721	45.403	83.2195	19.2547	27.2024	39.9993	36.0393	99.8369	28.7259	42.0694	30.532	58.9398	15.7571	52.8173	101.477	106.124	46.5359	26.4519	26.8526	20.2382	146.342	73.5208	71.4102	9.0261	43.7215	66.3653	87.7565	27.2833	58.6375	61.3045	186.599	59.7028	47.7733	69.5058	26.5868	8.8016	38.1423	23.214	4.3102	18.7998	35.1235
PRKAR2B	17.0275	30.8217	3.4072	10.3641	17.1991	23.7063	30.6411	11.4419	4.8895	2.1671	12.5416	5.7936	30.1302	14.8857	18.0302	70.098	3.5582	5.6568	23.4743	7.7446	18.7253	5.8205	15.8087	2.7391	33.3639	21.3635	9.1262	11.0499	23.3165	9.1087	36.5175	5.2164	14.7203	20.8691	5.922	72.0627	13.2885	17.8868	16.8291	3.1877	11.8991	30.1698	20.5645	15.1939	13.7752	10.7522	55.4671	15.5005	13.587
MSL3	14.319	11.7965	11.5679	14.0383	15.0321	10.5567	9.8406	11.1708	7.8912	10.7491	10.1501	10.0915	18.0185	16.8143	10.0835	8.3503	13.0496	13.3292	14.1273	16.5443	15.3646	13.6651	12.2185	31.6454	13.8534	10.5431	13.5923	12.4019	15.4185	15.0627	16.2136	11.9862	14.8682	11.2457	21.1943	11.1333	13.1102	9.1768	14.819	8.3784	11.4574	29.1426	13.9378	15.5777	12.8613	11.338	10.8263	12.6105	22.4542
CREBBP	31.5304	28.9203	7.3143	29.9677	18.7927	14.1247	13.2471	13.5441	27.9298	12.7205	9.6069	18.98	27.7506	22.8632	18.5242	33.1636	4.9034	15.6469	15.7307	7.6255	14.7147	8.4173	15.3126	48.9663	26.4291	41.3872	25.6209	26.5499	6.5371	19.7601	21.2631	24.0035	32.1704	6.6301	17.1989	29.7722	18.7545	32.4887	12.2186	17.4883	5.9782	12.6696	37.7788	30.1435	27.5566	22.9927	53.519	14.8053	44.748
TSPOAP1	3.6664	10.3553	4.0031	11.6127	13.3635	11.3437	7.2961	5.3612	0.3825	6.8934	5.1788	12.6189	4.0337	4.3295	10.3015	9.7277	4.3242	11.0181	4.0605	3.5764	9.1251	1.197	0.3205	0.6302	9.6096	14.1099	8.3706	6.6317	2.9664	1.7848	14.1882	2.0112	15.7463	5.8197	1.1744	4.9869	8.8793	7.7407	5.5187	9.2227	3.3744	5.4892	11.9895	19.5641	7.5309	9.2222	13.7307	6.3184	19.6971
MPO	1.0849	0.8024	0.383	0.4394	1.9333	0.7044	0.2993	1.3478	0.0501	0.119	0.7279	0.021	0.0882	0.1576	0.6859	7.9553	0.2129	0.1474	0.2765	0.2433	0.1537	1.2673	0.1242	0.2942	1.0419	2.1513	0.1514	0.2519	0.6074	0.5424	0.9571	0	0.285	0.3152	1.864	0.3337	0	0.4258	0.2329	0.3371	0.5982	0.3553	0.4465	0.0222	0.9764	0.4742	0.3464	0.5951	0.6586
PON1	0	0.0495	0.1589	0.0972	0.8212	0.5195	0.1806	0.0925	0.0665	0.0316	0.2478	0.3895	0.4096	0.1494	0.3035	0.601	0.1978	0.1467	0.0918	0.1491	0.204	0.0841	0.0824	0.0976	0.5713	2.3146	0.0287	0.3344	0.7443	0.06	0.5684	0.8875	0.599	0.0322	0.256	0.1846	1.3624	0.0332	0.9277	0.8309	0.0567	0.2096	0.0593	0.3532	0	0.1259	0.2299	0.1128	0.3122
GCFC2	6.588	16.3267	7.1259	9.7661	8.6141	6.5703	8.3797	7.1125	8.5036	6.764	5.7608	1.2723	16.466	11.2519	12.2089	10.0513	5.168	9.1493	7.6482	9.2823	7.9383	5.1555	6.816	36.0812	10.7792	9.0807	13.8235	16.7564	6.2155	6.874	13.1739	16.6515	11.9463	10.4281	6.8345	8.2074	11.2456	9.9139	15.1474	7.8352	5.7944	11.0124	8.7369	11.3547	8.497	6.3384	14.8557	7.795	16.313
WDR54	16.2184	51.0441	82.8594	32.448	22.2353	41.4277	67.053	28.651	34.5942	36.1832	33.6525	42.5633	40.5563	40.8151	19.8759	44.4717	43.4858	29.4847	36.1912	39.4889	65.0402	18.5715	46.0714	21.4064	31.3718	28.2008	68.2707	37.6991	29.3544	24.2891	50.8337	43.2288	44.7005	43.9311	27.079	24.3858	26.6141	27.5351	52.3149	24.5925	45.6569	31.2938	60.3859	37.212	31.1658	27.5033	39.053	46.0121	35.3144
CROT	20.859	22.0166	13.5897	25.2239	94.5764	24.3725	9.8163	46.2052	95.3436	21.416	21.1123	19.3443	40.9751	58.6103	39.9864	63.0386	15.7512	21.8828	28.0837	28.8247	15.7604	18.2547	55.6653	14.9924	40.5427	37.2244	33.8351	34.4223	41.7693	22.7894	48.232	46.3975	39.4411	29.3639	48.7441	58.8365	35.909	37.9868	68.3102	24.4113	35.4976	43.5128	50.2754	17.317	22.7852	20.8265	15.3682	16.0871	30.3283
ABCB4	0.9469	4.7094	1.3328	1.7131	2.0471	1.3217	0.9312	1.6544	1.1807	2.2382	0.5281	4.2283	1.4887	2.4968	1.3669	1.5251	0.7772	1.1857	1.567	0.9824	1.3676	1.3881	7.7362	2.0813	3.9592	3.5759	1.2829	2.4146	1.4288	0.6499	1.7932	1.7871	0.9972	0.5755	1.4276	2.7037	1.3146	1.4974	1.3077	2.3623	1.8527	1.8918	1.6813	3.9974	1.1884	1.4933	2.8851	0.97	2.5979
KMT2E	34.4675	31.666	14.0191	29.0212	23.0767	20.5883	30.5731	15.0341	31.8037	22.2385	14.7879	22.4483	41.0893	22.8017	26.2109	39.4832	7.1912	23.2074	28.8121	10.5901	22.7167	11.9054	29.5688	44.8496	32.9854	41.0707	42.1462	46.3535	14.3615	30.3829	30.921	43.4737	47.1977	19.0749	30.526	42.2289	29.0381	38.1256	17.6641	29.2658	15.9511	20.9434	49.604	35.4763	34.1209	30.9315	60.2218	23.2757	41.2353
RHBDD2	208.507	335.287	277.554	327.65	384.08	608.246	312.149	386.028	945.138	403.811	391.964	367.787	759.962	420.104	390.454	509.939	221.765	342.054	308.839	283.175	488.297	147.837	523.72	203.486	318.641	582.913	521.164	167.863	321.878	188.581	475.245	256.375	456.521	645.826	205.39	264.894	420.827	448.81	422.453	404.312	396.071	426.911	466.653	173.629	263.009	356.26	271.86	241.664	225.318
SOX8	31.0886	203.239	92.4179	56.8063	50.2336	42.3038	280.605	30.8215	91.2519	66.9664	46.9188	295.516	104.166	161.293	356.867	82.2991	133.302	320.475	129.347	99.1117	467.175	12.2992	25.0021	27.0063	186.15	279.936	435.111	41.3476	22.1946	4.387	131.006	378.452	377.154	6.486	4.6828	58.8781	227.279	53.4755	104.143	102.484	32.2661	50.8505	192.2	579.756	402.428	326.714	1614.64	245.433	179.808
IBTK	22.5292	19.6555	7.9306	17.0724	17.7842	8.8652	8.8591	14.7392	17.1088	10.7281	7.3083	16.4578	30.9184	26.8107	9.5718	21.5585	7.4393	10.6581	16.8531	8.0939	10.0391	14.2258	21.9437	45.7217	19.3599	15.0505	21.2906	16.2041	12.1724	22.9482	16.6991	33.2643	14.4295	13.7324	19.2926	23.2999	13.7145	29.0669	9.9885	11.784	4.7102	12.7274	16.8622	19.3659	20.7274	14.2906	17.0713	18.3863	31.3429
ZNF195	4.7752	11.5823	6.8633	8.3488	6.9813	4.1016	9.9223	5.1368	6.1527	6.3525	5.9808	11.9437	12.3924	13.0926	6.2863	7.0059	9.9106	10.3822	10.2225	5.9922	11.1766	4.9998	4.4879	7.1182	5.846	7.8226	12.2042	5.463	8.373	3.4579	6.3036	10.0386	14.6911	6.1709	7.8077	5.7209	11.1081	5.5516	10.4041	7.7437	6.7691	8.3522	5.8097	7.7467	9.6064	8.0832	14.3355	5.7947	15.2522
MYCBP2	16.9985	7.1341	3.3852	9.3554	9.2086	6.5616	7.5985	6.3262	4.8532	5.3257	6.2299	6.6035	6.9287	9.2679	9.7143	6.0928	4.1606	5.9916	8.1543	3.5677	5.7209	6.2767	8.1915	14.7451	6.8208	7.329	10.6526	9.3654	4.2264	13.4978	9.8575	7.2061	15.1418	5.8738	11.5806	12.3269	4.8574	10.3547	7.5648	6.1612	3.224	4.2109	12.999	14.3335	11.4582	10.2837	19.0347	7.0955	16.1442
FBXL3	24.9046	18.7691	24.6866	29.3051	30.0757	18.18	21.7644	21.5205	12.504	17.4317	18.2059	20.4986	21.7402	33.294	18.9279	21.6211	19.7338	16.237	25.8315	17.7726	24.0317	16.2024	16.8877	20.9098	15.7266	14.651	29.9526	12.432	40.1288	25.3137	17.3877	25.7544	23.8644	26.2275	15.8695	27.9059	15.4962	18.3012	40.6619	15.6361	17.7312	43.5652	32.2179	21.3315	19.1203	18.5779	24.8192	21.695	32.9458
ITGAL	25.7059	1.6947	0.6676	4.2686	7.7286	3.974	1.9261	3.4897	3.8851	2.0259	2.6894	0.9968	5.1617	3.8639	14.0604	7.8013	2.4735	1.5811	3.5182	4.4305	2.1841	9.8783	4.159	0.7364	3.8469	3.8218	3.487	0.9909	2.5228	3.3215	13.9502	1.4684	3.1759	12.5285	21.7569	7.5281	1.3259	3.0717	5.2641	1.3257	2.521	2.936	3.7921	7.9604	8.1465	7.223	2.0126	3.5665	2.6409
PDK2	20.6762	22.543	15.6172	30.5248	14.8815	23.3116	34.4282	28.9424	26.9645	12.7231	12.1645	22.5799	36.6287	26.2838	17.76	32.1196	13.1046	11.3554	21.4808	13.635	20.5313	11.4786	12.3953	19.1885	18.9238	27.7375	25.1898	10.3134	18.5856	8.2906	18.4943	29.0614	23.5012	20.353	9.5581	18.2345	17.0754	27.4645	22.8263	23.8395	15.6743	25.0171	25.9661	17.3828	12.8594	18.6477	25.978	19.4006	23.5195
ITGA3	26.6903	17.0071	12.0587	56.5477	33.955	21.8265	13.509	77.1088	59.0121	21.8525	33.0482	9.0431	5.3133	31.7709	17.5303	18.0517	4.0516	14.6385	37.5274	5.8459	7.7411	16.9632	288.364	1.438	34.458	11.6357	102.682	5.8924	11.1806	63.4582	37.4478	8.5571	60.5271	143.877	16.4517	193.946	17.2028	41.6263	12.8495	19.0495	101.078	19.1765	43.7522	14.1305	20.0601	62.3471	13.2117	85.9751	93.1192
ZFX	15.7489	15.1623	7.5581	15.6784	10.6165	11.5774	10.4161	15.9346	18.2981	8.7432	7.0803	10.3076	14.8894	14.4361	7.7985	20.0342	7.8837	8.133	11.4936	12.3893	8.5463	9.0759	10.4202	39.9886	12.5526	13.5222	11.3256	14.6998	9.3369	14.4752	11.3537	17.6311	20.243	7.817	16.3643	15.0554	17.9225	20.8693	12.5099	14.611	5.6702	27.032	26.8475	18.0441	11.9589	9.6792	20.4024	10.7719	21.5921
LAMP2	186.615	125.39	101.819	147.754	124.311	81.0494	123.982	163.551	237.782	106.029	84.8746	93.6135	123.03	131.449	109.634	178.406	85.8268	72.3166	113.752	125.692	72.503	158.369	184.481	88.9849	145.118	89.8149	116.841	62.8825	120.148	226.964	204.109	146.72	97.6126	178.568	160.921	135.312	102.196	268.932	130.954	61.391	86.8458	221.061	74.8118	72.9273	94.1695	83.6064	84.8012	129.808	126.341
ITGA2B	4.4088	4.9114	0.5485	1.0432	0.7663	0.7271	0.4044	0.7483	0.8993	1.7545	1.2599	0.8178	0.5187	0.7111	0.8495	2.43	0.4746	0.9927	1.0418	0.3593	0.6662	0.7456	0.141	1.4121	3.5349	1.3464	1.058	6.2411	0.4051	1.0358	0.8891	0.7689	1.559	0.5256	0.5706	0.31	1.0867	0.3723	0.101	0.5368	0.4234	0.5623	0.9679	2.3346	1.4398	0.6755	1.2335	0.5616	1.2382
ASB4	0.9911	0.543	0.3299	0.1542	1.0511	1.0788	0.75	0.1068	0.2301	0.2005	0.2001	0.3692	1.0801	0.2069	0.7178	0.1816	0.2771	0.0564	0.1412	0.129	0.4707	0.4852	0.1743	0.2253	0.4856	1.4046	0.0331	0.1929	0.2505	0.1211	0.675	0.5851	0.0909	0.2414	0.1312	0.1065	0.0761	0.2301	1.1594	0.0737	0.0982	0.4383	0.2906	0.2207	0.5341	0.1452	0.3316	0.6076	0.2702
GDE1	68.6014	61.5401	68.3504	66.6384	60.9346	51.501	70.0744	67.8631	72.9882	51.4891	37.6972	67.2261	91.261	87.506	54.3319	76.9224	61.4098	44.2163	66	60.9326	77.1928	72.2891	76.0406	64.5505	70.114	67.4433	77.1698	38.3565	73.691	42.8719	67.9916	74.1232	65.5977	46.8527	45.9943	59.1466	80.6248	43.0408	90.3571	26.3635	36.3901	73.6615	56.8632	52.1804	56.9311	66.4803	58.1866	59.3973	75.0443
REX1BD	25.8895	32.1156	108.898	51.667	35.763	49.3804	28.5782	39.873	34.6118	83.6175	61.3168	32.8523	33.8511	53.5869	34.6841	35.73	58.4152	60.3967	46.1699	72.1449	71.5466	44.1535	34.0843	27.1916	21.9917	39.8044	39.5246	18.847	53.7276	33.0826	29.1195	17.5871	57.9203	29.2773	38.4223	27.9062	43.3357	29.1918	63.6123	31.2346	53.8506	43.2245	42.9595	48.8831	35.7081	20.0936	29.2652	27.1281	64.8983
CRLF1	2.7378	106.139	1.2521	5.8985	20.5461	87.5525	19.7275	0.6906	2.1825	0.7924	1.3756	2.2924	5.2398	0.2141	9.9468	2.0759	2.1254	0.9418	3.0132	3.6045	1.233	1.5818	1.8452	13.436	1.6693	2.4227	0.4627	43.8748	2.7772	3.6808	62.7559	4.7684	2.936	3.286	0.815	1.4547	11.0989	7.3241	2.3814	9.1295	1.4223	1.7129	2.601	2.1615	1.6582	2.3112	5.353	4.6822	4.6417
OSBPL7	7.3957	13.3588	4.9074	16.1251	7.5431	6.0067	9.5778	7.1583	10.7309	15.37	13.7725	12.0252	11.8516	7.9862	11.8645	12.8892	6.8082	16.6318	9.0153	4.9421	10.2055	7.1752	6.1091	6.658	11.2074	17.0385	11.303	8.3152	7.7235	3.9906	13.5576	13.019	24.6239	8.9531	10.6244	8.0153	14.2148	8.6964	8.551	25.5436	5.3776	4.8198	13.6718	22.1463	14.5978	12.8516	12.9817	7.9079	22.9119
TMEM98	20.1387	80.9114	47.8541	11.6658	31.0377	60.5119	66.2258	40.6553	17.6138	3.9013	37.3239	104.272	104.963	63.6662	25.619	35.608	89.3877	23.5283	15.6217	12.4344	12.7477	19.13	5.5589	111.315	35.2071	10.5784	7.6752	99.5301	32.8839	16.2442	40.1099	48.5116	40.7587	11.6735	34.0758	11.7818	8.0596	14.8673	83.6329	1.9644	42.0286	19.9981	55.5802	51.581	17.8633	8.7703	13.7198	25.3762	65.3048
YBX2	0.0725	2.9417	0.4011	1.1295	2.7829	0.2384	0.7666	0.6017	0.5593	0.7071	0.1706	0.2554	0.2518	1.6117	0.6094	0.6732	0.1135	0.1824	1.2811	0.1996	1.3166	0.1448	0.0631	0.2988	0.6728	0.7761	0.774	1.7269	0.1779	0.3787	0.2302	0.1455	1.7364	0.0923	0.4569	0.1695	0.1513	0.2289	0.071	0.1283	0.7485	0.1503	1.2073	0.1182	1.0978	0.939	0.6375	0.1079	3.6546
KRT33A	0	0.101	0	0	0.0523	0	0.1473	0	0.0904	0.0644	0	0.0567	4.7129	0	0	1.8091	0	0	0	0	0	0	0	0	0.1226	0.1226	0	0	0	0	0	0	0	0	0	0	0.0896	0.1356	1.6394	0	0	0	0	0	0	0	0.0781	0	0
MAP3K14	11.2639	8.3949	8.2671	26.1597	8.5777	34.0929	6.5854	13.4621	18.3625	16.1177	12.8334	12.8736	29.6916	15.3679	13.9844	46.9945	9.1656	12.3022	16.2174	13.9298	11.0443	8.083	4.2629	7.6588	18.252	20.5874	10.455	5.1734	17.1255	7.4961	9.5135	15.452	21.9454	11.4071	14.2388	15.3509	10.4866	10.0055	5.7112	15.9249	7.3387	14.5303	31.2322	15.0401	11.8048	15.1964	7.9213	8.2523	25.0146
ABCC8	1.5893	5.2857	2.22	1.3646	1.6251	2.1711	4.0476	3.275	0.3694	2.7215	1.4224	4.7453	3.1432	1.8923	1.153	12.1476	1.6401	3.5879	0.8845	0.8496	0.7858	0.2486	0.0696	0.2198	1.8467	6.6685	1.7691	0.2118	0.7462	0.0507	2.3712	5.5661	2.2757	0.2038	0.084	0.5767	6.438	5.628	0.248	5.0322	0.6525	0.1493	1.8705	0.9133	1.1725	12.8612	2.7175	2.3501	6.9795
CACNG3	1.4008	5.8706	0.5725	2.8634	9.0704	17.2805	2.4526	0.0428	0.0307	0.7884	0.6524	0.0386	0.1622	1.7811	12.703	1.9833	1.0965	3.5933	2.5862	2.1695	3.1807	0.3497	0.0381	0.1353	0.125	11.8325	0.9548	0.2318	0.6877	0.0832	2.7341	0.1757	7.4717	0.1338	0.0394	0.1023	0.3046	7.0502	0.2143	0.1329	1.6903	3.5953	2.3004	2.6518	1.0266	3.6643	8.338	1.9812	0.6492
TMEM132A	57.5073	120.035	47.565	70.0123	103.501	139.204	63.5424	79.9979	154.81	98.5108	72.6331	123.882	161.226	53.4665	114.445	179.414	18.691	48.6001	77.4299	24.9577	116.59	41.7845	82.3406	99.3613	52.6166	94.5828	158.362	54.3602	59.5403	38.1151	96.8824	91.4609	151.357	32.9677	39.7677	86.3612	113.018	114.02	147.964	187.604	113.043	26.9034	95.7549	65.6395	98.568	172.882	76.6577	52.5276	61.1441
AP2B1	142.111	238.784	124.401	189.024	158.025	157.575	159.345	153.131	212.843	150.987	93.4387	268.279	229.932	200.238	160.334	189.161	100.105	96.6168	146.198	91.2266	182.102	62.3851	121.608	120.729	211.065	189.894	242.333	110.267	107.247	86.3414	196.486	303.128	182.2	135.862	84.3869	190.204	190.537	326.972	153.626	193.584	114.179	113.07	234.033	190.158	180.953	198.314	195.531	252.908	232.265
TAC1	2.7842	1.4224	8.6796	9.2417	7.01	22.8971	4.2036	0.5266	0.0344	3.3351	1.4996	0.1295	0.2724	5.241	4.6158	2.4873	3.2011	35.3772	33.5633	6.7481	5.8567	1.4359	0.2985	34.3979	0.0933	104.549	8.2414	14.5328	4.4281	0.2328	12.661	1.5741	19.962	0.3497	0.2207	0.0573	4.9111	13.6218	0.4319	2.1823	8.9352	62.9487	0.322	8.0401	2.9695	4.5915	5.471	4.5535	0.4361
ZNF263	13.2107	26.6211	16.324	21.4725	14.5897	9.5712	16.1396	13.632	28.4824	18.5426	13.365	18.0347	28.2136	24.1197	15.2127	40.5906	7.7383	13.8231	16.7675	14.3001	19.9975	7.8532	14.9689	21.0278	22.3077	28.1158	26.0256	17.3469	20.1786	14.3794	14.4149	24.9892	27.707	10.859	15.425	23.0259	17.4532	20.9008	16.3858	22.4117	10.4035	14.4933	28.2005	18.9444	18.0309	15.1237	48.3526	19.3239	22.208
CX3CL1	40.3138	53.6329	25.2577	60.819	38.5104	42.242	33.5032	52.4892	39.5976	45.2516	50.9392	34.5951	22.5373	45.5101	97.4921	35.1489	27.7747	46.4052	65.8915	23.3158	40.217	10.9868	74.7491	10.7223	43.8434	39.8543	79.9262	9.6908	39.2922	32.3141	54.8358	76.7529	93.867	17.1908	15.6205	57.6547	56.5454	135.304	43.1201	29.0926	69.0207	36.853	63.434	39.6421	45.6763	99.1985	60.7609	74.1867	48.7753
SPATA20	43.3719	53.4566	41.8741	32.8884	85.2578	52.5007	33.6745	56.0364	52.0844	63.4034	59.5743	45.0608	59.8035	36.3614	30.1266	151.437	20.1996	18.2644	25.1724	45.8656	27.47	39.1948	44.9584	45.7892	54.5446	65.7423	32.1385	55.6089	45.0832	29.3797	81.161	5.8699	58.4624	44.7567	60.3884	67.1602	72.2045	44.2587	109.331	61.0474	42.8664	64.6347	62.6202	14.9764	55.1564	55.9062	12.3422	30.0001	67.9774
CACNA1G	8.767	9	2.5256	3.4144	8.3016	3.1825	7.1522	2.02	1.5738	1.235	3.7618	0.9919	15.219	4.9005	3.5581	36.1756	0.4253	0.9494	2.3101	0.6233	18.5698	1.3993	1.7121	59.5833	2.9693	10.2873	14.1057	10.1115	1.343	5.3952	2.2072	2.2095	4.4703	0.3825	1.6898	4.2895	2.3907	8.0153	7.7653	0.3291	1.8198	1.7436	3.3418	2.4484	6.666	10.5382	5.3424	1.6786	1.4017
TNFRSF12A	46.1472	81.3066	243.394	162.649	253.482	63.3042	32.979	146.169	392.921	130.635	166.488	59.8489	81.2722	251.876	104.185	108.675	79.9922	173.052	220.4	164.36	179.508	110.564	538.302	29.0489	130.763	76.9869	456.752	24.9157	140.277	205.241	188.964	31.6093	244.403	195.93	293.876	130.338	76.1205	91.2291	21.669	80.3394	255.856	146.348	212.063	51.0677	62.2833	209.223	47.2584	213.873	141.327
DLX6	0.4287	3.9927	0.098	0.15	0.2177	1.0417	1.1141	0.0952	1.162	0.0975	0.0764	0.6223	63.2694	0.1152	8.2858	0.4635	5.2519	0.283	2.831	0.4982	0.2753	0.1946	0	12.9021	7.119	2.2257	0.1107	29.7912	0.9089	0.0231	3.2749	2.0534	1.0212	0.0745	0.2194	0.1139	0.1017	0.2308	1.9318	0.2465	0.0437	0.2223	0.5715	0.3178	0.238	0.2427	26.4792	0.4062	0.6502
MAP3K9	1.8591	4.4102	0.075	0.6204	2.8297	2.9197	2.51	0.8073	1.2642	0.1898	0.8876	1.2116	0.5648	0.4359	2.8189	2.9959	0.2182	0.5247	1.8898	0.2931	1.3565	0.5233	0.6837	0.8587	1.4125	3.1146	0.2832	5.4164	0.3193	1.5446	1.7644	0.1632	1.2714	0.2417	1.5741	0.4118	0.2828	2.0896	0.8292	0.2605	1.0282	0.697	1.6403	1.0103	1.1651	1.6879	6.2223	2.0092	1.2191
RALA	56.5728	108.713	76.7381	77.5705	96.6335	71.27	91.0471	69.9132	115.483	79.0629	69.1384	113.94	142.956	206.306	72.3662	73.9145	43.3157	75.3888	88.086	52.7717	110.775	50.1422	115.626	71.7359	139.572	101.895	154.28	104.524	92.4614	82.5215	151.209	121.979	110.255	113.649	113.361	98.0936	124.572	102.256	107.733	76.6088	76.2183	106.615	122.841	81.639	91.0469	62.1983	125.448	97.4866	97.8907
BAIAP2L1	1.1279	4.6278	0.2802	0.4554	0.7072	1.2597	0.4379	1.02	0.5739	0.4703	0.5598	0.2454	0.3064	0.4282	0.3178	0.2524	0.0467	0.337	0.6238	0.2739	0.1967	1.1126	9.0092	1.3453	0.6131	1.7892	0.1424	4.7	0.4444	5.4731	0.3501	0.4192	0.3127	0.2129	4.4045	0.2442	0.2664	0.4214	0.3068	0.317	1.0316	0.6498	0.6534	0.3244	1.0205	0.3122	0.5913	0.2902	0.7916
KDM7A	15.3194	6.716	1.4765	5.268	5.4533	5.0042	6.0163	4.0114	6.3086	2.4354	2.9903	7.0791	10.1041	4.0218	5.5287	6.5352	2.0253	4.615	5.7198	3.0199	3.9733	3.4793	4.1722	8.6032	12.5306	9.939	6.9614	6.68	5.1489	18.6665	9.7758	10.5604	9.4766	2.9912	9.9757	7.9287	3.6609	7.3848	5.4843	4.4095	2.7561	3.5781	11.1429	10.3577	7.6419	4.6725	13.733	7.961	9.5631
ETV1	8.0155	46.0997	117.462	51.69	50.1254	26.0121	92.3408	40.2163	81.3926	85.1714	31.7055	222.816	115.722	126.987	20.622	17.8334	39.844	48.9396	59.6851	35.9566	93.248	10.6687	109.766	55.5361	67.6642	90.7596	173.315	37.5207	18.5797	51.8501	50.0299	233.818	137.138	8.2899	42.0393	75.7917	101.581	55.8584	55.679	92.0483	47.094	53.4351	121.246	204.423	91.0796	93.7739	330.438	67.0555	156.891
AGK	6.3951	12.8278	8.4926	11.4886	11.9969	9.0066	9.7146	10.1059	14.9082	15.2202	11.1446	12.8409	16.1977	13.4652	12.0684	17.0247	4.8285	12.2412	11.4271	8.9732	12.0968	4.8888	21.1821	10.5577	22.7104	18.5767	17.6104	20.1855	11.8012	11.2005	17.6556	13.8873	22.951	17.6611	13.5423	9.2711	13.5474	8.869	16.0449	18.7416	11.8559	12.782	17.0054	10.3381	13.0772	14.1654	16.2369	9.4927	15.9922
ALDH3B1	37.5282	6.6945	3.0326	9.0251	16.7023	10.2073	8.5874	16.6366	17.0669	5.1576	9.7857	5.6345	15.0515	9.4071	10.6239	9.9151	3.7276	5.3451	9.1503	6.5856	5.3577	20.0348	35.1988	1.1354	11.6706	7.6422	9.6225	1.0058	14.5251	19.0084	10.082	4.5246	6.839	26.8599	26.2192	24.4568	4.635	8.1456	4.8482	6.3178	6.7781	6.4511	6.0849	6.7987	13.4641	5.8055	4.0103	8.6882	6.4106
TTC22	0.3845	0.0646	0.0138	0.0211	0.0893	0.0903	0	0.0671	0.0674	0.0275	0.0323	0.0121	0.0254	0.026	0.2111	0.112	0.0123	0	0.1064	0.0324	0.0665	0.0731	0.0597	0.0283	0.0392	0.0653	0.0499	0	0.0809	0.1565	0.3198	0.0551	0.0274	0.042	0.1731	0.0321	0.0191	0.0578	0.363	0.0278	0.0247	0.0228	0.0129	0.064	0.1879	0.0547	0.0167	0.0981	0.0272
PHTF2	10.8705	16.0612	14.9502	11.1814	7.311	6.5454	15.4262	6.4554	17.3485	10.605	6.129	9.3458	13.8276	15.291	8.9439	13.9836	11.0014	10.7481	11.7032	11.224	21.7678	7.8838	21.5801	25.1942	13.2774	13.3947	17.6861	43.1647	10.331	22.6717	9.2061	21.9738	13.7375	7.1418	31.7528	7.1704	12.6553	9.0624	9.4551	9.0059	12.6028	9.7027	16.2941	10.4386	15.0034	7.6989	19.0289	9.1899	10.7086
CCL26	1.6234	2.9021	2.0417	1.3779	0.679	0.7854	0.273	4.197	0.5862	2.986	2.5282	1.1568	4.5335	2.146	0.8029	1.298	1.6019	1.2941	3.6995	3.0989	1.3492	5.0864	43.9232	2.3371	2.6136	0.7953	1.5188	0	5.6262	183.47	2.9064	0.9583	0.834	2.7981	14.5114	2.6512	0.8305	0.5026	0.5844	0.4831	7.6105	2.3767	0.6721	0.6675	1.1664	2.8549	0.4345	3.5542	1.8882
FARP2	6.6521	10.3589	5.0994	10.0883	5.0533	4.9176	5.909	5.3095	6.0093	6.3861	4.3149	7.3718	7.6213	13.4815	4.7076	7.4658	3.1239	10.5225	4.3773	3.7117	4.4879	2.5504	7.2332	11.9443	8.3549	10.6985	11.9513	6.8633	3.6811	5.8077	7.3993	12.0715	10.404	3.5528	4.9586	6.5732	6.0943	7.2716	5.8543	6.6413	4.1476	3.2651	12.8332	8.359	9.4944	10.6371	9.7268	7.6222	17.694
USH1C	2.7927	2.0667	0.8952	0.4477	1.2792	1.8013	12.6986	0.4178	0.5882	0.9588	0.7383	10.8692	0.6499	0.4857	5.015	19.599	8.7871	0.8481	0.3646	2.4365	2.7906	0.7747	0.1935	1.4283	1.3846	42.2637	0.6065	0.8154	4.5703	0.065	9.7638	14.1501	0.4783	2.9124	0.4777	0.3	2.0955	1.5671	2.446	0.5541	0.5532	0.9511	1.2043	1.228	4.8155	8.2533	3.4462	14.4699	0.2538
GGCT	24.259	37.8609	23.623	21.4723	31.6986	43.4692	19.4435	36.146	90.5916	39.0332	45.0552	21.52	79.4885	88.7679	38.1421	36.4453	9.3724	33.9193	38.3423	19.2993	23.5461	28.0408	66.1283	42.4235	39.3416	43.1415	30.6214	59.3685	36.496	34.2565	43.3583	36.3481	43.9304	46.6247	48.4501	31.6312	45.9332	28.8725	57.4191	57.2122	44.2486	34.0227	56.0718	23.698	40.9472	24.8669	39.9827	32.416	25.2427
DBF4	2.9366	18.1755	14.7175	8.6855	6.663	8.8914	19.3577	6.2784	29.7991	11.8777	7.8793	19.5802	25.8151	16.6064	9.2129	19.9903	14.1161	19.4459	15.8125	18.1883	35.6213	7.5387	28.23	23.3171	14.1343	19.3286	26.6393	31.8108	12.1583	12.1611	8.8351	25.0716	24.2992	7.3705	23.9775	6.7673	21.2201	7.8435	21.8139	7.7244	20.5484	10.151	20.6509	14.9268	21.9849	13.176	36.8906	11.5061	11.7538
TBXA2R	8.3828	17.2738	5.2264	14.6199	5.5959	7.1284	7.1278	15.6843	4.1022	9.1481	9.5936	7.5838	1.5673	6.6567	4.0788	6.6975	3.0805	6.3674	9.8322	8.2432	8.0042	5.6919	12.3169	11.6237	9.1839	4.9724	9.4692	2.6717	3.1479	35.1344	5.3106	2.0257	5.9851	3.6303	9.8635	8.9176	1.5697	4.2808	1.6856	6.0373	7.9433	6.9938	5.5154	9.821	12.6462	7.2177	9.3274	3.6768	6.3095
IFRD1	4.0015	7.8206	7.0517	5.2059	7.8871	4.6114	7.5408	6.7417	11.413	11.8586	11.3961	7.9617	14.6672	6.4511	10.2962	7.7656	2.7172	9.6877	7.7345	7.8948	7.2704	5.2605	6.5219	4.3226	12.2124	10.0266	8.0397	6.3534	7.6748	8.5243	16.5932	8.7389	13.6741	11.4507	7.5739	5.6359	13.2261	5.7012	7.7252	9.9935	9.2024	9.4621	10.125	4.4538	6.3921	8.0217	8.8771	5.7801	6.4778
LGALS14	0.0743	0	0	0.6429	0	0	0	0.1813	0	0.2786	0.2185	0	0	0	0	0.0841	0.083	0	0.0899	0	0	0	0	0	0	1.6787	0.0844	0	0	0	0	0	0	0	0.0836	0	0.1292	0.0977	0	0	0.0834	0	0.0871	0.0865	0	0	0	0.3317	0
COX10	5.2168	9.3907	4.4489	6.5286	5.0869	5.6796	5.0278	2.9964	4.9579	6.2763	5.4856	9.6952	6.7424	7.3456	4.5473	6.1002	5.5005	5.3673	6.5563	4.7782	5.395	5.425	6.0615	12.2109	6.9409	7.7789	8.5568	10.4562	4.4152	5.0854	6.7586	10.3709	7.6993	6.8611	5.8498	6.3015	7.0002	6.9821	5.2049	4.3613	4.93	3.7096	8.299	7.8255	7.5492	6.3622	9.8403	6.3907	8.6573
GTF2IRD1	11.2491	23.119	9.8342	15.6702	11.8141	11.8085	20.9801	12.1065	31.087	24.9999	14.0387	26.2771	36.6119	16.3106	14.2063	16.7897	9.4145	19.9784	18.9459	10.3812	26.749	5.9835	19.1059	35.8326	21.8061	29.5071	23.8809	45.5978	7.2016	21.2933	18.1797	19.074	29.3728	13.3963	12.5693	16.92	19.7469	17.5067	12.3132	17.6776	14.2849	11.8368	29.0805	19.0737	18.9253	18.5031	28.9809	14.0558	17.961
PAF1	83.8107	114.029	113.578	135.774	81.1082	107.323	109.757	116.122	113.667	120.646	82.9198	131.904	158.493	185.413	115.916	140.045	56.9768	83.1349	109.619	71.2503	147.144	43.6777	89.2876	48.8808	95.2184	129.669	164.066	127.207	92.7509	99.3782	93.6345	136.16	140.603	104.999	68.2224	121.43	144.226	129.125	134.569	88.9051	109.119	95.4129	168.879	101.753	100.928	85.5608	133.888	130.874	138.882
VPS41	44.4958	56.1258	36.8884	38.0959	54.7213	29.7707	35.2646	44.5105	84.0417	31.8881	37.4909	42.9629	78.6053	128.63	45.0501	34.6845	22.5356	36.491	43.782	21.0854	47.2629	23.2653	56.641	40.4931	56.153	58.1609	60.1808	37.5398	48.1519	25.8005	70.5564	67.7445	51.6922	37.433	37.5983	50.4894	51.9248	66.3768	81.5133	38.3378	25.2544	41.4275	69.2088	43.2002	41.3159	28.673	58.7582	32.5669	52.7292
ARHGAP44	1.4907	3.0358	0.5706	1.3578	2.231	3.0502	2.2439	0.6858	0.341	0.4233	0.4872	1.2372	0.2001	0.7666	2.2057	0.8646	0.7329	0.7808	0.9242	0.871	0.9884	0.6473	0.2819	6.2523	0.8912	2.8959	0.7118	2.7643	0.7248	0.8466	0.9434	0.5059	1.7342	0.5505	0.4053	0.2946	0.476	3.2029	0.1675	0.501	0.7679	1.1202	0.2957	1.5689	1.337	0.915	2.2389	1.0292	2.7322
ELAC2	35.628	40.3222	33.2673	38.7639	37.0547	44.8659	31.2445	21.3031	22.5904	43.7099	38.0563	52.7593	66.2984	51.0755	29.5154	56.5243	27.3511	29.6988	35.1698	30.7921	42.7079	20.842	39.9183	46.4729	44.7233	47.5772	53.5564	47.3349	35.2572	24.0785	42.1716	44.9812	59.3943	39.4883	30.4556	38.1895	52.35	51.3965	49.0354	26.7762	38.151	36.9863	55.2087	45.6382	43.7974	44.9053	53.8707	42.3927	50.6046
SCIN	70.9675	5.8533	0.5374	11.5982	35.408	18.3071	7.6013	40.3589	4.4002	3.6545	9.4444	1.984	6.4722	16.3368	12.1999	26.2141	9.2082	3.0631	27.3335	13.7187	5.2562	46.6924	15.3957	0.7438	19.9818	3.7372	11.5653	2.5604	31.3838	4.4225	33.7198	2.5208	8.0044	32.9117	17.5235	40.4406	0.8236	17.2097	11.4979	0.6939	11.0382	15.1679	5.3171	31.2403	5.1063	8.689	5.3768	8.8717	2.9186
ARSD	20.6961	15.0809	7.282	16.9857	22.8653	20.7061	7.88	20.5654	19.0864	12.2018	16.0868	3.7669	22.3264	23.2581	13.4276	22.4135	1.9019	7.945	13.8463	13.1636	11.166	11.9917	26.8988	0.9969	20.8186	28.3851	15.2837	8.4735	13.6513	18.4935	17.7517	3.2122	17.3223	14.3269	17.6925	32.5722	20.7588	24.24	15.3772	25.7179	8.7088	18.638	35.7423	3.473	15.2651	17.7103	15.1134	16.1026	23.6631
PNPLA4	14.1903	4.0132	26.9052	3.3889	25.948	17.3192	15.2749	24.5082	42.2137	19.0038	23.3707	1.3654	2.6435	23.3483	12.8127	37.0944	4.9301	9.4305	14.3914	22.2374	16.5646	13.3659	20.6516	1.1408	22.0617	20.5352	16.009	12.8949	48.6043	12.7367	21.3036	2.9627	22.7884	7.3463	17.3687	12.4522	31.4959	30.1702	53.8097	14.289	19.2198	49.3508	27.1264	6.0531	16.01	14.4645	15.6101	21.6531	1.7269
MYH13	0.0219	0	0	0.0106	0	0.0902	0	0	0.0096	0	0	0.0121	0	0	0.0132	0	0.0123	0	0.0266	0	0	0.0365	0.0119	0.1272	0	0	0	0	0	0.0521	0	0	0.0137	0.014	0.0123	0.0321	0.0191	0.0144	0	0	0	0.0114	0	0	0	0.0273	0.0333	0	0
ADIPOR2	65.7287	58.2845	56.0201	46.2718	50.1093	42.5611	90.2597	45.4419	53.9917	44.2943	32.2873	69.8968	171.743	65.554	65.7827	70.1317	24.797	26.6916	43.2223	31.9152	44.3367	27.1739	53.3805	34.9694	62.336	64.1723	47.4916	33.1445	48.7251	42.2021	52.0574	101.097	51.6564	48.7825	46.097	55.8684	67.5893	64.4146	67.2947	53.6766	27.3067	59.8753	69.7937	34.6847	47.418	41.7046	73.4366	52.2945	49.6552
CDKL3	0.3624	2.0691	1.984	1.1689	1.2126	0.526	0.8837	1.0411	1.346	0.8799	1.5887	1.3851	3.6287	1.2355	0.7938	2.9218	1.3589	1.1969	1.0324	1.6142	1.2048	0.9226	0.9736	1.0161	1.6236	1.5725	1.4289	1.2698	2.5644	0.5822	1.9465	2.4603	2.2078	1.6567	1.7518	0.6542	1.4833	0.7013	3.157	2.1033	1.0051	1.0833	1.0253	1.4405	1.1457	0.7436	1.8752	1.6821	2.3975
UPP2	0.4768	0.69	0.3712	0.546	2.3291	0.5601	0.4543	0.9147	0.1194	0.3407	0.2004	0.8	0.7886	0.3491	1.0635	1.3886	0.6093	0.9889	0.2199	0.8037	0.504	0.3023	0.4197	0.2047	0.7835	1.1614	0.3869	0	0.836	0.2965	3.1845	2.9619	0.7648	1.3883	0.1022	0.8293	1.9745	1.3144	1.6393	0.402	0.1019	0.5415	0.4527	0.7141	0.4991	0.2262	0.5853	0.676	0.7856
PRSS21	0.785	0.0669	0.0429	0.1642	1.0747	1.5438	0.1463	0.4583	0.2693	0.5976	0.1339	0.0376	0	0.1211	0.164	0.0773	0.0763	0.0661	0.4132	0.7048	0.2755	5.9081	0.1856	0	0.1218	0	0.0388	0	0.1676	0.4863	0.4968	0.685	0.1278	1.8261	0.8836	0.1496	0.0594	0.0898	0.2924	0.0432	0.3448	0.177	0.2002	0.0795	0.2501	0.085	0.2588	0.1016	0.6748
MARK4	23.0771	37.2174	24.126	37.9168	22.5075	24.9263	37.5539	28.8751	34.316	29.3049	17.2877	20.2815	22.0493	33.1521	28.869	19.0783	14.0763	33.3223	31.955	16.0972	44.4394	11.1138	23.8427	56.6839	23.8122	17.2075	38.9009	38.3145	11.5628	34.5041	22.9426	18.5229	37.2626	17.3077	17.904	37.8167	29.948	45.2825	19.1575	24.5451	24.0466	20.1657	37.0312	29.4456	25.5995	31.1832	24.3051	28.7249	41.6558
PROM1	3.43	27.6242	10.6427	10.0545	3.8406	3.739	0.7849	2.6818	8.5574	0.9796	15.9339	0.8129	16.835	3.7375	24.8922	40.6249	3.574	4.8627	9.2314	2.5053	6.8866	1.7383	1.6152	52.7637	6.8884	18.3152	2.0966	29.3134	9.1936	0.1924	13.2829	5.5111	16.6356	6.8698	1.6011	6.5378	22.6596	23.3839	64.1237	1.1956	1.3238	30.2669	28.5654	25.7058	8.9068	4.7997	26.7049	38.2379	11.6039
CCDC124	92.7984	189.434	291.001	212.166	107.599	168.857	203.576	194.164	177.277	259.279	145.645	242.66	174.981	263.067	189.911	154.962	94.5537	184.43	183.587	153.334	321.977	80.7292	155.444	76.3745	122.883	244.609	211.489	129.194	117.573	129.339	112.046	126.954	223.904	139.123	103.319	160.812	232.353	170.714	186.974	136.648	252.197	163.671	208.223	161.973	205.561	145.902	362.676	206.447	199.739
CEACAM21	17.2163	2.2637	1.0249	5.8144	7.1741	6.2835	3.5916	7.5864	2.1737	3.3128	4.9279	1.4584	2.8309	5.422	3.9155	6.1924	6.6454	3.0569	8.263	6.1775	0.6854	17.5216	5.0216	0.6561	6.9905	2.9895	2.006	1.3484	16.6718	7.5804	4.1339	2.3854	1.7371	6.0563	11.4669	3.7709	1.8901	2.5915	3.0753	2.1046	2.8968	6.3033	0.0797	8.1096	3.1521	4.5682	0.5665	3.286	2.6437
PAFAH1B1	48.1112	52.718	26.6326	47.0355	45.6883	34.4393	36.8317	34.376	29.0129	30.0537	29.1925	45.7175	64.88	45.6606	30.7994	59.982	15.4116	25.1143	41.3538	19.3813	42.2301	21.6815	38.3514	41.0112	52.0352	54.675	61.5514	32.5207	26.5194	29.1631	51.9743	67.4882	66.6764	27.9592	30.8831	42.8104	41.7287	63.0811	33.4701	19.3552	21.6254	34.0632	60.3515	50.8572	49.0518	51.0696	38.7098	41.1577	65.1362
NOS2	1.9534	3.3512	267.315	109.78	1.1316	2.8867	8.5941	16.0973	1.5523	112.254	2.9928	2.6553	0.8305	24.0429	1.0815	3.4917	0.5973	2.275	3.7875	64.4246	14.8772	4.2167	39.9255	1.2778	3.977	269.403	8.5126	7.6758	4.8702	21.0025	3.9783	5.8197	4.4556	0.8165	3.3326	1.7839	24.6875	3.8957	2.3906	274.118	9.7641	2.5796	79.8752	3.2002	7.9406	4.6764	8.1697	1.7721	44.7722
DNAH9	2.3063	3.7916	4.2112	4.0407	6.9754	7.4143	1.0931	3.4929	8.2494	2.0272	6.5552	13.1004	16.1055	5.2073	1.8563	5.256	0.7578	2.0369	2.4803	2.9732	4.399	1.3192	3.0378	0.3012	7.7995	7.7649	2.9127	0.6819	8.0742	0.6964	18.8722	0.6959	6.393	10.0158	2.1277	3.1036	5.9624	6.5335	14.5881	0.8571	2.7267	6.7559	4.0998	0.2955	3.998	6.1308	0.3966	3.5987	10.5338
KIAA0100	67.9041	50.4573	20.915	48.0704	30.5193	44.6736	32.9372	43.1631	58.2239	29.6046	27.181	51.6187	57.9966	50.7105	24.1153	69.071	11.9864	17.654	39.3162	17.9054	29.7206	22.15	48.5175	42.0196	45.2647	53.6904	49.7979	36.238	36.7552	39.1927	53.4911	77.1713	62.7853	26.1795	29.8683	65.0805	30.1675	54.0422	39.8696	59.7111	15.7371	27.1322	57.1584	45.4408	48.6015	46.4317	49.4158	39.1354	62.9588
SLC13A2	0	0.0204	0.0262	0.02	0	0	0.0297	0	0	0.026	0	0.0229	0.0241	0	0	0	0	0	0	0	0	0	0	0.0536	0	0	0.0236	0	0	0	0	0	0	0	0.0234	0	0	0	0.0255	0.0263	0	0	0	0.0242	0	0	0.0316	0	0
GAS7	132.991	83.8823	49.4618	31.819	72.2764	45.6288	49.847	45.5379	150.16	84.6688	32.8879	67.3494	14.463	34.4798	46.8424	45.2432	13.983	25.3017	58.7908	21.7972	22.2759	33.1774	76.6051	4.7247	136.525	57.9561	43.4264	7.3479	24.4167	22.9619	58.7681	48.3825	61.3909	50.0612	18.6872	152.558	50.2366	177.566	43.1181	7.8576	30.6672	8.2927	12.2408	46.249	53.2925	47.5007	40.5512	57.0757	78.6829
TRAPPC6A	40.5822	53.8211	84.9713	62.5024	41.8046	56.5129	64.7917	68.4305	40.3179	65.0671	55.5972	39.6187	42.4074	95.9984	68.2758	70.4971	93.9022	72.716	37.4572	68.9164	63.3188	62.0394	40.6846	38.3713	48.9762	38.2654	61.3074	43.3336	106.864	31.2709	46.8451	23.1068	58.9836	44.1825	52.8078	39.5318	81.4792	39.7651	90.8777	34.675	57.4249	43.651	31.2289	39.9843	40.9547	50.3717	36.4461	33.7432	55.3973
MATK	2.466	6.5526	1.2038	1.467	4.3503	7.5385	3.2232	1.0893	1.1523	0.8928	2.1476	1.7508	2.2166	1.5543	4.0142	2.4256	2.032	1.963	2.0819	2.393	5.1409	2.1603	2.1698	0.7314	1.1583	3.6094	1.1611	0.9663	1.9117	3.2942	3.3061	0.7326	3.4007	0.9714	3.488	2.4891	1.1288	3.2661	0.8736	0.2873	4.1156	1.3459	0.7041	5.3487	6.8562	1.2125	2.9278	3.3089	1.8445
CEACAM7	0.0253	0.0248	0	0	0	0	0	0	0	0	0	0	0.0293	0	0	0.0573	0	0	0	0	0	0	0	0	0	0	0	0.1675	0	0	0	0	0	0	0	0	0	0.0333	0.031	0	0	0	0	0	0	0	0	0	0
CD79B	1.2697	0.5107	1.8425	0.3132	0.5291	1.071	0.698	0.5962	0.2569	1.0995	0.7023	0.2868	0.6409	0.6546	1.4078	0.7744	0.6918	0.4412	0.5912	12.2618	0.5257	0.8671	0.7788	1.5936	0.5424	1.9367	0.2959	0.2155	3.9162	0.6572	0.4739	0.1634	0.325	0.788	0.8062	11.9406	0.3964	0.4284	3.4266	2.2649	0.402	0.9453	0.2291	0.2655	0.2386	0.2433	0.3456	0.4847	1.0059
SCN4A	0.1059	0.016	0.0512	0.141	0.1158	0.067	0.0233	0.0795	0.0571	0.4991	0.0719	0.0897	0.0094	0.0963	0.1859	0.083	0.0091	0.0867	0	1.6898	0	0	0.0266	1.5211	0.0291	11.7726	0.1573	0.6468	0.08	0.3578	0.0862	0	0.1219	0	0.0642	4.2008	0.2408	0.0536	0.1894	11.1356	0.0274	0.0507	0.1051	0.0285	0.0597	0.2638	0.0618	0.0485	8.4039
ST7L	2.8483	8.4255	8.7261	5.7267	4.533	4.8347	4.3077	4.195	3.5213	5.2505	4.4897	6.4099	8.1395	7.6974	4.0775	6.2647	5.2685	5.7226	5.7637	6.4403	6.8183	3.8313	4.6186	9.6201	4.8377	7.063	8.5597	6.7399	3.3741	4.0212	3.7909	10.428	7.1179	6.4448	5.8716	5.4322	6.1066	6.0031	7.7417	7.6346	5.1302	5.667	9.4112	5.7489	4.9959	3.7542	5.5375	5.9414	9.649
TKTL1	0.5902	2.4824	0.0239	0.3297	1.7405	1.331	2.2315	0.3022	0.5676	0.0953	0.8588	21.2393	1.5873	0.2027	10.611	5.0463	11.5186	0.5713	0.461	0.7115	0.4227	5.134	0.2898	0.1962	3.7383	1.7895	0.3893	0.252	12.8999	0.2487	1.9399	1.8152	2.2805	0.9702	1.0716	6.9828	1.126	0.4509	24.0468	0.1686	0.7907	1.3623	1.3847	7.4748	2.1395	1.3756	2.9163	7.0862	2.3058
PAX6	2.2574	4.0274	1.5831	5.8856	5.3456	3.8655	3.3148	1.1476	5.174	2.7421	1.2439	3.8936	6.8283	2.6392	2.3754	12.018	1.3786	3.3376	2.7959	2.1015	2.4553	0.628	0.435	0.8464	1.8734	5.6577	1.3081	0.5166	3.4175	0.4673	4.8637	2.9052	5.5479	3.0954	1.7465	1.2167	9.8052	4.096	4.2754	2.3451	1.3327	6.0109	4.5099	1.6256	2.2805	1.9043	2.2494	1.0557	12.7947
RPUSD1	19.6866	50.0547	38.906	40.907	18.4692	22.232	34.4448	33.9496	59.4419	42.3622	36.9196	45.2542	42.1931	37.1637	33.0809	40.9167	29.8505	43.0415	34.2822	41.8407	62.8304	19.6125	45.7916	19.3935	27.0902	52.3521	59.2449	27.4371	22.3781	27.349	25.1842	18.3694	49.9729	15.5974	31.957	23.6998	43.3528	22.9053	34.033	29.2242	30.4523	26.6755	40.8099	32.5373	35.5351	36.4818	66.8065	27.4314	35.5939
RHBDF1	16.6672	24.0268	21.8373	34.0636	15.0142	14.4938	11.3449	21.6821	18.7361	48.2541	27.5555	15.556	12.8448	15.9161	16.8686	20.6113	7.6998	33.7751	18.3254	14.1193	20.3769	10.9605	40.4354	94.5694	37.6995	43.6243	32.3597	45.4776	8.3842	29.005	21.838	16.6576	54.4607	7.5881	17.9768	19.3632	23.5973	25.0409	10.2825	38.482	12.2831	7.7778	29.5023	18.43	26.8652	43.667	29.917	20.8878	37.0748
LUC7L	12.381	31.6809	26.6846	37.5699	20.9887	12.1579	22.4347	17.318	18.034	64.5518	48.3582	25.8678	25.8019	31.846	30.708	45.6653	40.4055	63.2275	33.4253	21.4101	44.8656	20.8432	10.8858	77.3034	35.558	52.8799	33.1443	62.514	25.0563	19.4512	24.884	25.1986	122.564	12.9476	26.8693	21.9027	59.9943	14.3745	24.0653	64.7294	15.9837	18.836	32.0932	63.5442	52.0183	38.6708	64.5868	21.4258	94.3404
CACNA2D2	1.4339	3.0034	0.2724	0.6847	1.624	1.6967	3.0225	0.6045	0.6875	0.787	0.7485	3.3738	0.5972	1.9033	4.0392	2.4303	1.9726	1.8074	1.1364	0.8115	1.0202	0.5494	0.4711	3.468	2.6637	3.0313	0.4102	12.4248	1.0382	1.0411	2.2523	1.2422	2.883	0.2497	0.5806	0.7235	1.3637	3.2847	0.8585	0.5741	0.9495	0.6739	7.49	3.0524	1.6127	0.8481	4.3333	3.8393	2.2819
BAIAP3	25.583	33.6658	7.8499	58.1517	44.7259	20.7866	11.6859	14.0868	46.6781	12.7138	55.828	7.5998	9.3269	11.542	136.639	30.2961	1.1797	35.3805	9.632	7.6616	30.3642	4.0607	3.0948	3.6237	38.0272	67.0961	4.8064	3.8545	13.866	0.4176	88.4126	3.8047	41.2161	30.0991	0.9896	11.3043	9.2517	65.026	89.6643	3.6695	1.1965	12.6723	51.0202	8.5774	15.5162	37.3975	14.5489	15.8039	63.0537
TSR3	80.6155	115.906	123.503	120.779	57.4811	92.6269	104.359	125.037	147.705	128.031	136.171	126.595	116.214	119.564	121.019	130.649	70.234	99.9476	109.081	86.6383	147.814	59.2883	131.396	89.3331	96.9195	157.825	128.897	67.9283	97.5183	82.4162	114.09	72.6602	193.968	89.6228	93.5531	93.9591	102.491	98.4829	150.128	89.6846	79.7144	104.657	162.311	99.0207	110.052	112.513	189.23	92.0146	98.1838
PIGQ	11.2373	26.95	15.4757	27.8258	14.3737	20.3457	13.3133	19.6863	29.2391	23.6957	29.1432	12.0548	32.6526	23.6106	25.5986	40.5651	10.2347	20.6717	19.3976	10.8821	28.5101	9.9567	22.9233	25.5813	22.4628	34.0076	27.7262	8.9355	15.1459	12.3185	36.1398	12.5205	28.9691	12.3016	17.7278	14.9588	22.8168	19.3065	17.8104	21.1957	11.3282	15.3219	27.2048	21.2644	24.2359	24.6955	29.5734	17.6073	29.9916
CRAMP1	4.6625	10.6881	2.7992	8.2564	4.5216	3.4041	4.1636	4.3096	6.8277	7.1991	6.984	5.831	3.8523	6.4014	8.5738	8.5097	2.5502	11.3549	6.5238	3.0489	4.2875	3.8998	4.4583	16.307	11.3472	12.6271	8.3577	11.8877	2.454	6.2318	5.4462	6.5835	13.3497	2.4873	6.9712	7.1779	8.6806	6.433	4.2819	9.1867	2.5773	3.2152	9.8847	13.529	9.3101	9.2613	18.2157	4.6391	13.618
TEAD3	17.4164	31.8163	14.8144	36.7479	18.6741	20.2809	11.1405	29.4072	21.8365	33.2946	21.3956	9.6017	17.9227	18.7244	7.6959	20.0011	1.6743	18.3935	19.1922	9.2452	16.2649	15.0994	19.2968	114.921	18.9693	19.5155	20.0359	97.7754	14.3234	45.6225	16.4616	5.6345	26.6753	20.8409	14.2509	24.0006	12.7919	33.2887	3.9342	15.6792	27.4333	13.8824	28.5908	7.6182	16.9965	5.4305	7.5798	21.3721	38.0937
SELE	4.5234	0.2009	0.0368	0.0845	0.2825	0.3612	0.0418	0.2323	0.154	0.0732	0.2153	0.0322	0.017	0.2078	0.1055	0.4808	0.1473	0.2551	2.9064	0.1152	0.1182	0.9259	3.5814	1.8291	0.0871	0.0522	0.0333	0.3875	0.2875	1.7904	0.5424	0	0.0913	0.1119	1.1205	3.2512	0.1273	0.366	0.0179	0.037	1.8568	0.1063	0.1717	0.0512	1.2516	0.2188	0.1332	0.4141	0.1628
DNAJC11	15.5187	17.4145	9.4012	14.2676	16.97	12.6541	15.2717	16.6078	30.262	8.9038	10.6454	18.9803	15.6445	25.7907	15.356	23.4864	8.4186	15.9425	18.9953	12.3121	17.6734	7.8262	26.8697	34.2802	23.6687	30.4205	31.2088	37.0604	11.8664	11.715	18.2108	41.1541	34.7375	14.3352	20.8876	20.1089	20.1937	23.3394	17.4891	17.8412	7.6793	13.6277	26.1975	28.6953	26.1333	22.0453	36.193	27.96	35.0098
FMO3	2.9087	1.5692	1.8167	1.0891	1.3086	1.0435	0.6417	1.8351	4.7416	2.0265	1.3016	1.2898	0.7459	1.2237	2.204	1.9236	1.419	1.5117	0.9926	1.4589	0.7092	3.9641	3.2901	2.59	1.9048	2.1599	0.2661	0.5168	2.444	1.414	1.4724	0.6857	0.2923	1.144	0.6153	1.74	8.8964	1.0788	0.4778	1.9012	1.7091	1.8827	1.122	0.614	1.526	0.4377	0.4441	1.1334	1.3751
MYLIP	45.8482	34.8559	6.6784	18.2679	11.3647	11.5023	12.4315	9.0709	6.8986	9.9765	13.1355	25.9183	47.0143	13.3114	20.0537	33.4404	12.219	5.225	14.1541	16.1815	8.6891	25.0985	6.3208	96.1578	29.6452	7.5658	3.3764	98.7789	21.1902	45.6442	26.6908	12.8294	6.4076	20.6013	26.7387	15.2633	10.1873	35.9437	14.6026	5.694	9.1496	9.926	17.4311	22.6835	12.3316	6.8598	16.4379	24.1076	40.131
NOX1	0.8448	1.9151	2.4236	1.803	1.2603	1.0856	1.8112	0.9669	1.5047	1.5189	2.6145	1.5989	2.4148	2.2794	2.1562	1.7941	0.9152	2.5299	1.2784	1.9989	2.3977	1.1425	0.9473	1.2242	1.6335	1.539	2.5492	1.223	0.8425	1.1912	1.8165	2.9142	2.141	2.1187	1.3966	1.1572	3.8114	0.9726	2.617	4.0069	1.4816	4.3254	1.5793	1.507	1.2898	2.1046	2.2019	2.1223	3.6213
E2F2	0.5531	17.9412	1.5303	2.341	1.161	4.0938	10.1013	1.3805	8.5683	2.1983	1.4944	11.207	7.3293	5.466	5.7132	15.5781	5.2367	4.5806	4.8657	5.2455	15.6285	0.9411	2.8333	7.441	5.3384	6.9604	11.6173	2.7656	1.5086	4.5827	2.1631	6.6606	8.6952	0.4228	3.8876	1.0955	2.5655	1.8113	2.8129	3.2802	4.9253	1.0706	9.9335	10.1376	12.16	7.6551	34.8932	6.4775	2.6125
PSMB1	137.716	278.851	448.433	220.977	225.123	202.656	273.158	232.062	226.346	287.733	187.99	222.619	186.713	435.41	198.77	247.204	266.969	254.023	249.937	320.854	271.176	249.067	306.465	436.386	219.605	205.99	348.612	250.876	310.291	296.839	191.64	309.984	169.864	314.498	215.667	146.455	304.434	164.529	249.071	199.788	281.792	363.148	196.744	205.83	137.167	193.101	243.764	357.664	267.656
SYN1	6.1145	34.8544	4.6138	9.5839	48.3328	96.7266	34.8033	2.7883	1.7031	5.3758	8.094	11.1101	3.2692	8.4869	92.1909	19.8398	11.3626	14.2051	16.2199	11.707	27.9486	6.346	5.534	3.9844	6.1846	36.03	20.083	2.7374	7.505	5.0182	13.1122	3.1583	39.8728	5.4984	3.0162	7.0949	10.1665	40.0384	6.1625	7.5973	12.6366	23.1624	24.0272	18.1012	12.74	33.9156	50.2636	15.7961	4.956
JARID2	21.2023	20.0474	5.9224	14.7899	10.4292	10.9202	12.8932	8.5319	16.0369	8.8081	7.7171	14.0895	15.5117	13.2762	17.2014	18.4496	3.595	10.0121	11.8838	4.4193	8.9839	8.8764	12.1702	44.1928	16.9393	16.8463	10.9196	53.8639	7.6013	18.6904	12.2211	19.853	20.0686	5.5061	9.3309	20.9729	15.0737	18.8724	5.5922	9.8185	11.2598	5.3183	17.4168	31.1756	20.3811	11.5178	33.2787	19.4638	21.6973
CDKL5	3.7625	3.8266	0.2215	2.2231	2.8412	2.9408	2.14	0.8946	2.252	1.1412	1.0156	1.5635	2.835	1.1792	2.8097	3.5394	0.2364	1.2481	1.1345	0.6963	0.8035	0.9617	3.1258	7.2607	3.2909	3.5584	0.6524	5.6655	0.8475	3.3633	3.0162	2.192	3.0417	0.8303	2.9662	1.4568	2.059	4.872	1.1857	1.8581	0.8146	1.5673	1.9546	4.2642	2.5215	1.7992	3.3071	2.7955	2.438
CAMK1G	1.1296	5.0823	0.7864	3.0465	6.7	10.0369	1.4704	1.6993	0.6545	0.5046	0.356	3.9319	0.3971	11.4523	8.8194	1.8964	0.6767	2.597	2.3933	1.8051	9.8121	0.873	0.7677	6.1582	0.4081	8.5197	1.0083	11.481	0.6438	0.4551	0.9343	0.5061	5.0841	0.0514	0.3179	5.4824	12.9125	10.9623	1.0369	0.3062	1.3359	3.2633	0.4496	1.692	4.4349	1.9097	6.2713	1.922	8.052
CDK11A	0.8185	1.2037	0.6641	0.5461	0.5364	0.5429	0.7548	0.9026	1.3429	2.0145	1.424	0.7851	0.4433	0.7964	1.0307	1.2262	0.8415	1.1757	0.5274	0.9996	0.6395	1.0987	0.5312	2.84	1.6024	2.1361	0.6299	1.6601	0.4861	0.2508	1.2229	1.8548	3.0639	0.6559	0.8173	0.6366	1.0334	0.5906	1.3411	0.4342	0.4001	0.575	0.8363	1.1689	0.4838	1.3156	1.3615	0.4914	1.1421
NADK	56.9609	43.8121	35.7115	29.4953	43.2512	56.8962	45.3582	64.4485	58.9313	42.8122	31.6493	30.2085	37.6105	53.9569	39.3474	74.0187	20.3116	31.0223	44.0803	43.2241	49.309	31.4966	46.9177	49.2765	49.5953	66.8494	65.6822	46.0241	47.1915	48.745	43.4602	44.0873	63.7464	45.1262	53.2089	64.1923	37.2336	48.291	47.9241	30.1234	38.0563	39.5708	73.8699	45.8157	50.4349	45.1601	48.6381	43.6919	59.1611
TFAP2B	0.229	4.0846	0	0	0	1.7043	1.3095	0.0266	0.1913	0.0136	0.4599	0.024	8.55	0.1419	1.6638	0.0988	0.4269	0.0211	1.3204	0.5041	0.022	0.2179	1.5181	0.0562	1.1032	0.6748	0.1983	0.2887	0.1339	0.0259	2.4103	0.1095	1.1976	0	0.0123	0.7172	1.0624	0	0.0801	0.069	0.5264	0	0.0896	0.0381	0.4796	1.3043	7.4599	0.2436	0.9974
TFAP2D	0	0.0299	0	0	0	0	0	0	0	0	0	0	0.0706	0	0	0.0345	0	0	0	0	0	0	0	0	0	0	0	0	0	0	0	0	0.038	0	0.0343	0	0	0	0	0	0	0	0.0357	0.071	0	0.0759	0	0	0
DLEC1	2.7939	1.7207	0.3139	2.2229	4.0727	2.3176	0.5409	2.1428	2.9653	1.7925	5.258	1.5782	6.6285	0.5047	5.2996	10.5422	0.8013	1.2158	1.4913	1.2826	0.5688	0.6165	0.2364	0.363	5.9689	4.7703	0.4025	0.2664	5.9493	0.239	11.8794	1.2524	3.2247	2.6873	0.4803	0.7529	2.2968	2.5532	17.8745	0.3259	0.1356	4.851	1.7094	1.0318	1.1604	1.023	0.3419	1.3545	1.6915
CYTH3	32.5033	30.4021	19.1592	36.8149	35.9961	22.1015	23.1458	37.6066	33.0625	59.7797	23.2233	25.8139	39.8435	31.3346	29.4189	33.817	13.9212	30.3217	32.1847	23.8351	32.9643	18.316	46.7044	83.1543	48.0719	50.1522	41.8756	25.0906	19.4367	50.6729	45.6561	25.9252	54.6588	19.9672	37.9786	37.2411	30.5005	42.5859	45.3378	35.3364	22.7181	33.3225	45.7462	38.7002	43.3139	36.3408	43.1391	20.8045	43.7525
ADAM22	6.037	18.2187	7.5161	9.587	7.0374	12.2425	17.6584	4.6021	17.4254	7.6333	7.2794	14.4475	41.0808	9.5747	11.6996	24.7397	9.0773	9.3703	9.1007	4.4104	11.7403	3.9938	2.992	5.2527	11.9446	25.9728	15.3171	7.8303	10.767	2.7772	24.8538	39.1003	16.1702	6.0152	8.0467	10.4052	21.5189	21.1226	17.356	14.5895	5.0406	7.8127	10.7738	22.8041	14.7204	11.7084	37.614	10.0935	14.9005
SYPL1	152.407	97.1701	125.899	130.457	155.219	164.562	124.984	206.266	253.24	183.078	118.812	134.867	258.56	160.09	149.825	516.426	71.216	83.6652	149.668	145.172	94.5018	125.113	279.636	157.102	177.741	251.605	136.255	92.9126	269.318	184.694	183.382	195.963	127.585	200.702	198.869	201.333	252.976	189.24	176.719	116.827	150.114	312.066	148.78	51.5955	86.3873	103.486	110.113	84.9686	110.627
CYB561	24.1736	22.2938	16.5318	30.3018	25.8281	20.0161	8.4068	39.5864	8.7813	22.8783	26.525	7.0913	33.7733	26.5826	25.0765	15.4777	5.1882	16.5284	20.702	16.4664	8.3406	15.6558	42.0674	1.9267	30.1232	17.4941	19.1242	13.5065	16.9904	37.3439	54.1963	4.516	25.0843	48.4137	31.5052	43.7865	16.1403	29.2394	22.836	14.7667	28.0163	27.1977	25.7833	8.8162	17.2479	22.4219	13.3413	18.4564	32.3955
SPAG9	54.5437	117.919	37.3458	79.8736	63.5669	32.2749	41.9786	44.9929	77.3558	38.9938	43.2672	61.8007	90.394	60.7964	46.8269	111.32	43.1895	69.476	47.4152	26.1005	44.8069	24.1677	44.6917	45.1379	74.238	61.6342	76.891	21.1636	53.3405	29.8915	76.674	140.558	86.5971	33.1916	29.8327	51.3176	80.7544	65.6203	41.8489	83.0535	19.1883	50.7849	50.1928	77.7573	62.7964	62.3373	83.0485	45.1444	105.953
CELSR3	1.7401	11.1478	1.3594	3.8188	2.5995	3.3286	26.1256	2.3611	2.1337	3.589	2.1245	5.8342	1.2909	4.1163	12.9481	5.1663	2.759	8.929	8.5675	1.9542	9.7147	1.065	0.9592	2.3976	6.685	8.0273	6.6905	7.6668	0.8686	1.8015	2.8286	2.5294	18.4821	0.6422	1.8824	2.741	4.9576	5.855	1.1686	5.6649	2.3341	0.5881	15.4254	8.1088	12.2078	9.5036	41.7454	5.1884	10.3928
AASS	16.199	26.1315	11.035	32.3379	34.1044	14.1259	9.676	12.434	30.3173	28.2365	19.1833	18.9703	45.4337	18.2422	22.736	33.6493	3.6838	42.9559	18.7573	11.5111	16.2864	7.1097	10.965	24.4864	43.6591	58.344	24.4341	23.6678	12.3897	12.3568	31.1667	37.6079	67.0826	14.3737	10.3644	31.8539	41.9504	23.6878	15.5591	52.599	11.9523	18.6685	40.4609	37.4728	26.7254	24.3193	24.6426	17.0673	72.4926
PLEKHG6	0.8352	0.2626	0	0.2577	0.2881	0	0.0225	0.5579	0.608	0.1774	0.3245	0.1735	0.3102	0.1305	0.4543	7.8181	0.1586	0.0305	0.1145	0.2015	0	0.3672	0.5483	0.1827	0.5251	1.2187	0.1432	2.3987	0.3869	0.2058	0.2502	0	0.3932	0.7629	0.4435	0.2303	0.0548	0.2903	0.0579	0.0399	0.2123	0.6373	0.5176	0.1285	0.3465	0.3141	0.0956	0.1877	0.0779
SS18L2	11.2391	22.9226	22.8807	12.137	16.0739	16.3792	13.7868	11.1714	16.6711	16.3193	17.2275	26.7214	14.1854	22.4101	20.2233	24.2164	36.6218	21.1336	25.2839	27.2488	16.0788	21.5744	16.4116	20.2181	15.9106	15.728	21.6227	22.7986	35.5183	13.7034	17.8637	39.5409	16.8438	14.9762	18.4918	11.0741	14.9807	9.9441	30.3817	17.0479	27.092	21.3453	19.2196	22.1481	12.886	14.7509	26.3829	29.746	12.612
MPND	15.4318	18.1153	16.2346	17.3345	12.8456	19.1312	21.7288	16.6797	14.8534	20.2437	12.3367	26.8437	13.278	16.1596	16.2135	18.6665	11.7978	12.7813	15.747	15.8514	20.8965	8.8347	11.5072	13.9271	12.4761	14.7733	33.648	15.6119	11.5015	7.0417	13.8302	15.4535	20.0718	13.1895	12.5392	13.4526	12.481	14.8303	11.4278	10.1531	19.749	16.0029	19.4467	23.3594	20.1691	11.9988	26.8808	12.8771	16.3982
MGST1	92.4313	40.411	5.1172	19.7269	27.0976	48.6371	30.9485	34.0567	35.9726	10.1333	17.5075	40.9434	70.0652	25.0448	103.521	90.1719	27.6847	22.8377	76.0635	30.2618	17.8817	91.1842	31.6379	10.4825	56.8252	30.0436	3.4028	15.8824	176.539	31.2818	56.4094	13.8073	24.8326	163.151	85.5092	53.9442	13.0569	60.4256	161.217	6.8241	27.7075	121.768	14.5833	9.1231	10.8874	12.9016	18.9635	45.5598	9.3655
CRY1	16.2569	34.8331	26.3949	58.3803	22.4443	32.3854	23.0754	32.7868	54.0915	27.2162	14.9083	30.1311	34.8677	50.3284	27.3841	33.3287	26.6415	36.9633	36.5918	28.1207	48.764	9.3937	19.6004	61.5737	23.8388	34.3061	31.2753	20.4399	39.8389	17.4033	26.9735	45.9282	40.76	27.3453	19.4053	34.9133	28.9372	31.2	35.7881	14.2409	26.2214	66.1819	32.9185	44.9755	29.5272	30.5328	41.1324	32.5623	52.706
PGLYRP1	9.1976	0.7436	0	0.2736	0.6742	0.3899	0.5421	0.1158	0.582	0.1186	4.4629	0.2088	0.1098	0.1122	0	14.0694	1.5905	0.1836	0.4592	0.0932	0.5741	1.8939	0.1031	0.2443	0.677	0.4512	0	0.6275	1.1638	2.0267	0	0	0.3549	0.2416	0.1067	0.4157	0.1649	0.3743	0.116	0.2399	0.1064	0.0983	0	0.8837	0	0.2362	0	0.1412	0.5859
NFIX	134.59	315.911	110.537	271.783	192.761	260.955	393.655	165.942	239.982	166.536	123.216	327.928	390.126	225.351	219.587	750.784	133.067	151.439	140.924	123.095	254.843	39.4876	108.867	232.776	208.808	482.456	220.906	79.2607	125.745	134.766	237.789	298.954	305.631	123.534	127.096	246.69	375.529	413.124	346.654	169.72	99.1384	193.415	390.666	198.164	254.185	223.18	701.478	214.394	394.636
ST3GAL1	39.194	8.3641	3.3954	13.9415	8.8047	17.7446	9.1162	16.7028	3.8904	7.6074	8.1058	8.2013	8.0086	11.1946	4.6366	14.8178	1.9252	6.8861	12.0827	4.5566	4.3625	17.3446	16.4434	37.4736	12.2915	10.295	3.8943	16.2618	9.7555	37.7683	7.908	4.0718	12.1025	9.1494	15.9295	15.3701	8.4956	20.2776	3.0815	7.2999	6.0441	3.1223	7.9441	10.3989	18.1743	7.6142	11.1447	5.9953	16.6169
MMP25	20.6333	2.0925	1.034	3.3308	4.593	4.6161	1.3785	4.5747	1.9271	6.783	4.2014	2.0545	2.4715	5.8159	1.5003	5.6232	1.0609	6.979	3.8665	2.8297	4.5953	3.4212	1.1863	0.4481	6.1147	8.4271	1.886	2.0927	1.8242	1.9337	3.4521	3.1734	4.0244	0.4633	2.8654	1.4786	4.2903	1.0818	1.9737	14.7787	1.2778	3.7055	2.2256	10.4069	3.9396	6.5387	4.34	1.2946	8.5972
IL32	30.1253	11.7515	21.2058	31.8568	29.6425	34.2381	8.3126	41.7327	4.1826	43.6708	30.524	23.6138	13.444	15.7866	62.9196	35.804	10.7148	20.5545	50.6788	52.3144	16.214	24.7234	16.5149	2.3983	21.7079	8.2632	7.7954	6.5072	90.8483	46.7758	21.7587	11.3369	16.1573	55.0611	27.8107	30.8434	28.5659	33.3632	21.5065	35.0341	79.4645	37.2278	29.3248	11.1865	23.0481	21.6813	3.1726	7.5371	15.4601
PKD1	17.4444	24.5155	9.2018	33.4219	9.2897	7.4473	12.5753	12.112	18.5141	32.7502	7.8493	8.3685	10.9717	8.457	10.8287	26.2654	2.2359	20.0487	13.9797	4.8975	8.7728	5.2453	14.3089	53.8098	18.8702	38.8746	13.46	18.6978	3.619	26.662	13.8759	7.9606	40.9998	5.8418	11.2898	28.9031	23.8539	39.4635	6.942	20.2088	4.8505	5.0897	33.4042	23.0059	22.6605	20.403	31.1294	13.7508	44.9146
MAPK8IP2	15.4014	26.3114	11.6302	26.1526	34.9122	54.8013	61.5506	21.7877	26.2889	17.2339	19.2381	36.9834	28.1519	11.075	54.0905	20.8966	15.4735	16.6809	12.7669	15.521	55.1763	3.935	4.4104	1.7465	11.4182	39.4315	15.4692	5.2152	5.6327	3.9906	23.6462	4.8263	59.9767	9.478	5.4657	7.4844	26.9107	46.0509	22.7914	8.0471	21.5021	13.3395	27.5541	35.1687	31.0833	44.5765	78.2241	15.5273	28.9001
MED24	39.9116	78.3948	33.3008	60.7758	25.0442	52.8558	49.6581	43.8988	64.2034	42.7309	38.6627	93.4142	80.4796	64.2796	64.4313	75.8206	32.0265	37.1501	47.3726	25.365	55.5064	19.7741	34.4857	67.4208	55.7893	73.2729	66.4072	49.3937	31.0096	24.171	30.6748	70.3996	76.3388	34.5926	19.4182	42.5796	44.0462	62.8828	40.8085	75.8262	31.5837	27.2191	64.767	79.062	66.5211	48.4305	89.1451	58.3701	67.9478
RHOBTB2	21.9039	17.8295	7.2156	13.0994	25.394	16.7028	15.0948	6.0623	18.9756	7.4301	14.1692	15.5663	13.6159	20.8146	23.711	19.2887	5.4394	10.0952	12.392	6.7403	24.6357	6.592	13.5594	31.7723	11.6971	16.1769	28.76	19.6237	5.4842	10.7436	14.3511	15.7446	20.6396	5.9379	14.1281	11.7071	21.1434	22.8488	10.8246	11.4827	7.0328	10.8992	20.9048	11.1202	18.4063	27.4995	20.9747	12.9862	14.1053
HEATR5B	17.9853	18.2866	5.2371	14.6357	13.3347	10.3211	9.3065	8.3371	13.0341	7.5833	7.3675	11.2715	19.7399	13.9664	11.55	15.553	4.2194	7.991	10.6155	6.6512	8.816	7.4875	10.1902	26.421	16.9023	15.619	13.6369	16.5031	6.5416	8.0025	19.0868	24.207	18.9832	9.2188	12.0441	15.9917	13.4947	19.8267	12.5264	13.7501	5.589	9.8536	20.0262	18.2182	14.99	13.2166	19.0568	12.581	23.3036
SEC62	82.3586	74.612	71.3722	76.2842	79.9373	58.0106	65.3325	65.1491	54.3014	68.6515	64.6071	68.175	62.0256	78.4214	80.7363	76.7201	35.5766	43.9844	74.9483	45.2981	58.3141	43.1579	114.091	89.2341	82.5461	58.2499	68.5994	44.6081	81.9638	72.1639	107.233	117.61	87.8826	90.7337	47.6964	78.2843	119.691	114.664	63.8894	77.5439	48.323	124.527	86.2467	72.0132	60.5257	59.7647	72.9666	105.604	91.8155
RPS20	200.368	316.699	275.101	214.165	206.853	249.286	410.607	239.745	258.253	220.782	243.694	332.236	201.657	288.315	261.261	216.956	333.464	248.095	357.027	399.81	250.984	377.101	263.04	850.71	249.648	184.249	248.72	560.926	320.003	340.224	262.603	397.702	246.395	254.648	295.599	241.152	248.376	212.37	311.175	176.842	285.369	382.038	198.26	326.058	201.472	211.477	337.121	293.081	190.133
CSDE1	337.619	406.619	149.686	261.054	253.824	212.751	188.237	236.698	222.41	139.362	157.38	260.874	316.851	338.898	189.613	230.894	84.4674	149.899	259.659	90.6483	203.878	154.753	176.796	407.529	326.982	257.426	293.938	477.198	235.849	430.266	327.694	487.325	281.976	298.547	314.182	335.145	208.508	323.438	227.525	152.161	139.468	215.179	346.2	295.291	269.095	201.318	366.851	402.734	314.003
UBE3C	37.65	28.6819	13.8805	33.6876	30.2944	23.6961	27.3959	35.7896	48.5189	24.8846	22.7022	20.3614	45.1298	29.0469	26.6711	32.363	14.4444	21.0151	34.0264	21.7783	27.2904	20.4932	83.7076	25.8063	38.7076	42.7906	41.8617	41.5601	24.1433	48.5211	36.3821	26.4658	47.7212	24.056	52.9256	41.3239	28.2463	47.6426	41.5391	20.0602	22.6678	32.0627	40.4462	27.8036	38.9209	37.2248	42.9001	27.2013	49.0033
REV3L	10.4117	9.8256	8.7452	13.3732	10.9266	6.4876	4.5409	7.4736	9.8311	4.548	3.5497	13.5422	18.7435	15.9381	7.6189	12.9251	1.142	11.0304	10.9171	3.3419	15.6489	4.011	3.196	16.9956	11.0458	11.5063	17.2175	6.6152	3.2231	11.3045	6.3846	25.9723	14.0761	4.8044	4.975	21.7188	15.5824	22.8854	11.7371	8.194	2.4987	5.8103	17.4354	18.2413	20.0753	13.0164	15.7978	13.8997	52.6554
TENM1	0.9162	3.8224	12.9366	4.3366	0.3807	0.9847	5.7739	3.0124	3.1726	9.4866	4.4613	1.33	3.9361	9.5621	1.8508	1.5154	1.0479	3.0033	6.4535	4.2181	13.5013	1.2997	3.368	1.2942	9.7999	8.8503	8.658	1.6192	0.5495	4.2837	1.5499	0.9142	18.0567	0.4244	8.8423	4.5715	16.2358	2.7057	1.3379	6.6634	1.6946	1.7005	14.2339	9.4546	15.6924	11.0755	12.4735	5.0453	54.4892
PAX7	0.0207	0.1017	0	0.0499	0.2844	0.3412	0.5485	0	0	0.0778	0.0102	0.1142	0.036	0.0981	0.0623	0.0235	0.0232	0.0201	0.0126	0.0306	0.0837	0	0	0.6145	0.0987	0.1234	0.0353	0.1373	0.0509	0.0123	0.1784	0.3643	0.1035	0.0132	0.0117	63.5116	0.7036	0.0682	16.0563	0.0656	0.0233	0	0	0.0967	0.0507	0.1292	0.1258	0.0772	4.4346
MASP2	1.4035	1.8397	0.3173	2.6548	1.794	0.7782	1.0819	0.6931	1.5903	2.288	0.835	1.2156	1.1504	0.9326	1.0797	2.5721	0.8818	3.1599	1.4701	1.039	0.6366	0.8925	0.4801	2.5595	3.8282	5.2346	1.3078	4.279	0.4258	1.7228	2.3163	2.3739	5.6471	0.9844	3.1952	1.636	3.8404	1.6808	1.3124	2.6728	0.4071	0.8667	0.9249	4.8869	2.2344	2.7894	2.6307	1.6434	12.9793
IYD	0.013	0	0.0081	0	0	0.0266	0	0.0079	0.0057	0	0.0064	0.0499	0.0075	0	0.0078	0.066	0.0072	0.0063	0	0	0.0131	0.0216	0.007	0.0167	0	0.054	0	0	0.0477	0.0077	0.0171	0	0	0	0.0146	0.0757	0.0113	0.017	0	0.0164	0.0073	0	0.0076	0.0075	0.0158	0.0161	0.0197	0.0868	0.016
FAM76A	9.4909	11.3212	11.0387	20.558	15.9769	8.324	8.9645	13.9568	20.9952	13.0536	14.171	11.1642	24.9376	13.3058	13.3727	17.7976	14.3801	13.7647	12.6149	19.2042	9.4774	11.931	10.9514	14.2343	14.7688	18.4177	13.0629	7.6866	24.1132	14.1265	27.4451	17.234	15.6096	23.9913	24.0372	11.6616	17.2881	15.7851	30.7236	11.144	7.2077	20.2693	16.855	9.0657	11.9571	9.7555	11.1975	14.006	21.4481
TRAF3IP3	6.1763	0.6624	0.2397	1.6749	2.6835	1.0686	0.8419	1.544	1.2153	0.8884	0.9258	0.3339	1.9057	1.4344	1.7271	2.4529	1.0559	0.587	1.5416	2.1977	0.9091	3.893	1.3846	0.6472	1.7214	1.484	0.7676	2.981	2.5943	1.5943	3.7368	0.4347	1.1781	4.9548	6.6889	1.5315	0.4972	0.9916	1.7916	0.493	1.0696	1.4463	0.9551	2.3614	2.1372	1.7696	0.8802	0.9543	1.4237
POMT2	10.8412	11.1672	12.9254	22.4384	17.5871	15.7793	11.3913	15.2828	12.583	17.6961	9.17	27.0832	20.9188	24.4469	18.9762	37.917	5.214	22.1833	15.8778	8.0482	18.4282	6.9902	9.9718	20.4196	25.6733	32.556	30.9044	10.3003	7.0485	9.7503	13.3247	19.4902	37.9679	19.2549	8.9862	15.1939	21.3197	18.4933	9.8441	15.5281	10.4971	16.4183	16.6828	23.0319	18.1251	24.936	21.6295	11.3357	33.1038
VTA1	16.64	43.1437	28.8718	29.1931	28.7297	19.1314	17.3583	25.509	28.5337	13.3388	11.2917	45.775	23.5512	49.1974	26.8634	29.4183	14.0259	19.4471	31.992	21.138	30.1684	20.0453	28.1008	40.8663	30.0921	25.497	38.7217	21.6696	23.3645	19.1984	36.1188	68.0855	21.9388	32.7694	20.1151	26.3007	34.7523	33.1775	24.9264	23.0591	13.1129	34.2525	26.3974	34.1474	27.7918	27.099	46.5	46.0613	36.4862
MLXIPL	10.192	2.843	0.4559	7.1218	16.031	6.4212	2.8298	5.7533	1.0392	3.2959	5.783	0.783	7.4262	3.6939	11.6556	15.3499	3.9291	5.466	5.7052	7.2665	3.6301	11.8821	2.1528	0.6825	7.4494	9.9692	4.2291	0.6459	6.195	0.3146	16.5861	1.8189	5.7407	10.2663	5.8225	7.6397	1.3581	2.7886	4.9825	0.917	4.1473	5.5665	2.0116	14.9432	3.3378	13.4077	1.8184	3.7777	2.0848
BAZ1B	42.8664	86.9454	24.9219	59.7401	60.6451	55.563	42.1053	48.2115	117.427	52.4254	43.9628	54.2422	116.974	96.7343	54.5255	111.312	13.9513	49.0515	56.3389	29.3142	60.935	21.7154	113.808	79.2724	85.7246	130.812	103.1	111.324	36.9284	75.9439	72.4893	70.2812	127.47	53.5429	91.0549	84.1715	81.2624	69.7424	78.3311	62.1811	41.0824	51.947	144.445	51.7437	83.1818	64.0803	105.977	51.0338	73.2914
RANBP9	64.3315	83.4937	45.3645	66.4531	49.511	37.3873	34.9283	66.6677	98.5037	53.912	39.846	43.7891	76.5298	61.8675	38.4229	77.174	14.7325	46.4125	60.0453	27.2966	48.5735	34.0973	79.4944	64.82	76.6402	56.7784	79.9975	42.9798	41.1774	89.5198	74.4951	74.8564	62.046	68.2437	38.9322	66.6158	61.9052	106.793	27.046	34.3828	38.8647	51.1068	49.8212	45.3297	56.0246	76.228	50.7638	85.0823	72.3687
ETV7	6.8151	2.0237	7.0061	18.6066	7.8127	5.9304	1.2126	8.6654	4.5626	16.0576	12.977	0.3426	2.8487	3.5454	19.802	11.8831	0.4427	0.657	1.5406	6.2845	1.8264	5.5542	2.9211	0.4007	3.9371	10.2949	4.4976	0.9357	6.8725	3.0892	5.2013	1.1351	4.0576	13.9417	9.4857	4.7931	3.64	3.6837	5.1912	2.7184	5.9992	2.0234	17.3152	0.7906	3.2467	9.3699	0.3431	1.684	4.6479
SPRTN	6.7406	12.1128	6.147	8.9991	6.8119	7.9461	6.5312	6.5916	8.0836	5.9428	5.1717	10.1016	15.9125	12.0462	7.359	8.5618	6.1142	4.9844	6.7155	4.4375	8.8557	6.2815	8.1823	17.9362	9.2249	7.8706	12.965	9.0272	8.8176	6.4517	11.9428	15.7419	10.0554	7.4576	7.5362	5.5308	10.8351	7.5532	13.9947	7.9938	3.8277	8.605	8.2534	9.4019	8.3025	6.9097	9.7224	8.4782	10.6478
EEF1AKNMT	44.2474	50.0939	34.3355	42.4963	36.2924	45.3967	35.9669	43.5358	43.4403	28.449	33.2489	47.7419	53.7496	55.2981	43.8428	61.649	23.6919	24.3417	33.3283	37.3243	36.288	23.1011	48.646	75.2335	42.6434	62.3778	47.022	56.8262	43.1897	32.9389	42.7592	90.0387	55.907	41.478	44.204	41.6597	29.2926	47.661	61.9362	25.8883	35.3663	35.5448	60.8849	42.5848	36.4289	34.6633	67.8993	44.7152	40.3011
DYRK4	9.8597	12.1381	12.7229	9.7866	9.7826	9.9402	8.6785	9.1904	10.5735	10.1893	12.6168	15.5738	10.6671	17.0085	10.0822	13.0972	20.434	9.9863	9.8855	13.0365	11.3906	12.1342	8.5581	4.3887	14.0202	9.5223	10.7577	9.1956	14.2045	7.9783	12.2912	13.6575	11.9457	17.4829	10.1663	7.3146	20.4943	8.9663	15.2113	8.1735	16.4512	20.0148	14.1665	8.5592	10.392	8.5118	13.5957	14.7777	12.4667
ZNF207	21.0168	39.7173	33.7703	30.685	20.8298	22.0069	32.6355	24.4559	25.0909	27.6508	24.495	34.3984	43.7512	47.4871	30.2444	33.895	38.3673	25.2577	31.414	27.6114	46.4618	24.6119	27.2276	33.55	27.1859	30.7299	44.7821	33.9859	31.7557	27.3696	26.5301	47.5105	44.1951	28.2555	28.3675	23.4289	38.4917	25.2921	37.1844	34.9034	27.1827	30.4517	35.9636	34.8916	32.3987	28.1144	38.8494	29.5131	54.4045
UQCRC1	110.422	260.19	395	191.479	153.488	229.271	377.464	177.96	249.711	297	178.396	269.779	153.646	278.431	171.235	189.077	295.655	183.495	225.785	256.562	401.034	143.55	233.756	136.27	153.838	225.2	388.14	167.232	208.778	165.974	179.748	216.894	280.462	132.396	128.115	140.711	202.496	143.559	219.195	184.746	319.365	167.308	249.293	204.064	187.59	202.431	242.829	322.011	223.02
STARD3NL	39.9012	84.351	161.515	65.938	80.4414	51.521	101.434	77.3336	106.817	99.773	63.2853	92.1371	123.215	188.977	66.0518	76.8304	86.8276	84.9881	98.2086	84.0765	144.27	66.3117	132.203	41.8573	81.0314	79.5555	127.946	36.065	153.405	50.5502	94.4635	120.594	90.0191	110.682	96.1888	78.3569	98.3832	62.7173	116.798	74.9368	104.65	113.507	73.9214	64.0642	63.4132	53.1451	88.0823	72.1382	69.7622
CD9	107.812	128.859	595.054	171.524	159.785	118.966	185.306	131.255	153.537	296.972	163.852	191.423	274.779	210.488	84.0515	327.416	228.53	154.953	126.518	264.764	238.821	141.821	116.516	9.3462	172.12	241.883	290.595	25.61	337.489	148.476	85.7711	247.107	199.282	206.538	56.134	110.547	296.433	246.093	240.123	144.901	224.992	267.65	265.599	77.524	144.329	89.8362	125.283	228.951	166.21
HHATL	33.7061	29.3741	0.9063	2.8175	11.5221	11.4704	65.752	1.5892	4.4844	8.228	5.0602	17.279	1.3996	2.7769	29.1491	11.19	23.2395	8.4381	2.0825	10.4235	10.1341	4.8752	3.9684	1.2576	5.7536	9.3753	2.9313	0.7692	4.6222	0.3864	8.3359	2.5661	8.324	15.014	4.422	1.4266	2.8708	11.6842	3.2432	4.9983	3.6269	2.6034	0.9271	5.9848	10.1077	4.0538	12.1621	3.2184	3.8781
NCAPD2	35.0712	73.5942	22.1706	35.6931	24.3033	42.3683	44.1059	30.2499	50.6064	24.9173	20.7047	68.9809	93.0993	45.2977	27.7672	83.596	31.2593	25.0297	30.0348	24.5389	43.6227	14.7493	59.6279	76.8915	49.3268	62.3772	61.5554	62.5574	27.0762	46.8804	34.5726	45.8163	68.6021	20.3432	45.4686	33.4913	43.9483	38.0511	45.0673	25.3426	30.4798	34.4322	71.4326	38.5964	52.8483	43.0658	121.589	46.8208	37.8525
IFFO1	46.0498	31.5422	27.5908	56.4951	43.7122	21.4369	22.1983	32.916	46.1777	71.2312	51.7969	29.3472	29.9928	22.3677	34.9607	41.2718	15.7282	37.5847	34.5967	22.2276	33.3192	34.5284	29.2433	47.5479	42.342	68.6118	50.6335	29.2898	25.6616	37.3347	31.2043	12.6022	58.2523	23.7459	63.0056	26.8989	82.604	28.671	20.9844	39.7347	20.0083	30.8739	40.0346	27.6141	51.6358	45.3549	36.0707	20.1707	75.3793
GIPR	1.3509	8.1146	0.0999	0.3567	0.5919	0.2178	2.5176	0.194	0.5691	0.265	0.3117	0.1604	0.3374	0.3133	1.034	0.48	1.0071	0.4872	0.6413	0.2735	0.4277	0.8377	0.216	0.3071	0.4413	0.6145	0.2106	1.2271	0.3251	0.2202	0.4907	0.1994	1.041	0.3037	0.5963	1.1224	0.1382	0.5228	0.0648	0.1675	0.4608	0.0824	0.2952	2.592	0.4853	0.5939	0.9239	0.0986	0.8838
PHF7	4.2906	5.4974	2.309	3.0139	4.4594	1.7233	3.9077	3.3621	5.9498	3.5693	3.0918	2.7251	3.3968	3.2809	1.9895	5.5605	3.7046	2.7624	2.9717	3.6697	3.6251	2.7902	3.4285	4.9355	4.8207	4.9384	7.935	3.4339	5.0459	3.5782	5.1758	5.7077	6.4241	2.6948	4.8746	1.9245	1.9786	3.3874	3.6391	3.6853	1.4112	1.8212	3.5581	3.7895	4.3875	3.331	4.2067	5.2289	7.1766
SEMA3G	11.905	4.2771	0.3848	5.5277	4.8368	4.5398	1.4829	1.7701	2.2045	1.7635	8.8822	3.9696	3.4192	10.242	8.4677	6.5387	0.8479	8.82	1.6264	2.2759	1.7451	1.3727	1.779	3.2897	2.7383	6.4092	1.768	1.1444	1.2082	3.3169	12.0922	1.2014	3.3027	1.0676	2.2459	3.4207	7.0106	2.8879	1.1721	7.9748	1.9559	1.3104	1.7319	6.4928	9.2606	7.0916	3.9538	3.2872	7.5779
NISCH	63.8885	70.5769	24.1956	67.0446	48.993	52.6705	47.7331	48.3955	58.7055	52.2588	43.0183	62.907	27.6723	42.6455	59.7775	58.1999	18.4826	50.664	49.9372	23.2387	35.7656	32.5536	35.1777	99.7195	65.358	87.3611	48.4429	83.1508	25.3148	63.6613	55.7984	56.8362	97.553	23.1409	43.654	60.0555	43.6454	75.6241	39.9375	44.1992	30.1437	24.937	63.4012	71.2695	60.0999	59.9821	73.2617	66.4823	75.1625
STAB1	323.69	27.2811	20.3815	111.836	50.0014	78.1653	14.8534	95.3808	32.5531	56.1705	64.7708	28.4668	38.2865	51.5879	21.796	55.8372	19.3994	28.4845	98.5445	33.893	13.6418	267.241	59.1124	14.3416	74.7705	25.7154	25.0164	11.3296	79.8632	263.99	22.0324	29.0786	28.9544	48.1089	103.187	94.3229	8.3489	50.9421	7.0924	19.0227	37.5423	24.0124	42.2074	65.4148	79.0388	17.4704	16.3464	27.5535	82.3671
FUZ	23.0068	36.5725	64.6722	41.7259	16.6026	40.9456	48.6428	26.8662	51.2528	32.3581	27.2406	32.0449	83.1556	49.2067	23.1555	87.5492	30.6345	23.7228	30.4122	36.9981	47.6279	14.3794	16.5376	20.7328	26.4032	28.2099	39.9282	10.9831	36.6099	10.4199	35.4675	19.2781	35.428	39.6773	14.1	32.5207	37.2903	31.8881	47.4373	22.7162	38.4303	43.0955	41.6271	30.0332	18.271	17.9539	21.7547	23.6914	35.3146
SLC6A13	0.8544	0.8841	0.1393	0.9132	1.3339	1.041	0.3618	0.367	0.5688	1.5634	1.7842	1.0628	0.916	0.3181	2.7176	1.0932	0.6193	0.7811	1.111	1.058	1.5009	0.2107	0.4129	0.3057	1.2426	1.6753	0.1797	0	1.1652	0.0564	0.8793	0.6351	0.8489	0.262	0.1959	0.2312	2.0916	0.2915	0.2517	1.2408	0.1421	0.7712	0.2598	1.2165	3.0534	1.1037	0.6958	6.0301	0.8994
IDS	7.8373	4.7444	9.2749	7.282	5.9942	5.7623	2.9424	6.605	6.8977	2.367	2.1461	2.1716	4.6252	7.2363	0.8676	5.0725	2.2375	1.9858	7.6604	4.2405	8.5578	4.0638	10.3755	1.9911	3.7476	3.9273	6.5976	2.199	3.5464	3.9798	3.6417	1.8122	6.8225	3.2943	7.0981	8.2009	1.3821	10.6546	4.8797	0.5208	3.7378	7.3782	5.4396	3.7783	2.9291	4.9307	2.6619	6.0865	10.0155
PRSS3	0.6124	3.4638	2.3699	1.9487	4.0195	12.2046	7.2049	1.3228	0.7849	6.3638	2.0788	2.1271	0.4909	2.0617	4.5269	2.3479	4.8468	6.0196	3.9353	6.3931	10.079	1.5683	1.127	2.2453	1.2333	6.5017	2.0873	1.8707	1.0408	0.3356	1.3715	2.8367	6.8185	0.3001	0.2121	1.9275	2.7042	3.7194	2.6522	3.8732	3.9661	3.029	0.8289	4.7748	0.9207	4.1079	3.858	1.8235	1.863
ZNF200	5.0766	9.383	4.9657	6.9419	5.4292	4.0867	5.1445	5.0063	4.6008	5.2521	4.495	5.482	7.8168	7.9848	4.0866	7.3828	4.7559	4.7928	6.3302	5.2474	6.5417	6.1698	4.42	7.3696	6.2647	6.86	7.1201	5.2144	4.8135	4.2101	4.2059	7.4128	7.7975	4.0948	6.2687	5.1153	6.6034	4.7949	5.7527	6.3532	3.5678	5.3759	9.3052	5.7577	6.4084	4.818	9.3689	4.3854	8.1436
CD4	351.135	42.0554	11.2089	121.094	102.544	103.468	51.1878	127.605	56.8656	40.0392	64.282	33.8576	86.8931	89.2303	68.85	112.365	46.4082	31.3444	87.8545	76.3733	42.4894	187.341	109.873	9.7348	56.3076	38.331	43.8319	17.3542	148.201	147.255	100.414	30.529	31.8542	138.767	192.441	123.236	22.3965	68.1754	56.9908	19.7701	54.6684	54.2337	49.5433	94.5295	141.646	58.7223	31.1437	54.7861	75.1888
LRRC23	19.5109	35.3215	17.7598	21.4558	26.5649	24.5121	16.4114	32.3322	35.7991	20.2762	41.7786	23.569	52.62	15.61	23.6197	53.6409	28.6076	9.9862	16.9098	14.7085	10.5218	8.9336	20.7369	7.3668	33.1375	24.233	22.3402	9.0255	68.8469	10.0819	99.1382	20.3084	29.3387	66.3282	13.816	13.5955	21.9239	17.5976	59.224	20.7274	15.9747	75.001	32.562	11.9414	9.7795	13.2067	23.0505	21.4166	18.1854
BTK	33.4566	4.8766	2.3252	10.5161	16.2311	8.87	10.256	12.97	8.4281	6.9375	6.1439	3.6035	18.5879	11.1945	12.6019	16.687	12.1266	4.2897	10.8898	23.5202	11.9948	26.916	8.8554	1.0774	8.4688	8.7289	6.5848	1.6509	24.4589	12.4059	18.33	4.565	5.8771	28.4891	31.3334	13.6366	3.6755	5.9276	16.1087	2.0973	7.692	12.4627	6.8506	13.7954	15.6646	10.6015	3.7608	6.2479	8.2328
HFE	16.6798	3.7806	8.5693	8.455	11.4749	5.5454	2.6715	10.9471	10.7051	9.4249	9.0709	0.8337	19.9846	13.418	7.6443	15.4624	4.7624	2.6681	8.335	8.329	2.1966	18.1545	18.7929	2.5142	8.798	7.037	7.2033	3.9927	21.2281	11.42	12.2724	1.5433	8.6197	11.1821	11.1187	11.7194	5.2677	10.3668	10.4383	8.4987	9.4542	9.679	9.4774	2.9767	8.6693	4.3912	1.4173	5.2482	8.7568
SCMH1	19.7611	38.7595	23.561	29.1019	22.893	35.3217	18.5347	23.7011	33.4516	22.9788	19.1251	22.8253	28.4397	23.4977	18.6945	31.6673	12.8977	28.9779	22.5526	20.4118	28.641	13.6694	32.945	27.0488	28.3113	34.6813	38.4333	44.6586	13.7118	41.1213	27.8868	19.4674	31.4367	26.3282	29.1256	27.3524	24.3422	27.1541	20.6554	31.8112	19.3005	22.6997	41.9325	22.1241	23.0853	25.7247	34.0432	29.2393	31.8455
FYN	104.736	190.902	127.115	174.81	135.944	115.287	91.9656	148.655	135.743	74.721	68.1283	249.927	264.487	223.434	216.857	100.52	42.7993	109.284	168.337	62.8976	166.56	55.0647	110.398	67.665	216.417	151.732	200.232	40.4062	58.0616	77.1444	146.707	206.903	159.217	100.629	63.9122	235.181	193.983	187.041	66.6835	138.305	60.4183	135.168	160.789	293.31	154.7	208.66	302.625	382.015	204.401
HIVEP2	21.9136	9.8024	3.4389	15.6432	12.6393	11.322	3.1879	10.0689	13.8952	3.8063	3.3671	7.2853	9.6738	6.8485	7.8705	23.4718	0.6764	5.4586	12.7002	2.3915	5.5572	5.2437	7.1456	23.5685	12.9332	15.6591	6.6925	9.7155	4.2534	15.0827	11.072	2.1182	8.7103	8.4359	7.7446	21.8282	8.2745	27.8395	7.8266	9.0611	2.7158	11.3165	7.7971	13.7773	8.8192	8.4605	9.4404	11.4436	15.8606
FMO1	0.3914	0.3837	0.1641	0.3406	0.2272	0.3832	0.2398	1.0012	0.2125	0.4196	0.4021	0.862	0.1295	0.6172	0.3134	0.2322	0.2293	0.4691	0.5866	0.8431	0.4514	1.365	6.5661	12.7479	0.3105	0.2439	0.3599	1.8502	0.8235	3.2754	0.3946	0.4676	0.6046	0.3087	7.4896	0.2179	0.616	0.8093	0.3421	0.2829	0.272	0.4639	0.481	0.9771	1.8667	0.2322	0.7066	0.5827	0.8061
ELOA	29.2891	31.1789	25.0732	32.8824	32.1906	20.0218	24.3844	21.0407	35.1176	24.4376	18.0107	40.3309	31.0874	45.6887	28.8077	37.6458	15.9032	23.0599	35.1718	25.1522	30.8643	21.9298	41.9895	62.8789	38.1129	39.6903	44.563	43.7613	24.9753	43.1772	30.1387	52.6119	29.8318	30.7605	44.1123	35.7366	34.1594	40.3744	29.0478	27.8632	26.0129	24.691	47.6487	38.9228	35.561	32.2956	44.7386	43.919	42.7355
LYPLA2	61.4199	42.7571	75.6555	71.6407	67.2099	56.5497	65.6623	64.1555	93.3556	83.8831	77.8467	91.3407	47.0398	78.5385	74.5701	64.0745	49.4051	70.226	76.7694	65.0681	93.0574	62.368	99.3649	270.206	58.8571	107.019	103.513	173.011	50.5573	92.692	53.3182	76.1713	85.9173	69.2735	115.687	69.9421	62.634	42.2663	47.0356	83.2321	101.418	45.298	93.9047	87.9214	92.5866	82.6725	107.149	80.9047	64.7363
CLCN6	22.0465	17.8764	9.0389	15.961	27.7743	13.9497	19.8411	11.5221	23.4161	18.2151	17.9772	15.2687	19.8493	14.2037	29.0948	24.0128	7.3668	17.3494	16.7857	7.6895	14.5891	8.7229	11.3341	43.2637	27.769	26.4538	17.3099	20.3852	6.2105	12.7673	36.162	39.8553	39.5905	19.4842	16.0972	24.5564	18.0598	25.6046	14.8276	19.449	4.2135	10.3664	25.4173	33.6545	23.7173	29.7335	28.2644	26.4382	32.6653
MRC2	123.103	69.677	80.5086	243.481	101.905	113.002	15.4172	162.325	284.827	170.544	117.074	30.139	78.0514	154.613	24.9942	98.9627	6.857	96.4172	130.955	33.1229	60.5838	65.6792	239.527	201.315	93.5336	164.901	115.412	125.379	85.4383	579.026	63.2798	31.176	140.328	138.854	151.34	279.681	109.014	183.265	42.1956	102.137	62.1499	46.3167	211.809	37.081	143.716	137.686	25.1318	109.436	134.319
NME1-NME2	0	0	0	0	0	0	0	0	0	0	0	0	0	0	0	0	0	0	0	0	0	0	0	0	0	0	0	0	0	0	0	0	0	0	0	0	0	0	0	0	0	0	0	0	0	0	0	0	0
SLC6A7	0.7534	2.0465	0.0395	0.6342	2.7741	3.6145	0.673	0.0575	0.0275	0.216	0.1847	0.0519	0.109	0.2413	2.9788	0.9245	0.1755	1.4434	0.5321	0.2778	0.887	0.1045	0.0853	0.1011	0.1307	0.7283	0.2318	0.2078	0.3468	0.3168	0.2077	0.0788	3.9169	0.16	0.7067	0.0917	0.0273	2.3132	0.0384	0.0993	0.2643	0.4558	0.1841	0.9326	0.8052	1.134	1.6187	0.4206	0.1358
TSPAN9	14.1558	19.2625	11.5791	25.5977	13.4599	13.6728	13.2292	25.9228	14.9109	25.1595	17.2363	15.8992	18.1246	23.5276	11.0938	9.5696	6.7843	13.4581	27.3187	10.0099	14.6387	18.5779	171.177	70.5196	20.2115	21.0402	14.7783	27.9892	10.6923	120.733	11.36	9.8544	19.8579	6.8865	110.127	24.3068	27.5997	20.3536	10.3042	14.1173	28.5378	10.4653	41.7858	14.4977	22.4913	21.1937	19.6541	14.8505	22.0232
BTBD7	12.4635	9.4308	3.5088	12.4166	10.7159	9.4024	5.0631	7.2174	5.9683	6.3347	3.5025	8.3303	6.5846	11.6866	7.7269	11.9832	2.4775	6.147	8.8136	4.13	6.4084	6.0343	6.6924	24.2187	10.9329	11.9596	11.871	17.2493	3.6209	11.9928	7.7131	10.4329	13.1855	5.456	9.6484	15.9782	10.85	15.098	5.0385	8.5789	4.8073	7.4759	15.3284	12.4976	11.6777	9.0317	9.208	6.3408	18.4036
APBA3	8.6256	11.8783	29.8275	16.7102	9.1267	11.1488	12.8772	16.7696	11.2139	23.1372	11.4693	19.4201	13.0851	18.0487	11.0231	16.3057	11.1752	18.4642	15.0028	20.5148	29.1768	8.9458	11.4271	12.5787	10.9208	22.5935	21.697	9.6067	11.6032	15.5271	8.3818	9.4507	17.0039	10.9579	10.2493	14.3564	17.3617	12.9914	12.9494	7.2986	19.2293	10.0645	12.5101	18.7415	14.1839	9.2351	17.0834	9.1443	20.37
MKS1	3.2778	9.0336	6.247	7.239	5.2629	4.3053	4.9826	5.3307	5.4669	6.1087	5.3899	9.0863	9.0097	8.1619	4.8517	9.8915	7.6105	8.4996	5.4518	5.5164	7.024	2.8715	2.9755	6.9578	7.7231	7.948	8.5491	7.244	5.3741	2.3522	7.864	7.7609	9.7605	4.9942	3.6227	4.4244	8.2472	5.0567	7.8046	8.2467	4.534	5.6632	8.3737	7.6372	5.7111	6.3283	7.0188	4.8887	10.9024
ABHD5	15.9574	21.2566	20.9531	17.3204	16.0816	13.2187	9.813	24.2864	18.1937	15.4701	10.9145	20.3281	19.3946	20.2325	12.3428	25.3464	14.7478	9.7145	23.2965	19.2468	20.3092	17.5788	14.8145	10.243	22.5702	19.0907	21.9421	9.9595	25.7289	14.0207	26.5006	43.1176	20.2767	12.1609	12.9704	25.4635	24.2254	20.4346	40.0936	13.6509	17.7917	26.3086	17.5273	13.4237	16.7062	16.5274	14.4496	27.9324	20.7214
ANOS1	31.5002	39.2813	7.1052	65.9741	68.1883	22.0236	17.3426	28.6889	15.037	19.9423	9.3787	55.4516	41.1056	44.8029	69.5904	47.8224	24.074	29.4092	26.6589	31.8052	22.098	17.514	10.6992	1.0867	24.6697	28.499	6.3322	15.3073	29.8558	25.1572	55.4807	118.056	33.2352	11.1584	31.4773	33.5613	73.9197	120.529	32.321	10.1315	7.5653	75.2799	20.86	104.414	31.6781	22.8367	73.7045	61.0644	76.3204
AKAP8L	17.6458	23.8035	18.5181	34.1776	17.2518	14.0229	27.4125	19.1704	29.8918	35.9902	15.9417	28.3254	24.6254	24.9355	37.9597	26.6638	9.4747	34.1749	26.6591	13.4786	29.2388	9.2404	14.4443	37.5932	31.3472	41.3579	28.2452	70.8552	9.4747	21.1412	24.5567	24.5395	35.375	15.7273	16.9464	26.8459	39.7065	24.384	12.8764	22.7537	17.8336	13.707	24.9003	32.8755	32.6439	24.6641	45.6227	25.5616	62.5772
MBTD1	9.3448	24.469	5.8526	9.9421	7.6788	5.9945	11.3664	5.5787	7.1536	8.3218	5.3329	17.062	13.0276	14.2359	10.6293	10.8491	6.3746	12.1846	9.5256	5.4492	10.6752	5.8485	3.7291	21.8353	14.6005	10.3617	17.2512	14.9663	5.3221	5.1708	9.6946	26.5863	14.1314	4.5	7.6997	7.824	13.8978	9.0131	7.9941	14.16	4.7202	7.3746	12.7592	23.9502	14.5869	8.8467	26.9403	9.5158	22.854
UTP18	57.7699	64.0109	84.1785	50.4829	50.8575	37.3793	49.0949	47.5135	62.2872	53.803	48.902	76.1986	89.6388	107.868	47.5813	59.9198	89.766	72.2213	61.4888	81.4018	70.0792	52.3368	57.6581	99.8472	53.937	48.2822	81.9942	54.2416	80.1749	34.1805	61.3262	90.6003	74.9304	64.4193	52.5306	50.5529	64.0682	52.1907	88.2694	54.9121	58.9347	62.3288	79.1553	55.8713	51.4492	45.9732	69.3417	66.0008	76.3636
RNF216	42.8711	41.2198	24.6621	52.9179	44.6518	42.9241	37.439	50.4884	96.1421	43.1468	33.635	39.56	81.755	42.8247	44.4576	55.7145	13.4768	42.0651	41.0766	23.867	52.5818	21.0624	60.4042	38.4661	55.5701	83.222	72.6222	46.974	33.3908	48.3699	58.2653	45.2636	79.1295	34.2838	44.7756	55.3525	54.4104	72.6411	46.6433	39.2284	34.1664	39.8721	82.9364	38.3299	51.7353	36.4256	55.9842	36.5424	45.106
TTC19	16.3342	52.0392	26.6506	32.9935	32.3709	32.6032	36.137	30.6227	17.3667	38.2383	33.6424	57.7239	62.0682	58.116	22.3364	32.2544	28.7943	25.2575	36.663	25.3092	38.2497	19.639	27.142	30.6817	40.2861	43.035	52.0033	29.2082	45.8959	18.3421	37.6966	78.2876	45.8104	25.1739	23.1669	34.0751	54.2787	41.0743	65.5487	28.3744	26.0892	30.4735	55.1779	35.4353	41.9602	34.726	41.9075	43.1869	57.501
PTBP1	69.6059	157.606	80.8362	127.681	70.0923	91.8349	74.5071	93.357	131.895	109.052	59.8235	118.742	96.9052	153.633	79.8949	122.981	41.5445	105.88	104.496	79.7521	133.857	47.3655	124.468	148.942	98.7289	136.45	196.705	115.133	49.2364	138.232	81.6293	71.9302	130.326	67.9206	90.9596	123.475	138.092	129.267	87.6109	82.8353	112.527	81.1975	141.496	123.827	148.339	100.536	173.702	99.8776	158.557
DPF1	3.4825	52.5679	17.1847	12.6332	10.0578	16.2758	53.2741	9.6643	22.3453	18.8224	18.0478	19.0366	19.6276	16.5588	30.9603	18.5662	16.7351	28.5121	25.6181	11.0851	94.8193	2.328	5.8398	3.0086	15.4945	30.6166	56.3895	6.2941	6.8324	5.032	9.4201	18.3866	37.3614	3.3853	2.33	6.0491	16.2754	15.9556	18.5373	8.4028	19.2312	9.993	19.7689	25.5643	26.0341	28.7458	47.4049	25.4441	15.953
SYT7	6.2137	15.8431	0.9391	7.6106	12.7041	21.6034	28.8165	5.5131	1.3797	5.5147	1.8828	0.8125	1.2352	3.9744	15.781	8.8001	1.8589	18.0532	13.2478	3.7064	8.6659	2.1899	3.6827	3.4008	4.8236	20.0414	2.8479	2.4121	1.5494	11.1149	4.1759	1.695	20.6965	0.9739	4.4928	7.157	10.4528	25.3941	0.9791	0.6184	5.9769	4.8581	8.4149	12.2615	7.1226	13.1106	26.5308	7.1861	8.305
LARS2	9.0092	12.1313	9.2547	15.8962	10.206	11.481	4.6403	11.4017	19.5009	11.7486	8.643	12.9302	7.1299	15.782	12.7578	18.6926	5.1735	6.2539	11.5684	6.2307	10.9974	4.7554	10.9258	7.9874	12.6586	16.3769	16.4618	11.1009	7.6244	7.3438	17.2843	10.5072	19.7743	3.9291	7.321	9.0685	15.3697	15.2364	12.4561	13.1335	8.0171	8.6244	18.7364	10.3063	11.9358	13.224	14.3519	13.2271	13.8215
PIK3C2A	29.1465	36.4029	19.9421	30.7599	32.5828	16.3762	9.3931	21.3623	45.4429	18.5102	11.8867	20.3777	74.9713	33.2226	13.8859	24.0245	5.6118	16.3592	20.7864	9.1879	12.8666	11.655	19.3994	13.2474	19.5809	32.6021	28.0986	15.5433	16.1506	17.1573	42.2166	23.1303	26.4919	17.1716	16.6586	24.6087	47.4253	35.6739	36.5274	65.4558	11.4212	26.4962	33.9151	13.7825	23.7867	22.5142	16.747	14.4639	39.7236
PLAUR	67.8413	31.762	9.3199	33.0791	21.5412	35.8618	13.1756	43.4709	35.2917	16.6727	39.6857	6.2865	14.7025	14.1632	18.5983	29.003	9.2136	11.7518	53.7386	35.7849	16.2948	100.937	154.774	37.6204	27.7817	5.591	15.8796	16.7468	52.2836	139.381	9.308	6.4998	20.7667	60.2712	86.2484	93.3617	6.9169	28.2824	6.3966	5.1058	79.362	21.3836	24.5412	21.2673	42.4612	8.9685	9.4796	23.9489	15.0773
ANLN	52.5245	48.2538	19.0622	11.5439	35.3165	23.3844	77.6331	8.0359	61.0766	12.7412	6.5531	15.0766	89.6839	47.0168	29.1371	43.44	10.6157	12.4616	11.9261	18.8348	40.6919	23.5895	84.4883	37.8804	21.6999	25.5444	28.7032	43.3398	12.8884	41.7119	8.0435	20.7269	21.3561	25.0423	50.9702	9.8143	19.2774	25.0261	27.8524	15.7733	18.4712	15.4977	17.622	17.5665	30.9011	16.9842	49.1475	11.5493	12.2154
WIZ	20.7547	28.0378	16.6468	38.6431	25.6666	23.1582	27.4658	32.2787	40.9735	33.2703	18.6458	39.7153	24.8913	37.2688	26.6238	28.1898	10.5164	37.1961	32.9483	14.4238	38.2986	9.1737	25.1132	33.1958	28.5972	42.1509	30.3029	36.6072	10.9845	31.1173	22.8348	22.3518	39.1062	13.7611	22.8274	41.6436	32.4832	46.1347	20.8326	26.5981	26.6975	15.9947	35.8392	30.9186	46.0923	30.4936	61.7935	25.3121	48.9741
RABGAP1	29.7786	48.4913	15.1521	42.8923	38.4138	25.6007	23.2865	26.8163	33.1863	16.4072	22.3725	31.9527	57.985	51.5766	29.7851	52.0236	15.9345	27.0855	30.8703	17.2023	29.0956	15.9966	22.7402	62.7324	38.503	42.6576	46.491	23.2125	24.7115	19.5019	49.1977	87.2054	56.7276	28.1056	24.2118	39.732	45.9868	48.506	21.8921	38.0865	17.7364	26.9887	60.3977	43.2924	41.8768	39.0159	43.4444	57.2302	61.5392
DCN	119.363	14.7686	111.882	40.995	29.265	23.9557	23.9568	64.0037	5.6361	165.733	117.367	20.3716	20.7712	125.771	8.8729	15.9294	44.1762	31.4203	53.4768	295.934	41.6824	206.699	336.959	285.671	17.0007	116.475	16.8374	18.5392	241.247	109.658	14.6421	21.8131	13.6184	11.856	230.578	16.1228	22.559	42.0482	14.0626	15.3868	23.8159	42.9939	20.0018	30.5617	105.207	21.2211	13.0595	91.7653	39.7856
QPCTL	12.1672	14.5137	64.2552	22.2197	11.0791	13.0943	30.6371	16.8559	18.4001	29.0687	20.6454	16.5914	11.3917	25.5495	10.0472	16.3383	39.3305	29.3524	26.9857	26.3594	35.1092	24.1285	26.1758	11.3871	10.1519	8.6513	21.1926	17.6143	30.9767	33.6073	8.0501	12.1625	18.3535	18.7394	14.9529	36.6679	15.873	25.5469	10.3827	16.8022	53.322	20.5526	16.4464	15.7801	12.1327	13.3799	9.5502	21.1209	20.3515
PPP5C	19.3189	50.643	99.1369	52.0986	18.3048	40.0317	70.9803	31.1579	39.6356	67.3838	25.3783	36.9382	37.5013	80.7918	34.5788	45.0614	45.7494	55.1761	43.0501	50.1657	126.551	14.3127	31.1803	56.0395	30.7644	31.4002	62.1621	34.7208	34.7548	36.1299	27.6315	31.6469	57.6728	28.9541	25.3915	37.9976	70.5687	41.1334	54.2053	39.2642	62.1634	48.8767	55.0977	41.5588	43.1674	42.6084	32.5864	41.957	70.0659
CEP68	15.8666	23.347	10.31	19.6665	16.4797	12.4214	14.1321	11.7857	10.6021	13.2819	8.6493	23.354	17.6867	19.7057	13.6994	16.3577	6.7647	13.4974	12.5072	8.4596	15.2734	6.4534	7.4327	17.9407	20.2332	18.321	27.3296	13.19	5.8864	11.6758	18.8012	26.4076	26.0816	10.9495	6.8968	16.256	15.7631	20.0785	14.2729	13.7467	8.7913	13.0145	22.027	24.4883	15.8802	17.3979	24.4753	14.7082	30.672
MAP4K3	15.2757	23.3974	28.8166	34.2302	20.5939	13.1281	19.4885	19.1904	16.4472	19.9378	9.5437	26.1729	39.9318	38.9017	24.1664	29.2555	12.8304	20.6565	22.4522	24.2979	24.5889	10.1853	17.1405	49.7771	25.4326	28.5926	27.7687	22.8893	23.1581	13.0709	26.1398	56.1238	27.4274	12.1732	17.3445	17.6556	47.4347	25.8471	43.4948	23.3033	15.6409	33.4409	32.547	25.7767	19.3349	17.0397	29.3189	17.0314	44.9883
ZBTB32	0.8579	0.3364	0.2774	0.4716	0.1743	0.1008	0.2803	0.2095	0.9887	0.3372	0.1442	0.4049	0.1703	0.1739	0.2061	0.9439	0.0822	0.4982	0.2077	0.0723	0.2968	0.408	0.1333	0.4104	0.9916	0.8165	0.2506	0.4866	0.2407	0.2328	0.1946	0.369	0.5199	0.1561	0.7449	0.2149	0.1279	0.7095	0.24	0.341	0.1376	0.0763	0.1725	0.2284	0.2395	0.4885	0.4832	0.0365	1.0904
TYROBP	1191.45	229.583	196.317	547.247	479.649	718.901	475.958	693.891	405.65	390.762	495.341	204.424	674.143	472.74	475.54	506.704	1083.64	316.684	665.869	1058.65	484.769	2330.21	481.044	54.3445	326.502	214.159	279.167	73.4765	1358.2	634.206	407.541	157.099	177.59	962.255	1367.04	462.565	145.743	233.938	529.102	61.227	644.381	583.883	283.908	400.354	878.735	256.128	128.524	337.077	285.292
TMEM159	14.3032	39.467	18.2521	19.3888	11.8623	18.0224	38.3738	11.8228	31.8964	11.62	20.4071	18.9879	37.7421	14.9928	22.5701	31.0934	21.7472	17.9864	19.2858	17.6523	26.0081	17.7356	23.3147	14.4688	8.4945	11.459	20.3337	14.0685	25.3837	28.7635	5.4523	6.0576	28.6848	21.431	33.8249	13.4217	24.1492	14.2621	41.4653	5.7759	29.0462	8.8451	35.8335	22.0438	18.8485	17.7187	21.3329	8.3612	19.265
GABRA3	3.5103	12.5123	0.3662	1.027	6.3259	8.3814	25.4797	1.0467	0.2411	0.5058	3.109	3.8478	0.4683	6.601	13.2124	3.8294	12.7896	0.7986	2.5851	1.4794	10.252	5.7083	0.4749	0.6251	7.4881	3.5412	1.268	0.9635	1.6282	0.0768	3.2323	4.2208	3.512	0.577	1.5842	6.0038	1.3506	5.9174	9.1069	0.1841	1.035	1.5601	3.3207	33.2998	8.4961	2.4181	75.5595	8.1159	4.0982
BRCA1	4.0254	13.5854	3.7106	5.2948	1.8978	9.7892	3.9594	4.5092	13.3917	5.152	3.9542	5.3305	31.1065	8.8823	3.5006	18.8668	2.3153	3.9105	5.0654	5.6112	7.7751	1.9933	6.8244	9.7012	8.241	11.3462	10.4491	6.1587	4.5689	4.0517	6.5867	7.3843	11.1251	2.6927	7.0565	3.099	6.2239	6.1985	8.246	9.9092	3.8139	16.6825	11.3729	5.0592	8.4588	6.0566	12.9969	4.9832	7.8986
ERCC1	30.4418	55.4479	94.9384	59.0651	38.8704	36.6918	56.6082	56.5403	34.8878	63.6788	41.0316	35.6979	46.4027	76.2553	37.4752	39.363	59.9645	58.3639	57.9338	75.6779	83.2908	34.8758	48.5254	31.5031	33.6452	21.4036	60.2881	32.3553	45.5234	40.9943	41.9553	26.1024	60.6393	45.1624	35.6215	62.4984	63.6342	55.9642	50.4601	42.1136	83.9516	57.355	57.0654	52.7748	34.4168	45.7796	23.2654	60.0381	79.9119
CD22	6.0654	2.0496	0.0548	1.0789	2.8204	0.8956	2.428	0.8242	2.1867	0.5176	0.8862	0.3478	0.2648	0.3735	5.6372	0.9621	0.7794	1.1806	0.3559	0.9209	1.1429	2.8638	0.9709	2.0058	2.5527	0.8032	0.4825	0.3603	0.4544	1.0086	2.0317	0.2732	0.5435	3.1907	5.6752	0.4933	0.0758	1.1176	0.8529	0.0689	0.5989	0.1694	0.1661	2.1693	6.7034	0.6511	2.2789	1.2483	0.4306
SEMA3B	57.3916	41.1101	11.2854	21.1942	43.3743	36.0384	46.5128	24.5392	12.8493	26.829	69.9591	23.9037	12.5602	27.3533	36.8643	129.404	7.575	35.2639	21.0088	12.9444	18.417	13.251	38.6882	18.3353	48.8761	44.3796	11.12	29.5011	66.4574	17.3582	33.4823	11.7969	50.2892	17.1996	14.1229	15.1868	35.3684	84.7976	11.8938	17.7392	9.7199	14.5077	21.3798	10.332	28.2896	24.6755	19.6629	36.526	16.3106
MBTPS2	10.8974	18.1951	12.4023	12.4682	7.7145	8.7646	9.3433	11.4989	13.873	7.6034	7.0206	10.1574	15.6335	15.5788	7.464	14.5788	7.3185	7.3085	11.1757	8.8266	8.407	7.3454	24.7841	50.947	14.3339	14.5988	17.1972	18.9238	8.217	16.4956	14.0427	19.5823	11.1433	7.2951	17.9435	11.2076	15.0782	15.692	10.0116	6.8728	6.5288	14.9197	12.9676	11.3837	9.9002	11.2558	13.0434	12.4804	16.88
PRICKLE3	6.7941	6.9485	3.464	6.2353	4.7001	6.1916	1.9947	5.851	10.1924	6.6144	6.0318	0.9504	6.6337	5.169	5.558	11.7927	0.8624	4.5859	5.5798	4.7309	3.2614	4.4012	11.0615	3.4533	5.0256	5.0028	5.1943	8.7497	7.3024	10.5095	6.3418	1.2899	7.4689	6.2926	9.5699	7.3785	5.0466	8.1183	6.6968	3.7161	5.091	4.97	5.8587	2.2461	4.4856	4.7119	3.5087	5.5494	5.9
LTF	479.913	14.8157	41.3993	39.0485	1810.03	11748.7	7.4328	6559.78	4.6781	128.086	3689.57	4.9483	3.722	196.785	6.5494	314.126	6.6059	12.9839	561.844	528.735	18.0368	209.479	14.6947	6.6552	2268.45	13.5952	16.5381	55.8005	5277.01	76.9574	35.9658	56.5786	55.7294	2561.9	12.3135	502.346	9.2506	4097.37	184.175	9.8132	209.139	477.934	3170.55	13.5477	129.419	101.129	6.6869	62.487	141.134
EXTL3	20.8563	36.029	59.2021	74.2068	26.2174	24.3977	49.433	28.9047	104.722	54.7074	21.1874	41.8434	36.2984	68.21	16.033	24.136	9.259	34.4301	68.5834	27.1834	58.6293	12.5224	80.4227	28.7475	29.3066	95.1075	77.6753	25.4395	10.9648	59.7955	31.5339	40.409	49.316	10.9936	23.9861	65.085	62.7731	40.7821	18.1311	53.3649	23.0524	21.6975	62.0938	16.186	41.7088	40.4468	40.3303	24.2238	76.9276
NR1H4	0.074	0.1451	0.0698	0	0.0564	0.0761	0.3174	0.113	0.0162	0	0.0544	0.7743	0.1714	0.0657	0.1334	0.503	0.4552	0.0358	0.0224	0.1274	0.3361	0.1848	0.0201	0.0238	0.044	0.6384	0.021	0	0.2271	0.0659	1.1998	0.6499	0.0231	0	0.2083	0.5948	1.6415	0.0487	1.8117	0.6553	0.0415	0.2686	0	0.3018	0.1356	0.0461	0.6735	0.2755	0.8918
ELOVL5	132.048	147.574	116.358	129.395	169.246	127.132	158.916	143.089	233.557	146.66	88.7888	129.438	621.048	231.899	165.118	150.662	84.7407	72.8756	158.476	52.1475	161.331	112.768	271.525	152.742	145.965	155.382	216.858	118.617	156.373	203.856	165.088	294.361	197.839	127.915	147.19	116.642	483.084	125.866	68.5635	119.942	131.066	174.236	98.8422	161.442	134.361	136.106	177.185	143.534	108.419
ALOX5	173.269	11.2217	4.0743	24.4984	43.0153	34.3404	9.4924	49.6365	16.3978	16.1854	24.4427	6.0649	10.0657	15.6038	17.7483	36.7352	9.2383	10.2791	45.8879	29.114	14.3488	108.148	39.1408	2.4343	30.7764	15.9311	8.465	4.288	59.1161	64.0927	34.5811	6.3217	14.7314	57.8715	69.631	56.2263	5.6039	26.548	21.2338	3.1643	20.061	24.1889	17.0162	36.6719	37.9869	19.46	8.243	16.0232	20.4626
KDM5D	13.4934	27.6659	7.0216	17.4158	13.4676	1.1377	0.142	0.1472	0.0622	18.4117	10.6849	10.453	15.5417	1.4181	9.8418	18.0877	7.2352	14.689	12.2988	0.1674	9.4932	11.0999	7.7757	0.1828	26.5667	18.1042	15.4258	0.7982	6.583	12.8801	28.3128	0.9611	0.062	10.1131	20.7304	12.0349	0.1728	0.1027	12.9365	0.1615	6.0759	0.0662	0.0915	0.0909	19.9296	2.7395	0.1183	10.4559	39.6797
CALCOCO1	39.5798	37.4255	26.4159	50.9272	33.2589	25.5021	50.7589	32.0355	29.0569	27.0545	36.0062	39.166	84.4073	40.7366	29.3522	39.6945	24.6111	33.9603	35.2295	24.6463	40.1251	24.9657	17.2362	34.5393	45.9851	55.3377	45.1787	17.5758	35.0048	24.6814	41.1126	49.4037	58.9102	40.1281	27.8811	33.5026	52.1403	33.8529	29.7781	27.7412	21.155	40.7472	55.5339	56.6302	41.9109	32.9309	34.4284	36.8304	77.5082
UBR7	46.031	123.467	78.9426	79.8356	58.1807	74.2651	68.9639	64.7213	58.8176	68.1253	28.177	70.0098	71.4638	105.652	56.5982	125.251	26.679	52.8175	76.2011	52.9778	108.274	31.8446	41.5643	85.7352	70.8023	102.995	146.99	41.656	40.6248	56.9524	46.6576	95.3251	109.184	61.7844	51.8352	60.3266	99.5028	82.5957	56.8258	72.1358	70.9527	85.5688	125.089	57.4359	74.4962	82.0752	88.5208	51.9231	110.483
MAP4K5	16.2635	16.3582	7.4457	18.1194	14.3267	7.318	10.3887	13.9071	20.0244	9.9503	7.4898	19.5493	12.2516	26.03	23.7459	20.6663	8.5024	19.4954	15.8174	7.7451	14.012	9.7665	11.4191	57.3206	34.6068	17.1688	31.4374	26.6456	6.8126	23.6949	15.307	27.4965	28.4373	12.7836	17.6819	19.4256	15.6619	20.3334	8.3993	12.6032	7.2191	7.2267	15.9562	46.6581	25.6968	20.8731	42.0063	20.3298	31.6063
EHD3	23.5697	29.4077	10.0264	27.1164	31.5292	34.0993	11.3354	12.7566	10.8585	12.6515	13.302	41.2008	18.4787	20.1264	74.8523	35.1277	11.1404	8.9969	14.166	9.0985	13.4233	12.5986	33.6772	9.7138	27.2523	36.3013	17.9246	20.3498	11.1689	14.2909	35.4969	61.5762	34.9457	14.7118	32.2158	20.5539	16.6267	46.8864	27.2106	13.4628	9.6985	14.847	22.7511	29.7435	28.4144	37.8865	29.9203	33.1006	26.4449
PSMC4	121.367	172.584	254.212	179.808	147.982	134.672	157.251	182.108	164.692	275.245	151.559	216.799	227.59	360.614	151.561	158.012	209.175	170.693	203.215	230.847	290.759	116.563	204.88	90.0691	136.652	363.986	316.012	178.761	178.114	162.9	141.369	199.867	204.248	151.46	143.814	145.948	216.284	155.124	220.478	139.09	306.178	191.244	212.989	158.441	131.967	149.212	167.047	179.194	229.074
MAN2B2	53.947	24.1871	11.6797	37.247	35.8135	24.3926	15.715	39.3648	39.6583	16.0957	21.4066	23.5	33.0391	40.1305	23.8891	29.7686	7.2674	16.2901	27.207	10.9902	13.7723	25.8855	46.2357	15.3209	26.0771	29.2723	26.3207	10.202	17.7155	26.8469	28.0282	16.7593	22.9959	33.2505	22.3792	61.9544	23.1735	51.0881	20.9469	22.5567	20.3231	10.9865	34.4631	21.6472	32.7656	17.7151	20.7996	19.2373	32.3296
SLC7A14	9.9779	4.2073	0.1689	0.7137	4.2618	3.3139	5.54	0.3045	0.774	0.4	0.5206	0.6973	0.2074	0.3783	4.21	1.5648	2.4605	0.5944	0.6195	0.8365	1.6524	3.3642	1.6274	0.1648	3.3641	2.4655	0.5522	1.4392	0.3768	0.1899	1.7097	0.6419	2.3861	2.5178	1.6847	1.5234	0.5674	6.5056	0.2505	0.4207	0.6892	1.3796	5.4469	6.043	1.1562	1.7369	6.2661	1.6092	0.3241
CLDN11	144.039	78.7437	1.4459	9.9835	96.057	22.8076	160.174	4.7988	18.5282	9.2497	43.4941	23.6619	3.2381	6.597	123.462	24.4606	36.0686	14.7535	9.0847	32.5417	31.3263	96.3041	61.341	3.0019	139.509	16.765	8.7368	12.9554	68.6891	5.2578	12.1091	7.4839	7.2306	76.4583	34.6268	47.9685	2.189	31.4622	10.2106	3.1638	22.9849	14.5487	5.2304	37.4118	37.7631	15.405	93.0207	137.044	4.6656
SLC25A39	84.0214	95.9566	130.043	105.348	64.8234	121.273	93.8307	132.026	161.878	133.474	105.668	175.156	106.37	119.397	106.591	188.243	132.433	100.186	121.173	134.334	146.871	101.918	109.103	117.621	103.131	137.133	125.02	100.551	129.139	103.34	100.046	77.5738	119.871	114.144	128.91	72.527	137.639	80.1431	133.795	146.225	160.306	106.184	112.784	102.119	93.7642	110.234	113.185	101.248	88.186
MVP	135.13	35.6659	25.2694	99.2502	73.4071	52.6398	22.4844	107.93	54.142	65.6443	43.8101	32.3836	37.6197	60.9389	62.8821	68.6717	13.6431	26.9103	53.6397	37.7645	21.2479	68.5268	163.885	13.8421	69.6481	20.7055	24.5404	12.0821	37.5706	165.22	37.4953	12.9454	50.7674	66.0539	104.644	92.8223	40.9024	115.234	8.7899	13.841	61.8203	40.4828	44.9711	36.8436	61.5813	53.5435	23.5416	51.5425	30.0049
NUB1	46.4015	40.7087	25.4175	49.5531	45.3035	38.4672	42.0273	48.1815	54.625	44.5513	53.5648	35.5639	75.4344	47.0753	53.8558	65.078	19.6182	32.4143	43.4981	41.1025	45.7247	31.3896	66.1579	14.7986	65.7276	63.3967	51.051	53.042	53.1163	44.0783	65.653	55.6546	60.3409	70.6662	59.8977	50.6512	48.6218	56.6646	62.5271	31.1184	35.512	55.2464	75.1237	32.9108	38.9756	45.7453	51.7983	33.9488	45.782
PGM3	16.1953	27.3618	25.1434	23.3686	19.6322	13.4373	12.7673	22.4788	22.8292	17.0111	8.3539	27.4637	22.8791	29.1257	14.503	17.6015	9.6276	18.2145	23.7908	13.9658	18.8985	16.4371	25.1851	69.8688	26.8138	17.0889	27.4653	36.42	12.8482	37.7895	25.6477	48.7397	17.0033	16.2286	16.6837	20.0831	27.3119	26.992	13.5358	13.0696	10.1273	20.0158	13.3317	26.6377	21.4258	21.7615	20.8165	43.8909	33.7597
RWDD2A	8.6566	21.7571	21.2359	15.3865	18.8518	8.7892	16.8281	16.0046	13.8384	10.2257	8.0516	34.3065	29.5134	20.7092	10.098	12.811	21.4723	15.1729	18.2213	16.7972	23.9069	13.8752	9.7614	20.3739	18.2282	12.6087	25.6785	8.841	13.9921	12.7959	18.078	30.2087	11.912	17.8807	7.1577	11.7119	17.2884	12.703	15.608	11.8053	10.1366	18.8775	12.1809	18.9659	12.8794	13.0018	18.4494	17.475	23.9489
CLK1	36.1118	43.1792	40.0259	58.8205	44.5796	15.4847	39.1609	23.8742	18.3891	35.0157	44.526	41.5258	57.6908	50.7595	49.1138	38.3578	35.7652	54.2755	38.5459	43.8485	44.1608	41.5415	13.47	85.3706	55.9202	39.1932	27.5857	49.0693	41.0886	46.7189	42.7161	63.9827	68.5002	32.9025	48.0442	25.8041	57.7773	26.586	37.8539	53.6412	16.0038	29.8265	45.8167	75.1072	42.8542	30.9588	56.6744	35.0674	93.6017
POLR3B	6.5894	15.9287	8.6766	10.3478	9.3673	9.6689	6.5203	5.6209	11.3711	8.3473	6.0471	20.7924	21.0309	13.7223	8.9124	12.3117	6.5185	5.0701	7.3978	7.8642	8.0423	4.5466	7.6856	11.7161	11.4266	16.5334	10.9569	13.4181	6.9819	6.2528	13.3959	17.5916	13.2284	6.6546	8.701	8.5174	12.515	10.1526	14.4055	6.2331	6.2743	13.7104	15.079	15.3694	10.8344	10.8389	14.2422	10.0615	15.0161
ANGEL1	20.9374	8.8658	15.8764	24.4757	19.8452	9.223	17.9407	17.9241	8.9317	20.4865	11.3193	21.2325	14.5816	19.9937	22.6766	33.1192	14.7501	14.5406	15.9558	13.0715	15.6989	16.1663	9.3974	25.4719	23.6903	25.9866	18.7364	20.6994	11.1635	16.9448	14.4586	18.6367	28.9092	19.3722	13.8742	18.6566	20.7957	31.9226	14.8454	7.8081	7.5297	19.3649	8.5687	32.7696	21.4638	23.9146	27.2895	8.4397	41.4368
RNF14	43.8493	60.5878	71.8183	51.4767	54.0804	35.6968	58.6339	56.9831	43.018	33.4821	46.2298	36.8605	127.103	70.0745	34.4977	52.2731	66.6149	28.4536	53.297	50.8747	64.7601	44.939	58.0849	11.2167	41.7047	39.8867	61.2058	14.4296	82.7637	35.8303	41.6032	59.0912	49.337	62.6336	48.7064	45.7626	60.6112	64.6222	84.3505	38.558	46.5757	63.6859	59.5658	34.4317	44.122	43.7904	36.7394	61.8138	74.5798
DNASE1L1	12.7053	6.9444	3.0445	4.7825	7.8552	7.6831	4.6212	9.6597	10.215	4.8974	5.1298	4.9202	8.3151	4.7849	4.1176	13.4154	2.7798	3.1926	5.3697	6.3906	8.9522	9.0324	25.5103	6.1947	5.046	6.9393	2.8609	5.5912	8.5352	11.0544	6.5357	3.8316	5.7774	6.1472	11.2838	7.7392	4.4935	5.5797	8.212	3.473	3.7203	7.3291	5.7746	3.8423	11.1923	2.1857	4.0655	6.2405	6.7462
DDX11	3.7149	22.1657	4.0564	7.1317	1.7196	3.1674	5.3785	5.8087	10.7717	10.8282	3.0133	13.8102	8.8352	7.2599	7.2279	15.3041	5.0516	13.6152	6.1293	5.9333	6.3157	4.4606	9.1607	33.0106	14.1879	20.3516	10.2272	15.1866	3.2696	10.5467	10.2669	9.4208	25.428	4.6099	9.2122	5.2992	14.3613	4.7298	5.9015	13.6904	7.4932	5.7828	15.7646	8.5527	9.2317	9.115	14.6989	6.51	11.6209
HEBP1	42.9865	39.4722	25.7374	29.0492	43.7416	41.7143	27.8231	41.29	37.2304	35.7126	40.211	10.0498	41.2928	29.9498	37.7769	47.4246	9.8988	15.9997	33.1448	33.0847	21.779	41.2027	43.1214	51.133	32.8819	31.6169	25.3628	31.3646	47.7864	40.9738	47.4232	5.3063	36.7986	75.045	40.5831	50.1628	32.6341	41.4619	56.8983	27.9657	36.9521	64.3781	38.9602	15.1489	31.6699	28.7367	42.8857	29.5634	17.7639
GPRC5A	11.3276	3.4955	1.0797	1.8624	1.3881	8.3937	1.8282	5.7113	10.0175	1.6436	3.0925	3.1837	0.3043	0.7357	1.5363	6.9163	0.3919	1.0176	5.5681	0.8098	1.3969	2.8581	4.2772	2.4601	10.1017	1.4175	3.8218	0.8117	2.2581	8.2493	10.8855	1.3188	9.0506	13.5266	3.7276	28.2389	0.6095	14.2595	0.3431	0.1551	6.9229	1.9442	5.4156	4.1742	2.5467	1.2877	2.8166	20.4505	1.9487
MAMLD1	4.124	21.2637	7.5246	22.285	10.8497	13.7611	12.5297	6.6167	13.6647	16.3902	10.7172	32.7951	19.2962	17.2853	17.012	33.5527	9.0723	31.9034	14.3504	8.6979	13.7134	4.7638	8.5029	0.987	24.0409	30.0683	32.2193	3.1319	6.9428	19.9489	38.7215	41.612	39.4067	7.737	8.2314	7.8205	16.8164	13.4475	23.1945	11.3587	6.7918	18.3918	20.4865	34.2735	13.4598	21.8675	31.1681	23.6524	49.9613
CD6	4.7437	0.8285	0.3968	0.9105	2.1402	1.1583	0.3543	1.5407	2.1935	0.5496	0.5966	0.1613	1.5004	0.8663	1.4887	1.2252	0.4032	0.8398	1.405	1.3629	1.3873	0.9378	3.1978	0.5225	1.0056	0.6837	0.4992	2.2371	1.549	2.8632	2.1471	0.2262	0.7451	1.1771	6.608	1.5147	0.5684	0.6672	1.048	0.5701	0.5565	0.8997	0.4626	0.4726	2.3121	0.7299	0.5468	0.3355	1.3507
TACC3	10.3825	29.1357	16.2235	14.9653	11.6118	16.794	18.7429	8.9608	25.4572	16.5963	9.9634	21.4398	28.8484	25.7822	15.9871	38.001	8.5565	40.5262	12.1821	17.2498	61.2266	6.989	30.3904	30.0432	15.5068	27.1533	36.2233	36.635	8.5561	25.1824	8.4428	14.1556	40.9499	3.7716	29.8723	8.0047	19.9284	10.6615	15.3259	1919.23	28.1132	10.401	24.2033	22.5663	38.9852	16.6309	48.0565	19.6811	20.3099
UFL1	37.671	44.6581	23.5484	26.4348	30.7216	15.3263	16.4467	23.6721	22.0349	9.9154	11.5006	30.9298	56.9083	38.888	16.6279	40.5408	7.0128	16.0207	23.2056	14.864	17.3139	18.6115	27.1952	62.7364	35.323	23.5086	33.689	22.4151	21.6757	27.7835	39.5537	71.4673	16.5347	26.6613	22.0591	23.7292	27.6049	44.1385	20.0015	19.8298	7.7198	26.9023	21.0791	24.0535	23.8458	18.3866	26.3775	35.4946	43.7569
POLA2	1.4227	5.8272	3.715	2.6676	2.2044	6.1478	4.0498	2.1049	5.318	3.951	3.8778	4.8064	5.3051	4.5206	3.0701	6.4868	2.5213	4.3767	3.1528	3.1538	6.8138	2.6892	5.7816	4.6592	1.9225	3.6578	5.8898	5.6653	2.8118	2.3766	2.0103	2.7829	6.4236	2.1043	7.7901	1.4975	3.9009	1.4596	3.748	3.538	5.1157	2.5256	5.0914	3.666	5.1248	3.7246	6.5642	2.7463	1.9966
ZC3H3	23.6166	32.9152	14.6122	24.8354	20.2128	29.3786	25.6065	21.0348	28.73	23.265	21.7244	56.0673	25.2146	22.9822	23.2087	28.3844	6.9606	24.4326	21.2084	13.5366	29.1312	16.0962	22.3838	47.8271	25.8271	35.3306	34.1877	58.9837	12.4453	25.9005	22.5607	23.4467	23.186	17.5368	18.1759	22.0915	23.9762	25.805	14.1312	20.9943	21.4664	13.9572	30.3689	27.7018	26.4877	26.1593	60.9049	21.6756	26.5097
CAPN1	81.0591	68.8639	38.0186	81.8206	76.3099	89.6279	56.9124	83.1814	64.2638	66.6494	67.1871	75.3764	90.0567	65.9469	60.4599	99.0048	51.8693	44.3188	63.8407	46.8246	63.5783	43.4704	88.8498	62.0851	48.1167	80.9123	68.2699	48.2407	70.3685	59.1332	64.5368	33.075	100.858	70.9276	55.2909	71.4988	53.1754	92.2778	88.0487	42.5242	46.6928	55.529	104.42	49.211	62.705	74.8674	46.537	56.4965	49.1188
ACP3	5.286	0.5074	0	1.5089	2.6606	2.58	0.3587	4.1171	0.3576	0.255	0.7998	0.3109	3.2147	1.4285	0.1696	2.2741	1.0174	0.2126	2.9813	2.1594	0.4749	6.2137	12.7746	0.0606	1.2132	0.5038	0.4811	1.6609	5.6217	2.3281	1.5359	0.2361	0.6654	3.1572	2.2953	3.6441	0.1637	1.9401	1.3245	0.0794	5.6516	1.3338	0.9751	1.9004	1.1495	0.8988	0.2617	1.0742	0.4846
MDH1	72.4071	99.9456	134.916	76.6147	115.989	98.6386	115.567	76.5219	89.458	106.531	105.113	106.641	133.377	140.618	100.737	92.6336	137.028	78.2942	97.2024	132.507	112.063	107.757	119.854	173.642	63.6686	85.3755	101.714	106.576	87.9817	80.6736	85.0424	136.092	114.816	123.143	101.341	65.3826	95.5724	100.072	183.765	85.0318	136.575	98.8738	116.527	85.6059	87.88	80.0379	109.787	122.637	84.4423
SLC30A9	33.1797	60.0715	38.3851	39.282	38.0108	28.3763	38.3334	41.6794	40.4119	35.2474	32.5069	45.7188	53.6864	53.836	32.9752	51.0061	29.1472	25.3205	48.037	32.8472	36.3444	25.2077	47.4348	30.7147	38.739	46.0755	44.8339	24.0689	48.4627	24.5712	44.6948	71.8721	47.1344	32.6816	44.8321	39.0249	51.2905	55.0455	73.9769	36.3878	28.7226	42.347	55.3497	40.5327	42.2116	23.8594	59.7363	50.2566	66.1949
MTMR11	16.0785	20.5125	24.0802	32.9674	35.69	21.0121	5.3307	27.3912	34.4426	22.2404	15.1611	28.9279	15.6248	26.155	9.8412	30.9678	15.238	24.419	20.5672	12.5331	10.6986	9.9718	21.5384	122.751	23.204	18.3602	18.4994	22.1561	15.3554	31.2793	40.8809	25.9345	35.5238	27.984	17.6025	48.2744	18.2875	48.9786	18.0601	12.3692	26.9478	14.7854	25.8013	14.3348	14.0249	13.6447	10.3769	23.587	41.8623
COX15	19.7474	18.1474	8.5804	13.5102	16.5535	13.8689	14.4068	11.8026	29.101	12.124	14.1501	24.6523	17.0968	16.9464	21.817	21.0547	26.013	8.8723	12.0936	12.8107	10.8085	14.5705	14.3476	25.3703	17.8154	16.8162	13.3229	22.9173	16.9383	11.2962	23.7119	38.0454	17.6037	16.3011	19.2141	13.7877	17.2418	14.1777	23.427	15.7776	11.1118	12.6019	16.8971	21.7453	14.2139	14.0469	14.7979	17.1908	15.288
CCDC88C	3.6306	5.6247	0.4688	3.165	3.0511	7.198	2.4247	2.2228	6.623	5.2504	0.8052	5.3665	3.7847	1.4058	3.2446	6.7313	0.4773	3.2634	3.3815	1.1954	0.7742	0.8993	0.6521	12.1785	2.2501	3.0467	0.6813	8.0091	0.8488	2.7329	3.6889	1.9789	3.9367	2.4433	2.0859	2.1709	4.1443	2.6161	1.4811	1.6537	1.9648	0.7115	1.8188	6.5646	4.1177	1.3998	7.1117	1.0376	7.4443
YAF2	5.4814	10.2128	28.0026	9.8069	8.6816	5.9851	17.8557	9.7769	5.6972	10.3728	6.9599	17.1675	28.1198	14.0726	11.3152	15.2513	15.8819	7.968	11.7722	9.55	22.164	6.6392	5.3137	15.0706	9.913	10.552	11.1314	5.6976	21.5751	5.1555	9.0646	21.5992	11.0199	10.5257	7.3413	6.1631	16.7097	10.0894	23.68	7.8418	7.3693	28.9158	12.2128	10.9963	7.0052	9.4587	8.153	11.2217	12.0322
ZMYND11	51.6139	52.2423	27.1439	49.8804	48.7883	33.2303	38.0029	37.9087	57.9946	29.2344	25.5646	83.4664	57.9968	54.0387	41.1123	49.6075	23.3609	30.4727	36.6303	22.6622	43.9695	21.1105	33.3801	116.777	49.2367	47.9067	62.116	20.7752	34.6313	42.4249	61.7586	133.54	54.8189	32.539	30.4964	41.4296	60.7007	92.6816	58.2139	32.9286	17.2644	47.9545	48.0175	82.7172	46.4728	37.0302	87.7948	51.8583	75.7647
WAS	137.025	14.8016	5.9361	42.0406	45.6899	61.6185	30.5214	51.966	18.002	16.7506	31.5337	12.1805	44.6446	28.2501	41.803	48.9536	18.0609	15.7989	39.2426	37.5793	25.0218	89.3563	31.7838	3.1132	34.8845	26.454	18.8324	6.9626	52.4905	52.9071	42.7052	8.8458	20.9317	72.4105	80.3039	48.2366	7.6663	22.8228	26.0643	6.9052	26.0758	29.8698	20.946	48.8263	34.1047	34.0022	13.2813	24.8061	15.4259
DPEP1	0.9566	2.4286	21.9631	4.7661	9.2429	11.1955	3.5058	26.1716	1.9142	30.6168	2.0924	7.401	10.0255	25.6747	0.4419	2.8615	1.8926	9.5922	15.8865	24.4573	36.0895	4.9809	1.3602	1.8641	13.864	20.9522	4.5699	1.1363	7.8276	0.8155	3.9273	15.3843	17.6583	0.2187	2.1811	10.4294	9.7703	1.4201	4.2326	47.6839	3.8545	23.0448	8.0272	19.3163	5.5723	9.2271	10.8244	4.0898	10.9424
BID	27.4457	49.6275	96.5578	33.6482	27.9079	28.1052	65.2353	53.0134	29.7137	72.7961	35.3116	69.63	41.9441	32.9109	55.9699	36.368	89.7825	68.5868	64.7613	71.7058	65.6023	35.2419	44.0793	29.5618	25.3394	27.6291	60.1849	24.1242	56.2634	38.9017	43.352	113.174	71.4252	32.9516	39.8863	37.6395	102.508	34.5747	57.5305	20.94	154.7	36.9667	25.3702	46.518	44.9686	42.8338	67.9725	64.0365	31.6271
MATR3	0.4341	0.5401	0.203	0.7334	0.3278	0.2288	0.3022	0.2785	0.3416	0.7586	0.1037	0.2451	0.4833	0.3686	0.2005	0.5358	0.168	0.3447	0.4379	0.2079	0.2808	0.389	0.1271	1.2257	0.735	0.6554	0.354	1.3626	0.1639	0.3568	0.486	0.7818	1.4233	0.241	0.4886	0.5123	0.968	0.5858	0.2656	0.5349	0.1686	0.1558	0.2024	1.2512	0.6797	0.4714	0.7173	0.4059	2.2762
NPC1L1	0.1784	1.212	0.3687	0.1594	0.1036	0.0524	0.2368	0.1556	0.5588	0.1594	0.0625	0.1825	0.0295	0.1508	0.5358	0.3032	0.0713	0.4072	0.1389	0.1128	0.1286	0.2122	0.0832	0.3284	0.6825	1.3041	0.1158	0.4218	0.0939	0.1362	0.2193	0.3198	1.9402	0.276	0.2439	0.3725	0.133	0.2851	0.0468	0.6449	0.186	0.119	0.5831	0.1782	0.1557	0.0635	0.4832	0.2657	0.0315
XYLT2	18.7463	17.8844	18.7773	25.055	13.533	20.2299	11.4681	21.4332	21.6021	23.1552	18.4298	20.306	27.1327	17.2533	14.8095	26.9444	8.0671	16.0799	14.8675	11.1473	10.3999	13.2327	29.5619	48.3416	20.1321	19.9528	20.3767	22.1657	13.4623	18.7779	18.4909	20.8071	25.6552	15.7387	19.4441	24.2007	17.6911	27.4918	16.0806	30.6164	26.826	12.7861	31.0414	16.5221	16.1537	15.8018	14.6611	16.6939	21.8929
RGPD5	0.0473	0.065	0.006	0.0182	0.0288	0.0389	0	0.0347	0.0457	0.0296	0.0186	0.0365	0.0767	0.0896	0.0227	0.0375	0.0318	0.0458	0.0458	0.0233	0.0287	0.0788	0.0309	0.0732	0.0394	0.045	0.0269	0.1566	0.0929	0.0281	0.0877	0.0712	0.065	0.0362	0.0533	0.0138	0.0494	0.0498	0.0869	0.0599	0.0212	0.0687	0.0833	0.0606	0.0462	0.0354	0.0646	0.0423	0.076
STMN4	31.9566	57.7609	121.132	9.8613	44.1341	25.4769	251.215	4.5284	17.1028	13.0257	21.7627	35.0566	40.07	47.0295	55.5924	18.8597	31.4516	30.0066	48.7542	38.8797	176.878	15.9439	8.1108	1.4964	44.2356	31.4725	140.007	4.1812	37.2227	1.0164	14.4282	171.699	77.1252	6.6985	3.2347	13.5794	41.5481	24.913	13.9677	5.336	19.7424	23.4595	69.5196	41.0748	39.1316	62.807	215.61	54.8873	14.8849
NUDCD3	51.4375	55.3151	43.857	62.5292	58.3664	53.9107	73.4417	73.3923	103.312	69.4272	54.3696	56.36	103.442	139.182	53.713	87.8681	44.1274	48.2935	62.0169	37.2617	75.6441	27.289	97.0891	41.5546	66.0292	258.774	62.2589	44.9992	55.7886	36.429	69.3218	51.2789	99.2648	57.5227	54.905	73.7214	59.1249	101.738	77.1271	46.8208	54.4311	48.0843	98.5517	45.0767	59.0797	45.5441	81.5049	47.7444	58.551
ISL1	0.0715	0	0	0	0.0484	0.098	0	0	0	0	0	0.0525	2.0144	0.0282	0	0	0.6396	0	0	0	0	0	0	1.32	0.0284	0	0	25.7078	0	0	0	0	0	0.0304	0	0	0	0	0	0	0	0	0.1398	0	0	0.0594	6.9029	0.071	0
CHDH	7.6729	12.8718	4.2176	12.5061	16.1561	11.2025	6.1858	7.4833	30.5793	10.729	9.544	5.4969	22.71	12.4606	12.6331	31.853	1.3304	6.768	14.9981	6.4769	8.9264	3.5014	5.0715	1.4548	11.4797	27.9702	21.498	2.9669	11.2167	3.2758	17.306	4.023	28.7525	3.4596	4.1049	19.6011	18.4602	12.0246	4.7268	28.7331	6.803	7.6081	34.7371	12.0923	10.53	16.9246	19.4022	6.7511	19.5607
IL20RA	0.7238	1.4749	5.9974	0.983	7.9145	4.7857	1.0346	2.6338	0.2738	1.1006	0.501	0.125	0.5095	8.2592	1.5513	0.5466	0.1428	0.2061	1.3059	7.1179	0.7734	0.8032	0.5865	0.0183	1.0809	5.3528	1.5318	0.3757	0.9756	0.1685	9.5971	0.2136	0.974	10.7582	0.7189	1.9287	9.8752	2.0543	19.0201	3.1775	1.5294	11.2301	5.0445	0.3803	2.0456	0.2475	0.3874	0.6973	8.2787
CLCA1	0	0.0398	0	0	0.1442	0	0.029	0	0	0	0	0.0223	0	0	0.0244	0	0	0.0196	0	0	0	0	0	0.0261	0.0241	0	0	0	0.0498	0.0241	0.2415	0	0	0.0258	0	0	0	0	0.0248	0	0	0	0	0	0.0495	0	0.0615	0.0302	0
CLCA4	1.7334	1.852	0	0.1124	2.5519	1.0411	3.4518	0.1189	0.444	0.0974	0.1146	0.3646	0.203	0.1843	5.2868	0.7721	0.4574	0.509	0.1415	0.8618	0.6682	0.5835	0.2329	0.0502	0.2086	0.278	0.0221	0.1289	0.4303	0.0231	0.2062	0.1954	0.3159	1.3894	0.3288	0.1138	0	0.1025	0.5244	0.0246	0.2186	0.1414	0	0.9983	0.3806	0.2426	2.2152	0	0.0481
GLT8D1	43.0519	74.8591	89.3829	74.8214	67.7918	60.9321	61.2042	72.1659	65.9327	66.2763	70.526	71.0558	69.7809	102.701	51.2413	94.069	58.7411	54.5233	79.0391	68.6853	65.1515	54.4092	96.5776	87.2288	88.7762	74.6757	95.58	70.466	105.728	73.6886	95.5034	102.935	79.688	56.8347	95.4425	72.2413	95.7222	66.9929	112.24	78.3136	73.8611	98.6941	89.2388	49.2239	61.3407	60.3032	80.7637	100.552	102.502
ATP2C1	61.7295	49.665	36.2913	60.4128	41.9386	41.5218	31.3906	54.0098	49.5016	28.4952	28.9534	36.4343	40.4924	62.4586	36.2808	60.4649	21.2782	28.7582	43.4636	31.9527	34.3597	31.9865	63.9566	22.9853	59.7783	55.0827	48.8338	36.441	47.1163	69.8514	66.6414	85.4999	52.8754	45.9273	81.1168	58.764	49.8932	65.883	65.834	28.6169	32.1344	48.5769	56.6501	51.1892	38.8114	39.8959	53.4049	49.561	62.9287
IGF1	1.7621	0.0973	0.0728	0.2785	0.2353	0.3742	0.272	0.4545	0.1016	0.1449	0.3083	0.2186	0.3544	0.411	0.2186	0.6934	0.37	0.1201	0.3505	0.7647	0.1002	1.2944	0.4408	0.1598	0.3741	0.1575	0.0658	0.219	1.2794	1.7092	0.5036	0.083	0.0929	0.3689	0.5401	0.3506	0.0576	0.2395	0.729	0.0419	0.2043	0.2231	0.165	0.2313	0.4648	0.5152	0.1004	0.2094	0.5623
SLC38A5	30.4255	40.7521	37.5494	45.2117	69.1896	81.6212	36.8721	72.3919	14.1822	115.605	24.0997	45.1336	73.6509	141.732	85.2102	59.0259	70.3464	150.17	46.6038	98.1687	96.7494	30.3691	50.7422	6.8654	48.2338	136.68	36.311	9.0671	54.5097	108.244	68.0076	56.5894	73.9641	15.6232	95.5025	36.84	107.707	12.5754	50.5064	166.529	45.7607	64.0386	32.6906	105.692	41.5496	91.4913	93.9796	48.8029	139.186
RALBP1	45.9856	24.7667	19.078	49.1269	31.8342	31.5158	29.4626	54.6729	52.5353	27.2961	28.0797	20.1439	63.9864	36.7933	24.1874	104.125	5.2937	15.9936	34.4763	18.9237	19.8333	19.8722	33.1898	25.4767	55.7542	51.6604	35.5202	26.6871	21.5198	40.6854	35.1868	28.7798	41.105	45.7982	29.5558	69.9135	45.7164	77.7012	47.1338	32.1973	17.5244	46.2848	30.1632	29.305	29.7152	31.324	34.9577	25.6665	34.8523
RUFY3	30.1511	71.7467	52.4165	51.4777	50.6138	19.3136	60.8266	25.8729	25.6252	49.7816	51.4863	84.2337	46.7472	77.9339	42.4479	36.1236	33.5576	43.1781	45.5581	24.7707	76.5004	17.2515	19.1012	16.6421	45.7316	44.1851	78.7235	41.1457	24.3039	12.5696	55.2086	135.744	68.969	30.4447	25.4059	30.5702	66.7991	67.3434	69.5541	31.8976	22.6025	36.441	75.5406	65.1777	52.5549	57.9368	89.3603	56.194	88.6786
CNTN1	11.9894	30.5521	42.8678	20.2649	34.613	37.5468	72.0291	4.5836	9.5468	13.5722	33.441	239.173	125.097	32.6217	50.6926	70.5889	40.583	11.6577	13.6468	29.536	110.249	8.8296	5.3589	3.832	52.1626	65.2431	141.722	9.429	60.9533	6.2244	56.8435	125.039	60.8427	8.219	42.9275	4.3076	82.0475	102.779	145.085	19.5961	8.7405	12.2286	55.7181	182.983	60.1079	97.8444	146.272	107.241	21.7815
SLC11A1	127.117	14.6175	9.0695	38.7354	37.8431	29.6228	23.9109	54.5256	19.6226	26.779	20.4023	5.1126	25.7676	11.0282	29.8337	29.7197	8.3069	11.4375	53.5172	22.591	15.1645	158.264	15.2373	1.9037	57.4192	16.193	9.0366	3.5334	56.6051	55.174	12.2767	6.1733	14.1921	84.1728	41.52	57.0065	2.8803	33.2225	9.0531	3.2395	20.185	19.3543	15.8021	37.4906	23.6276	11.5856	6.3249	20.0211	7.4586
WWTR1	77.7744	69.303	40.3392	161.49	108.507	33.1147	23.1814	135.168	54.7804	43.7372	42.95	23.3566	29.9002	235.471	75.1322	73.9089	11.0907	42.1743	125.35	33.7782	28.7766	32.9623	153.782	34.1529	63.5606	26.7538	89.6516	20.6905	62.7004	123.691	127.493	20.2443	78.5376	137.065	137.184	139.337	52.7323	91.0426	28.2095	20.9512	93.7405	110.448	69.2257	36.3748	47.983	79.2893	27.8259	115.056	187.13
AGPS	24.7145	27.8172	12.169	18.3895	19.7491	13.7731	15.5996	18.0069	16.3903	13.1663	10.62	18.7268	20.5699	26.4018	22.6514	21.6013	9.3598	11.1604	17.4151	13.6527	14.8388	15.575	30.7467	17.786	21.2752	15.7046	25.4969	28.7513	17.7684	22.3751	24.2111	30.6404	21.2461	17.6001	30.0165	23.5607	22.3006	20.3474	20.1054	14.2178	13.0522	19.2022	19.8762	23.067	20.0563	17.6917	21.5159	28.8107	26.4215
ZNF806	0.1952	0.1914	0.1146	0.1001	0.2643	0.107	0.1302	0.3018	0.0228	0.1139	0.1659	0.2006	0.1055	0.277	0.0469	0.1032	0.3784	0.1008	0.0473	0.064	0.0788	0.3466	0.2264	0	0.2632	0.1084	0.133	0.0861	0.0319	0.1545	0.2239	0.0653	0.1624	0.315	0.293	0.1521	0.0905	0.1541	0.2548	0.0658	0.1315	0.1349	0.1068	0.091	0.0954	0.0324	0.2368	0.0969	0.1769
CXorf56	27.5452	35.52	25.5477	36.0551	34.6358	24.1722	29.4812	25.9117	35.672	26.8718	37.6705	39.2414	44.9954	48.8846	28.6798	36.5318	32.1993	32.505	34.8585	39.2102	33.651	24.9375	33.4584	40.4731	30.3016	39.4551	38.1775	52.3299	41.0565	32.9238	33.7646	35.108	35.861	40.1936	42.3362	27.8964	21.4908	32.069	53.3832	29.5434	29.4004	58.1271	57.3291	27.2411	29.7363	28.5119	46.0725	34.6958	32.8507
ATP1A2	87.333	253.961	149.124	197.643	545.312	449.675	217.761	29.7487	26.5083	543.527	138.742	320.693	229.965	234.931	487.06	298.603	56.8475	81.6798	36.0943	62.5249	171.102	25.5138	20.7008	28.4358	263.821	1037.87	144.613	36.683	228.387	7.2906	556.971	1376.99	766.946	16.1867	9.5749	34.8732	1000.68	611.98	1052.75	1214.26	80.7512	172.596	477.049	254.32	309.996	494.23	272.757	253.034	789.462
TTC27	15.0723	27.2196	16.2824	17.9125	13.9229	15.7952	11.8444	13.9732	20.3635	14.2423	15.5631	21.9016	24.022	22.6701	18.9935	17.2706	17.7272	10.5319	16.7362	13.6326	10.665	12.5276	19.2936	26.5979	23.8521	20.5995	23.0815	37.4219	17.8059	14.239	21.1572	33.9495	25.3257	21.2132	21.2237	20.1145	18.7219	23.0395	21.2141	13.1451	18.494	18.1374	30.0077	15.787	15.9088	17.2446	20.1371	16.43	22.1201
ZNF582	3.0661	6.4241	11.5932	6.9591	4.4984	3.461	5.4135	5.5781	3.9538	5.8651	3.3995	5.2743	7.5645	12.2778	3.4902	6.4463	8.6727	6.867	6.696	6.1483	9.4645	3.3356	2.7238	2.9427	4.7693	5.1498	5.4183	4.2439	7.6743	1.0708	4.1633	5.9326	7.051	9.4203	3.1806	5.0364	9.0979	5.4583	8.682	4.0809	6.5683	8.3957	6.0882	6.0932	5.3849	3.4448	2.7048	5.0718	11.5157
VSIG2	1.8094	3.2747	0.2334	1.6067	1.7907	1.717	0.4642	0.793	0.4475	2.7273	5.8685	0.6131	0.376	0.4939	0.9473	2.5224	0.5707	5.479	2.2467	0.7756	1.4982	1.0811	2.2701	2.2112	2.7052	2.4286	2.2137	1.2282	1.4806	1.818	1.412	0.4656	2.7786	0.0591	2.0889	1.288	2.5017	2.1367	1.8169	3.7556	1.354	1.0585	0.7619	2.1619	3.5134	3.0052	0.8443	1.1742	4.7014
PHLDB1	20.3209	25.8371	10.6765	25.8405	26.7792	13.2847	15.0459	13.3723	16.2249	12.4625	9.0367	20.9104	16.5954	21.5446	15.1837	24.4032	10.6033	19.4131	17.9838	6.1379	24.0044	7.8217	17.4535	13.5317	17.1655	22.3848	50.9087	13.033	5.7602	14.1002	12.5509	9.1679	35.8694	12.2289	13.1089	18.7107	11.8952	21.4747	9.6102	19.4773	11.0109	8.6369	21.7367	26.0358	25.3072	31.4857	33.5316	23.3533	40.7114
MARCO	154.804	0.4748	1.665	2.9509	3.2143	19.7846	0.0462	13.916	1.4158	0.5654	36.1277	0.2845	0.673	2.2152	0.1551	12.6183	1.2278	0.2813	5.5511	0.9526	0.2607	215.208	39.6764	0.1664	4.6494	0.5378	0.5503	0.6411	122.233	13.2667	0.2991	0.8101	3.7066	14.2745	14.5027	83.9859	0.6179	12.0245	1.8969	0.4901	2.1747	1.5738	11.2875	2.3323	30.606	0.4827	1.4201	6.2014	0.4789
CYP24A1	0.606	1.2212	0.0423	0.0648	0.2223	0.6922	0.1925	0.6987	0.2657	0.0632	0.1981	0.0185	0.2339	0.0996	1.0716	0.9724	0.1882	0.2607	1.0597	0.1821	0.2718	0.2802	0.1647	0.1301	0.641	0.7811	0.153	121.878	0.2066	1.1993	0.4678	0.0845	0.042	0.193	1.6864	0.1722	0.5856	0.0443	0.4738	0.1916	0.0378	0.1222	0.8293	2.1376	0.0411	0.1258	1.736	0.0501	0.312
PRDM11	2.7065	3.961	2.2228	3.0112	3.8105	3.1883	2.3885	2.0931	1.7525	2.2588	1.7472	4.5291	4.4945	2.9733	4.0896	3.5401	1.5833	3.0255	2.0931	1.1981	2.7799	1.2826	1.3458	41.4073	2.5674	4.9675	3.0802	4.1752	1.4187	2.2988	4.1231	2.8756	5.0894	2.0491	2.3689	2.8781	3.4429	4.4611	3.1296	3.533	1.319	1.5332	4.796	4.3649	3.7175	4.3072	5.8646	2.1437	5.9693
SYT13	0.7767	14.9272	0.4807	2.3602	13.4498	14.145	12.5294	0.3462	0.2919	0.6168	0.5319	1.6972	7.2808	1.1229	14.7941	3.2399	1.7372	2.6495	4.5525	2.4612	2.7373	0.3284	0.1341	15.4368	1.7899	7.4809	0.7424	4.4878	1.4225	0.7466	3.214	1.0517	9.3684	0.1414	1.9152	0.1982	0.4504	11.8429	0.347	0.0936	1.3009	3.2348	1.1281	4.1941	1.9276	3.3173	32.2723	5.1578	0.4266
SNAI2	14.9162	14.3219	13.8956	14.4077	3.1174	7.6565	16.5235	19.5591	4.5035	15.483	11.5565	5.9711	9.8084	66.3587	13.3203	8.714	6.544	7.982	14.0699	13.9234	6.8554	38.0763	45.2091	76.9863	15.2175	6.7917	10.8321	113.205	11.9042	100.95	2.1119	3.2854	8.1694	2.2417	99.8884	17.9983	16.3719	47.9235	49.8067	6.47	17.8684	3.6284	16.4647	5.0057	30.8395	8.2579	14.1186	9.1994	15.93
CD74	5097.2	838.203	457.114	4211.4	1559.36	2586.03	965.937	3615.29	936.591	1064.12	2600.62	531.667	2644.25	1434.35	2243.03	1619.51	960.815	746.862	2011.04	2165.39	1166.01	3184.43	1934.97	99.2648	1779.32	934.74	983.023	208.481	2154.58	3177.98	2409.31	557.641	548.94	2699.8	6001.22	2051.33	660.996	1216.68	1440.32	351.162	1046.69	1648.22	1536.6	1357.01	2683.09	1680.39	499.12	1087.59	1383.81
HGF	11.7981	3.8598	0.1991	1.8739	8.8443	3.3116	0.61	1.2689	9.2047	0.7146	1.7954	0.5912	20.5311	1.6934	1.3311	6.6114	2.4324	2.9984	7.0249	1.4011	1.681	4.4683	25.1858	7.3769	3.4893	2.3749	0.4692	96.4834	20.6318	9.3095	3.3792	12.0194	5.9517	9.979	16.1935	1.1265	2.0474	2.6719	0.6739	0.296	2.1634	8.5586	3.4719	3.2877	3.8506	1.0289	4.1233	2.193	1.948
ZRANB1	10.317	7.731	2.0005	5.3555	6.7585	4.1457	4.1628	4.1984	8.7717	3.3065	1.7465	8.2157	9.3129	6.5716	5.9067	7.4225	2.5931	3.5133	5.845	3.1724	3.7305	3.207	4.3728	18.5127	7.4381	7.2899	11.6569	7.5617	4.1248	7.196	7.3077	18.7172	6.6948	4.1527	5.8759	6.5963	5.261	8.6965	5.4289	2.6637	2.1753	3.9612	8.6723	11.9276	6.6222	4.9396	8.3751	6.8542	7.8906
NCDN	83.6265	85.167	24.8288	59.68	97.3941	112.118	61.2759	44.2712	61.3223	40.7109	50.9539	35.2127	94.949	51.8049	119.287	52.5639	17.2225	32.7104	47.174	31.0945	61.1484	33.816	77.4811	42.9646	35.6132	95.1709	64.897	33.613	37.0022	32.3919	71.5625	33.7059	112.296	39.8135	50.7622	63.1813	33.5575	105.205	41.9237	64.6386	53.9454	31.2338	78.9877	68.6171	49.3951	71.6342	107.379	87.1385	44.7124
ADGRA2	19.9486	11.0462	3.2179	20.5752	6.4107	9.3915	5.6483	10.2043	7.2463	8.7475	8.5676	8.2549	3.1054	12.1167	4.3937	9.3814	1.0598	9.3477	11.3237	3.9419	7.976	9.5275	31.4393	167.773	17.1861	10.7109	7.8161	43.5884	5.8392	78.6574	5.8939	5.0404	8.0877	1.7143	30.7004	9.2776	6.0003	11.8836	2.8531	7.7553	5.3931	2.9875	7.0477	17.4655	28.7523	9.4909	12.0866	9.0153	17.8714
CCT8L1P	0.0401	0.0393	0	0.0772	0.2037	0	0.0573	0.0979	0.1758	0	0.118	0	0.0464	0	0.2408	0.1817	0	0.0388	0.0971	0	0	0	0	0	0.1432	0.5248	0.0911	0	0	0.0952	0.4245	0	0.5004	0	0.2708	0.0586	0.0698	0	0.0982	0.1522	0	0.0416	0.1411	0.1402	0.098	0.0999	0.1216	0.1194	0.446
ZFP64	9.6992	26.1118	12.1482	17.4144	9.6106	7.1148	13.7924	11.2255	8.9039	10.3752	7.1838	12.7279	10.8757	13.1325	8.0397	10.4148	6.8329	10.2693	13.37	7.4668	10.7759	5.5954	9.8799	29.0753	10.8005	11.1629	17.7805	27.9398	6.0435	13.2898	10.2441	12.8987	13.0269	7.0283	12.2643	11.4418	9.4589	14.1805	9.5228	7.8535	6.7143	11.2065	14.149	11.3454	9.9508	10.4192	17.8128	12.3642	14.3932
MNAT1	5.593	7.3672	8.1663	9.2779	10.2186	4.557	6.8556	7.6948	7.8804	5.6526	5.9087	15.6171	8.1803	14.705	12.4789	10.5909	6.971	10.7442	10.7959	9.961	9.8206	5.9373	6.0816	18.9588	9.5608	6.9425	13.8881	12.8347	8.5865	8.8412	8.3175	17.4639	14.4753	13.2575	7.2312	7.1603	10.4516	10.2758	9.7269	5.1031	9.4461	13.3238	7.7996	14.7662	8.8406	9.2317	13.55	8.0687	11.5767
SAMD4A	28.5506	11.884	17.7031	39.9946	32.676	13.5196	7.8036	16.0621	15.6991	22.5285	7.59	17.2638	21.354	26.693	16.8226	14.1005	4.7724	12.1402	22.4848	8.2218	14.1946	8.7524	4.9186	5.6724	23.4353	16.4751	21.5139	4.2148	5.198	19.9466	17.6905	6.5825	24.3551	31.1082	10.0425	41.5106	14.2216	39.444	5.3294	15.9663	11.4991	14.1459	15.2476	31.4533	17.6986	18.9041	14.1491	16.4669	40.1662
RUNX3	13.4349	3.7172	0.9434	7.3999	4.1284	4.8795	2.3589	5.0953	6.016	2.6613	3.2633	2.2079	12.9028	3.2748	5.6683	10.2426	0.9304	4.1721	9.0983	4.5602	5.6159	7.9914	8.9579	5.1301	5.6644	3.148	3.7963	14.5328	4.4197	11.6447	7.3096	1.5056	2.825	7.4194	16.9035	8.1313	1.5658	3.8586	2.0699	1.4491	2.1587	3.9745	4.8477	4.465	6.897	2.9902	3.3095	5.0764	11.4449
MRE11	9.7192	19.7678	6.095	8.5415	7.224	7.1586	5.3266	6.4401	7.4256	5.9741	5.9875	9.9323	12.4997	12.3647	6.1049	12.9209	5.0186	8.646	8.8115	5.3851	7.9278	7.368	8.8179	18.131	9.1087	11.4382	11.4787	18.4686	7.323	6.1911	12.5947	18.5678	9.9436	6.8539	8.2913	7.4906	10.9257	6.6994	12.4086	9.9585	4.6545	9.217	11.0415	9.6716	10.044	6.9523	14.5404	8.1138	18.7352
PLEKHB1	179.122	339.363	128.927	118.646	387.359	221.941	472.92	147.552	236.713	144.545	170.581	410.736	430.423	182.902	335.239	499.934	167.633	78.4217	80.4332	128.873	158.761	66.5518	143.998	11.6748	209.618	162.022	172.508	26.479	193.398	16.3373	357.516	252.521	195.388	224.809	29.3505	92.6053	249.409	251.307	501.67	165.522	86.0939	139.165	91.3266	144.716	129.387	183.048	189.77	270.029	160.611
SERPINB1	132.923	23.3271	39.7897	38.5947	94.9311	66.2279	44.308	76.4981	52.4151	29.4584	74.7934	14.5091	38.6496	55.6628	47.2111	55.95	31.1184	17.1259	63.8558	77.8882	35.3972	152.487	86.3178	12.2035	42.2632	36.4092	44.203	12.394	127.697	83.0115	52.8283	15.4774	45.441	117.1	63.0427	88.178	21.6916	29.6867	71.6707	7.58	58.4391	88.2844	56.5472	42.9671	47.2015	35.4587	16.6062	51.5301	37.8192
CYP3A43	0.2037	0.0998	0.1281	0.2694	0.0776	0	0.0728	0.1243	0.1563	0.2229	0.0499	0.1682	0.3537	0.0602	0.0917	0.3172	0.0569	0.3204	0.1541	0.2503	0.1028	0.1695	0.0277	0	0.5756	0.1514	0.0289	0.337	0	0.0605	0.1348	0.2555	0.2541	0.1622	0.0573	0.0744	0.4428	0.1005	0	0.161	0.1143	0.396	0.0299	0.2669	0.1866	0.0634	0.2703	0.0758	0.9438
SLC7A9	0.8786	0.8106	0.2925	1.3671	1.4436	0.1063	0.4801	1.0095	0.7931	1.4867	1.5203	0.3699	0.2992	0.8558	1.2415	2.2829	0.4623	1.0506	0.8759	1.2959	0.4694	0.4301	0	1.8972	1.8449	1.4142	0.499	1.5391	0.3172	0.3375	1.1284	0.6483	2.5793	0.5596	0.7853	0.7174	2.0226	0.782	0.3795	0.6537	0.4061	0.6967	0.9699	0.9633	0.5681	0.7725	1.0189	1.0771	1.1815
SPAST	11.0744	19.6168	11.4251	14.0247	11.867	8.7059	19.047	9.1199	10.6547	8.9183	7.2556	16.484	18.2588	19.455	13.8459	12.4312	18.5526	8.8625	16.0558	11.4749	17.021	13.6246	10.1709	33.9933	12.9085	12.4341	19.6277	14.8549	12.0111	6.5329	13.7266	31.4435	17.2189	9.4805	8.7196	11.5982	15.7407	15.513	18.172	8.6068	7.789	17.3292	14.7013	15.3843	12.7826	10.9547	25.2026	13.4404	20.1609
NRXN3	2.4374	2.2497	0.0978	0.9645	1.6505	3.2166	1.8407	0.7756	3.2932	0.3622	1.1187	0.5568	1.196	0.3834	2.4241	1.0524	0.2561	0.6108	7.5968	0.4505	1.4218	0.6618	7.7443	7.5541	2.1085	3.8459	0.2995	0.715	0.244	2.612	1.6413	0.3253	1.8495	0.2643	0.5983	3.2268	2.398	4.572	0.8462	0.1093	1.5717	1.3714	0.7148	3.338	2.407	2.4225	8.1007	0.9136	0.4006
OSBPL5	11.8492	16.2396	9.7839	20.2992	12.9843	11.2299	19.4269	13.6762	17.0073	15.2135	13.68	20.0229	20.4396	17.2236	10.7146	14.0316	4.9125	9.6873	14.6168	5.6978	14.7227	8.1643	24.7721	10.9467	15.6928	15.5507	22.3196	7.7288	7.0128	35.148	9.5574	7.6629	17.9786	7.8393	25.5227	22.328	11.579	16.2297	11.0602	9.4196	16.1742	8.7383	14.7526	10.4236	17.3145	23.9918	20.0267	10.3381	19.8053
AQR	14.4753	17.1698	6.5061	14.0303	12.2303	11.2634	7.2013	5.8276	7.9025	8.8774	7.8909	13.7498	19.834	16.843	7.1323	18.1223	4.4549	7.2141	10.638	6.2078	9.7756	6.4728	10.5276	14.5058	8.7017	14.2779	15.7291	23.3871	10.1597	9.1105	11.1183	21.1929	18.3789	10.4492	14.122	12.5694	16.7541	16.278	13.7698	13.934	4.9373	11.139	18.9672	14.1615	13.2114	11.506	12.5831	11.5117	20.0565
CPS1	3.7411	12.1555	1.1418	3.335	4.6045	4.7855	1.4718	1.0265	6.5557	0.8688	0.699	20.5588	2.3352	11.1055	3.3518	10.1933	9.4302	4.1109	1.763	3.1036	4.6977	1.0345	0.8745	2.3702	6.2644	6.4951	0.7891	10.9681	2.6923	1.6206	10.4492	29.1055	6.8953	1.8552	0.1715	7.6477	8.9027	15.6739	7.5986	0.7553	0.7455	0.4549	1.6724	3.5988	3.2001	1.2295	2.5318	4.7804	11.5054
C8B	0.0246	0.0723	0	0	0	0	0.0351	0	0.0431	0	0.0241	0	0	0	0	0	0	0.0238	0	0.0242	0	0	0	0.095	0.0292	0.0292	0	0	0.0603	0.0292	0	0	0.0307	0	0.0277	0	0.0427	0	0.0301	0.0311	0	0	0	0.0286	0	0.1224	0.0373	0.0366	0.0911
FHL1	82.8459	267.236	128.429	296.389	157.443	184.932	206.229	178.332	177.327	189.905	203.48	242.696	897.867	214.017	238.162	264.632	176.593	202.881	150.651	225.828	281.279	50.248	51.3673	7.0956	297.085	213.489	386.601	38.9567	341.859	130.805	419.591	339.612	258.888	252.966	54.0003	79.9207	270.88	191.634	228.049	273.12	110.294	597.011	185.141	278.478	165.841	318.377	276.319	337.017	150.102
RTF2	84.4826	120.757	100.47	111.865	116.137	73.9907	144.745	106.73	83.3829	108.228	81.8998	101.167	72.5865	115.381	113.678	105.665	90.1141	63.7212	110.178	82.0033	82.9053	60.8356	88.2871	81.4303	90.5623	93.0205	125.146	105.304	120.589	62.5675	104.773	123.947	103.079	118.907	74.3022	88.5088	103.007	91.8792	163.086	109.406	81.6238	136.357	111.871	86.0618	78.304	86.0323	144.833	108.775	130.845
GABRA1	0.311	4.3615	0.6217	1.9021	6.7055	7.0489	1.8575	0.146	0.028	0.8277	0.2971	0.0615	0.1108	1.1976	5.8609	1.1288	0.8203	1.9526	2.9536	1.7797	2.2529	0.292	0.0433	0.1849	0.0474	8.1672	0.8695	0.5804	0.6459	0.0757	1.5615	0.16	6.7049	0.0508	0.0718	0.1282	0.319	6.1373	0.1854	0.1513	0.5817	5.1097	0.1777	1.7648	0.6038	1.6089	3.712	0.9021	0.404
NLRP2	3.9453	0.2502	0.0401	0.4092	2.4843	1.1369	0.2432	0.2596	0.4756	0.1995	0.3441	0.1054	0.4679	0.7798	0.8302	0.8672	0.1546	0.1132	1.1587	0.4392	0.3434	0.177	1.1101	0.3014	0.1392	0.0506	0.0362	1.126	0.6787	0.6314	1.0976	0.5336	1.088	0.7993	0.3232	0.606	0.0555	0.2659	0.1041	0.1076	0.5013	0.1654	0.1996	0.2354	0.1559	0.106	0.4516	0.1741	0.0657
SLC45A4	11.5346	6.0323	1.638	5.9492	6.5273	3.1428	2.9428	4.4845	5.8198	4.1456	6.5919	6.1235	5.1834	4.6214	2.8383	4.0458	0.8634	3.2085	4.9191	2.2854	2.8806	4.7252	8.5056	12.4468	4.5103	6.7826	4.1376	8.9807	3.2355	8.9735	3.4056	4.0698	6.2763	1.1922	5.2935	5.8346	1.1124	3.4583	1.8898	3.6597	4.0969	2.8145	5.5621	6.1418	7.8682	4.8962	11.094	4.4933	6.3706
RNF10	102.145	101.028	69.7607	104.454	115.654	87.7295	84.4878	77.1799	121.537	74.2745	84.0586	134.525	124.096	112.967	87.8371	113.981	42.7155	66.1302	97.1562	45.8751	92.8265	54.2426	115.571	74.0163	113.871	91.904	145.32	82.0803	73.6575	94.9286	84.9798	127.89	120.39	104.657	98.57	111.128	80.8712	125.751	75.0161	99.3334	79.1483	110.633	129.746	103.924	91.0864	91.4764	106.744	106.567	105.433
ZNF839	3.4708	6.0279	1.7973	3.9048	5.477	2.5186	2.7293	3.4162	2.738	2.4334	2.1903	4.7478	4.0883	4.9716	3.6639	10.0252	1.6787	4.1037	2.9369	2.5981	2.6663	2.4787	1.9066	7.6729	5.8307	5.9438	4.898	5.4046	2.4175	2.9091	4.1159	4.2182	6.2634	3.6106	3.4336	2.8428	4.8256	3.4923	3.1747	4.5267	2.2647	2.7523	5.4377	4.1413	3.5498	3.5903	5.4274	2.1097	5.0312
ZDHHC6	27.0647	26.7254	24.8465	27.2065	26.5986	22.8328	14.8743	20.599	46.0357	21.5516	22.8149	36.2542	26.2981	37.4558	19.0184	30.3101	29.6048	18.7429	29.5126	29.8373	29.2105	37.0289	27.7734	71.4084	25.5771	30.2814	28.1217	22.7597	39.7491	33.2643	27.2571	52.8469	27.2204	28.9793	41.1908	26.8527	29.9413	22.0838	28.6069	24.7171	21.7943	55.7424	25.885	31.3	24.3279	21.687	17.1402	26.1326	35.217
GRAMD1B	8.3198	4.8972	2.5649	6.2401	9.8057	6.6871	4.8542	2.2925	7.9021	3.242	4.5944	6.4559	18.4189	2.5876	5.8868	8.0446	1.7733	1.2437	3.138	3.2557	2.8652	3.8584	4.6894	8.541	5.9925	13.1049	1.2708	3.3595	3.9921	5.8357	8.9405	3.4488	7.2305	3.5368	3.2363	5.1069	8.7596	7.7494	4.2663	9.3924	1.6287	3.0793	8.7895	6.8087	3.2483	3.3687	9.8444	2.6752	3.553
RNH1	85.123	75.5498	100.824	76.3229	97.1226	71.1664	76.7341	102.487	99.0472	95.1708	87.19	58.7699	92.6281	76.1294	56.9276	92.3936	42.2199	52.8937	59.5829	63.2491	80.7944	65.9788	119.881	40.6104	50.1806	88.112	68.3233	41.3922	77.5282	114.697	67.8003	37.9611	93.724	84.2475	92.6602	80.8933	61.1901	90.7791	69.9595	43.5848	71.5127	44.8446	65.0249	45.0859	80.307	64.9806	70.6616	60.0288	78.2485
NDUFS1	25.9512	38.4691	27.8099	28.1465	29.49	20.1588	25.9864	19.914	32.1225	29.9889	19.6283	37.8084	42.2825	34.8097	27.0041	33.9409	24.7223	22.3555	27.0244	22.2546	34.1357	17.3296	35.4315	40.8861	25.2309	28.2502	38.0831	21.8969	24.651	19.4213	37.7695	57.1938	40.3605	22.8104	23.5751	25.164	31.5868	42.9559	37.5368	25.2562	18.5138	22.2852	43.4877	30.213	29.0028	25.1271	33.1001	30.6301	38.3397
RB1CC1	30.0261	39.0225	22.8455	24.1503	28.4738	19.7623	24.2877	24.7178	23.3446	17.3712	12.5205	19.0138	43.8748	37.0262	16.9679	27.7568	8.7173	16.6538	25.7816	14.4986	27.2666	12.3881	24.0001	38.972	33.3479	24.6753	33.7804	21.3011	22.5348	24.0203	40.4906	68.8486	32.5124	11.9303	17.4798	29.8932	28.1314	33.8698	30.7789	15.2916	10.4426	32.2346	35.1069	25.2099	21.1752	18.278	37.4981	29.7876	38.4681
ERP44	47.3201	48.4972	26.6385	41.0334	43.0148	37.1481	27.381	41.0645	39.0208	23.6985	40.1155	23.9868	64.4272	55.0106	32.7033	39.0001	28.3399	278.253	47.0771	53.0265	32.3523	56.894	97.1834	75.5393	43.1165	31.6787	47.6031	55.536	58.9896	56.0891	50.9024	53.2464	41.0797	68.6783	62.8677	46.8842	46.2191	50.1755	30.6732	31.1535	52.0809	53.9218	70.1979	34.9888	42.7722	30.5764	41.757	59.5133	47.7276
ALAS1	81.1106	88.1568	80.5665	70.5377	58.4817	79.4639	72.3812	51.1917	114.741	71.1859	52.7452	101.36	77.733	45.9322	74.4026	83.4751	42.4805	46.0223	73.5499	66.7442	126.734	36.5719	90.9304	83.7807	70.6877	87.869	107.964	73.4056	56.3415	69.3421	121.026	107.459	103.117	54.5312	75.9543	52.6441	85.877	68.4111	74.1253	66.7315	66.2031	70.1118	107.315	66.6744	67.2532	70.5662	89.6851	106.801	91.7299
BIRC3	16.0377	6.4692	4.0878	4.0029	16.8339	8.9228	0.6382	7.5875	2.1377	1.6865	4.0278	1.1407	5.1905	2.4609	3.3035	8.0206	0.3695	0.5619	20.3562	1.203	0.5046	5.4697	5.5928	0.5521	9.8503	1.5192	0.2942	1.5956	26.3488	7.7934	5.0219	0.9409	18.3835	7.8038	8.3729	21.816	0.7611	13.9706	5.497	2.9366	22.9333	13.455	15.5442	1.1235	3.4902	2.2691	1.8959	8.2954	2.4829
AKAP11	37.3821	22.8602	11.2912	29.7851	28.6646	12.7796	20.2455	21.3762	14.481	19.1306	13.5573	17.7533	27.2516	31.5209	21.4782	27.2406	8.2607	13.4492	20.7549	8.0763	22.3573	11.8336	20.5557	23.2517	17.3549	16.8117	28.299	16.2659	16.3554	12.8316	27.2103	26.1601	28.0728	18.2519	16.4014	31.1347	33.9429	51.5312	26.8728	19.0807	7.3341	22.3563	23.9221	25.675	22.1471	19.8708	31.3693	20.9363	50.3214
GLRX2	9.5565	15.1337	11.1348	10.2848	12.2212	11.5134	9.6262	10.2811	10.9015	13.6293	14.374	13.4643	16.0598	16.6733	14.348	10.8365	10.2032	10.5482	11.7395	11.8424	11.2586	9.1769	12.9303	19.2305	14.3177	12.5528	12.8093	14.3088	14.7816	8.9471	15.5496	16.8156	15.8757	13.4	14.5415	10.1253	16.5289	11.5931	16.5775	13.1539	12.8019	15.4033	15.4578	10.9063	10.1671	11.6616	14.9681	14.9514	13.8538
SNAPC1	8.2331	8.8579	45.4214	14.7438	9.1251	9.1557	11.8045	14.3498	13.8486	13.6004	7.0829	18.4465	17.717	20.6699	14.6156	23.1666	13.7234	11.2527	13.5404	14.7153	10.7645	9.6531	7.8825	21.677	11.5531	13.5529	16.4415	10.7945	16.9694	16.232	9.6954	16.2386	10.4016	12.3354	9.6171	19.2934	18.5542	11.6509	50.0627	4.781	14.3561	14.2833	8.3819	9.9532	7.8424	9.546	14.6059	9.5589	19.5168
DERA	38.2562	90.4252	71.2224	39.3259	46.0568	47.2032	61.7403	47.1123	68.8292	42.6249	42.052	84.1519	54.1063	59.1076	43.6281	77.661	127.062	50.2921	53.8838	71.2957	63.967	58.7116	52.1078	26.7754	45.8925	49.4038	70.112	25.1126	103.462	43.5274	49.5173	53.0488	68.9928	68.5889	55.3656	39.2305	86.2212	31.9992	112.068	30.2764	57.1391	112.482	54.0846	35.2535	35.7371	34.6031	49.1854	38.7625	56.0654
STRAP	140.51	362.995	217.722	212.483	212.477	154.167	234.36	219.567	218.702	171.344	201.881	377.486	185.822	364.142	174.375	266.6	379.536	245.768	282.898	213.961	370.704	184.439	310.677	340.471	255.815	218.586	320.284	291.646	333.693	222.159	222.026	282.562	277.493	217.804	267.811	176.79	342.731	242.075	335.724	151.079	208.306	401.457	318.581	186.852	238.699	223.275	314.62	310.12	260.723
ABCC2	0.4026	0.4955	0.1831	0.2307	0.2001	0.2113	0.2204	0.1464	0.1352	0.2464	0.042	0.5754	0.238	0.1824	0.5144	0.3687	0.3832	0.3151	0.1244	0.2022	0.1037	0.3992	4.117	0.9379	0.7033	0.214	0.107	0.3968	0.1682	0.5289	0.3061	1.0746	0.31	0.2073	0.3278	0.1502	0.4172	0.1465	0.1363	0.325	0.1442	0.1599	0.4522	0.988	0.1465	0.128	0.5326	0.2806	0.4764
DEF6	71.5586	7.6556	2.7172	22.1356	25.9375	21.7291	7.8876	31.3978	12.8738	14.3579	15.5699	4.7012	18.838	15.3941	24.575	31.253	6.7243	11.5909	19.5384	21.6553	9.0366	38.3019	18.3131	43.3881	21.3422	16.042	11.5331	26.013	27.4774	23.8002	31.8963	4.9633	10.8153	29.779	48.4636	30.2763	6.7918	14.3857	18.8595	5.1033	16.304	15.6296	12.3968	21.7734	22.0652	23.6703	5.7635	13.6411	11.7415
PLEKHO1	51.2235	42.2436	40.412	42.1628	35.0045	42.643	55.9595	44.3854	50.3694	31.2483	37.2782	82.8615	51.349	55.1712	52.4508	37.8188	58.1879	52.9073	53.8227	66.7921	76.5476	43.389	27.6838	80.9043	30.4769	29.9887	59.6763	72.5847	54.1463	65.9102	39.8408	74.241	48.142	47.5416	73.2073	50.1048	24.5563	29.756	35.1742	13.2576	67.5342	45.8517	44.4759	72.9228	43.1694	43.3448	64.581	63.805	28.6095
GCLM	24.312	21.7597	10.6897	18.6857	15.4322	13.6349	5.5351	22.5816	21.7636	12.0394	20.3573	10.1505	23.0649	14.9411	14.2961	17.8817	4.8564	8.659	16.012	11.7407	7.7662	22.6945	22.4267	8.5104	21.9959	14.0427	11.0478	12.0366	14.8825	29.3092	43.3366	29.9232	13.1833	22.7285	67.0994	21.7122	12.4393	26.2434	19.1696	11.4396	11.4435	19.5535	14.2663	11.8336	12.0291	6.0414	12.8716	21.0535	10.1983
UBR2	24.496	17.1243	8.4105	17.4801	15.6601	10.0791	9.7316	11.4339	9.672	12.5278	10.4149	13.4628	21.0669	17.0277	14.3659	18.2429	7.5886	12.8593	13.7379	7.5508	11.1769	10.6781	11.6069	24.2058	19.2198	20.5209	16.9051	17.4731	8.7099	16.933	16.2272	24.3701	18.8215	12.2782	13.0543	18.5708	16.4884	19.4509	5.7403	14.2191	9.2984	12.4816	21.7856	18.4901	14.9506	13.3814	18.104	14.1796	32.0669
EHD2	146.055	113.426	95.7177	203.85	46.4227	116.555	63.7027	103.706	161.672	171.974	134.635	21.5593	14.7013	104.067	60.8745	79.1052	7.4995	101.839	138.529	55.5738	81.0723	58.7202	207.371	336.877	124.089	62.25	137.216	85.9912	49.5602	232.157	76.6092	46.5321	124.488	109.574	149.915	245.974	129.26	298.557	14.9187	101.524	151.102	64.0577	117.752	61.8708	115.658	123.913	32.4973	131.144	78.236
DEPDC1	0.4548	8.7171	7.336	3.5658	0.9471	7.5279	4.4856	1.4854	9.1832	3.911	1.7282	4.1948	7.5574	6.7783	1.7618	10.664	4.5522	5.0852	3.3176	8.811	9.9373	2.3469	17.0748	31.3587	4.7493	4.6942	10.0629	28.7463	2.7634	10.41	1.9109	5.8767	5.8452	0.8257	13.2473	0.8474	4.292	1.8553	5.9282	2.9196	5.2713	2.6059	4.8817	5.3781	6.3053	5.3257	7.277	5.5524	3.7097
CCDC28A	63.7955	37.6826	61.9503	42.5175	47.0811	48.2599	28.3166	55.1429	42.4397	22.4224	48.7769	29.109	51.1778	73.2901	44.4234	60.7947	30.8241	30.6424	58.3318	62.6272	48.6788	79.2146	49.992	49.4437	52.5312	43.8738	49.7842	37.0537	114.713	46.1542	63.9721	64.5614	26.2638	99.1028	53.1453	51.0527	38.1132	57.379	62.5258	31.5954	33.2964	70.1201	61.0024	31.6094	43.1356	29.7748	35.1066	57.3857	50.2299
RRAGD	48.5679	68.6544	17.5982	28.2398	37.0452	29.7999	42.4492	19.1102	165.916	35.6959	23.8375	83.6357	63.9256	21.491	91.2382	43.9221	8.8556	21.6956	33.5781	17.9323	28.5886	23.16	19.6857	18.7885	57.3391	54.3802	32.8567	22.4106	20.216	18.8531	126.983	115.899	22.4736	53.3115	17.5754	39.43	45.3346	78.3315	65.9536	34.0151	14.3315	39.6527	28.6397	49.3042	43.0988	36.2399	51.7338	84.6043	25.2389
HSF2	17.8724	29.673	30.9289	25.1898	25.9404	18.2195	23.6948	20.3909	29.3139	10.741	10.7882	49.1486	56.3182	36.2716	27.4762	43.3905	28.671	24.5289	29.7731	22.8618	49.0339	12.1811	18.7028	74.547	31.4864	25.942	40.8621	41.0188	16.5595	16.6701	35.8697	72.9413	21.3986	33.3912	12.9727	19.1677	33.7723	25.2527	22.1164	22.4482	12.3496	38.3839	28.1178	33.087	26.0859	21.6425	49.8664	36.0569	33.9602
PHF20	29.028	41.6242	14.4008	27.0596	23.7584	14.5084	28.0915	23.2013	24.0689	19.6476	13.1388	22.341	30.278	21.3398	18.7332	27.2386	10.3123	10.8825	23.2889	12.5218	13.3198	11.185	17.1682	30.1401	28.0345	21.3221	40.2011	26.7464	13.8384	20.443	23.9594	39.2299	26.7534	17.642	21.8433	23.8204	16.2497	33.3948	16.693	20.0314	10.702	23.508	26.2335	26.5957	19.9214	17.8595	42.2583	23.0879	32.3942
HSD17B6	4.9936	26.4467	33.2957	6.0543	7.5932	16.2814	5.6592	9.8119	12.0741	7.8718	3.6796	6.6705	14.7118	8.2129	5.1461	25.7703	1.8504	1.5445	3.9707	2.7894	2.9222	1.8689	1.9278	1.1799	4.8874	14.7646	4.5988	3.7154	8.3416	2.2104	15.0143	5.3375	10.3597	7.5285	7.417	6.174	85.4735	3.4992	5.2796	6.0919	4.5439	17.9866	3.2234	2.9603	3.6812	4.4904	7.3489	4.267	7.1935
NR1H3	25.3934	11.9171	23.7234	13.5311	14.8739	16.6827	12.5497	17.2268	21.2932	21.612	23.346	9.6854	22.8364	19.3166	13.9074	35.1685	34.3576	13.2005	16.6168	16.1908	19.2755	60.0365	18.66	48.5012	12.034	20.9979	15.6099	7.1533	39.1828	21.0101	16.4777	7.801	27.5635	21.5789	39.7668	14.6902	14.0109	9.079	23.3759	13.5029	12.7475	12.8057	20.425	10.4358	39.2082	13.464	11.0027	8.0017	16.834
TYMP	77.8933	22.2483	20.0517	58.9821	40.0417	63.0326	16.5786	62.1518	33.2767	22.8341	36.4247	11.5205	30.0999	28.9821	45.3346	56.5646	10.3643	17.0946	52.6471	52.849	15.4692	109.011	56.269	6.8699	36.1706	22.3413	12.6899	10.2433	67.1562	80.9773	58.0878	5.8014	15.1004	131.397	100.294	44.9868	11.6126	28.0955	29.6688	4.8825	56.9349	14.5617	28.9397	34.5637	60.8601	32.7528	11.6232	20.7939	27.562
NCAPH2	22.448	53.7984	77.8013	55.2809	20.0941	38.4459	78.4369	36.4117	71.5815	53.6299	34.7814	70.5629	50.6946	32.2491	45.7876	51.4146	42.9833	31.6544	25.6634	68.4878	127.383	18.344	53.5654	94.4839	25.1357	55.4196	45.8385	46.033	26.0192	49.4845	30.581	34.8261	87.0307	24.1667	48.2822	29.4127	55.6767	32.7271	59.4779	23.4419	56.9176	25.6987	34.7732	61.1775	50.1656	52.5488	77.3786	48.0556	60.7102
TOMM34	45.765	104.573	52.4201	73.6782	101.574	58.765	60.6943	89.9341	90.5844	70.901	71.9667	120.092	125.169	71.5149	81.7381	73.5725	50.9876	48.648	75.3417	59.6915	53.0174	37.1532	126.645	134.949	80.5338	75.8618	102.32	103.359	62.3118	73.5335	108.375	64.0244	88.1349	57.9114	148.261	50.6626	55.635	61.875	147.871	95.2847	82.6499	65.2776	111.556	51.7292	52.3652	63.0678	106.402	98.1204	91.7928
SEC63	36.726	58.0736	25.3991	42.0446	35.2034	25.5334	26.759	31.5606	38.258	19.1427	19.5969	32.6347	60.2552	50.7732	33.084	37.3392	5.0247	27.8182	32.6473	14.7587	22.0737	18.8791	39.5948	104.32	56.6609	42.6818	44.8506	52.916	19.1878	40.1818	46.3062	85.055	26.9409	36.7792	32.7521	49.138	45.9173	70.5369	22.0436	39.3681	15.2882	40.1398	39.1541	39.2314	45.4291	33.5041	47.947	61.4808	58.8624
KPNA6	40.4583	46.1227	14.9904	34.4155	29.8284	16.992	20.2278	25.5756	40.9873	22.385	21.3541	31.2885	46.2833	32.3383	23.8865	38.0246	12.3528	23.1373	29.5797	21.6805	23.1127	16.1238	36.9638	44.0316	45.9582	44.6849	42.9146	38.4887	18.2768	41.9261	44.6376	49.5546	43.6277	19.0268	41.5279	41.8052	26.7468	49.8596	21.1432	26.5772	19.0889	20.0441	46.1587	32.3761	34.0656	33.2389	38.4873	42.8485	43.9678
VIM	941.942	817.331	1507.25	1608.63	1174.83	1072.7	474.131	1009.09	2657.7	1251.2	1697.23	971.612	984.157	1456.56	566.468	605.639	624.244	630.211	1092.21	879.269	912.664	826.974	1630.57	733.012	1309.54	672.965	1531.49	368.151	1001.41	1913.86	762.129	767.878	1021.67	2328	1416.11	1372.57	866.783	3035.9	260.988	1438.13	1725.25	1122.45	2146.07	782.959	981.368	815.789	539.533	2069.76	1183.71
RTEL1-TNFRSF6B	0.4061	0.912	0.195	0.8664	0.4649	0.0607	0.2005	0.4236	0.5503	1.4036	0.2244	0.8455	0.265	0.2008	0.5853	1.3296	0.1734	0.8933	0.5095	0.2614	0.3129	0.3195	0.1445	3.7469	0.8346	1.2121	0.6794	1.8567	0.1994	0.412	0.7913	0.5927	1.5936	0.2634	0.7895	0.1942	0.8733	0.2429	0.1536	1.2607	0.2072	0.0842	0.2858	1.4364	1.4789	0.4966	0.5934	0.1978	3.2481
FAS	33.8555	6.7134	11.5185	22.136	16.4664	11.4322	5.0058	24.7286	6.6593	8.3093	12.5566	1.047	16.7088	14.235	10.7985	23.1198	4.5626	6.1047	19.7574	12.6752	3.668	30.3296	14.5524	6.8522	11.0133	3.7515	4.7034	2.2302	47.4784	27.6674	10.8136	1.9325	7.9888	36.3221	38.637	11.8352	8.2483	18.5761	8.705	4.1254	12.6988	26.0349	17.9434	6.3795	7.2031	5.547	3.7234	12.6139	15.6615
RNASET2	28.2856	5.8092	4.7065	12.1482	16.925	16.2201	8.1679	17.6828	5.5941	11.109	11.8589	3.8688	12.6824	7.5933	18.6113	12.6961	5.1395	6.1014	13.1077	16.1294	7.7981	27.7282	8.8176	5.6828	16.8721	8.6855	7.865	2.9138	17.9436	10.4985	13.4592	4.3056	6.6817	22.9962	17.3304	18.6367	2.9618	11.6988	11.8487	4.3812	11.9061	15.5281	8.1156	18.3391	11.9185	14.4718	5.8729	11.4036	6.1071
CD44	346.235	127.291	80.0092	267.428	226.492	312.994	82.7588	351.473	311.932	125.512	211.496	97.649	184.865	131.239	185.463	236.77	100.003	69.2251	258.103	110.387	45.2785	161.687	445.152	18.6069	389.012	111.275	102.004	67.1412	265.245	369.863	506.148	63.6826	227.621	649.376	297.851	552.169	78.056	662.02	36.5822	10.0532	242.702	299.331	319.837	63.7282	120.55	177.894	90.7947	204.349	107.091
KCNG1	0.6943	5.3841	3.9291	4.9612	2.4681	1.4274	0.3012	7.2802	2.5874	10.1101	2.1517	2.0479	67.3111	3.4019	0.4169	8.0884	0.5546	1.5241	0.4653	2.6577	0.6756	2.435	5.1092	0.527	2.8178	1.1947	0.2676	7.5484	1.9173	13.9557	9.0229	0.3732	0.4795	5.2119	7.3404	0.2536	0.2588	1.8108	2.7007	0.1254	2.1709	6.5439	1.0616	1.1121	0.5451	1.2354	0.6392	0.849	3.4932
AGPAT4	7.15	16.7429	5.189	9.3518	8.2861	6.5852	9.0682	6.607	9.3302	5.6555	4.9141	11.4319	6.5555	4.1225	11.9314	6.6634	3.3552	14.8681	8.0002	4.3491	6.8732	5.3939	5.8437	19.9972	16.7193	16.4132	9.7761	11.0347	3.5959	13.1992	11.3746	15.2202	9.6967	8.5565	5.6677	10.2134	9.1843	13.858	4.0927	9.0435	3.3784	5.7587	2.4697	20.5768	7.824	7.8502	19.4932	16.2612	21.688
SLAMF7	5.4729	0.7762	0.297	1.1892	0.6913	0.6283	0.3177	1.0684	2.7041	0.2085	0.5857	0.5201	0.9168	1.7415	3.3702	1.4632	1.9262	0.5378	1.9339	1.885	0.8411	4.3467	1.1781	0.1074	0.843	0.2148	0.8048	0.3677	2.7961	2.0782	1.7094	0	0.4679	2.7782	19.7009	0.548	0.6524	1.1698	1.224	0.2635	0.3274	0.5618	0.4399	1.7153	6.8882	0.3807	0.6741	1.0753	5.3901
BTN3A1	38.2026	15.2204	47.8463	82.627	21.5312	20.3341	23.5596	24.7399	29.248	37.5036	34.0013	12.2925	39.7155	29.0002	49.6706	46.0573	23.1089	12.882	23.7555	31.3689	17.1725	35.5866	23.5506	17.0014	46.6422	54.3037	27.0285	29.3572	42.7547	18.4932	37.4807	45.6112	31.3787	33.9993	53.684	44.5043	50.3654	21.8167	23.7327	13.9196	11.9175	12.7572	50.9961	37.4592	30.9395	41.1554	21.1926	27.0114	46.731
MIPEP	12.3646	12.0436	15.5251	22.0727	20.9516	9.2888	12.3765	21.7959	15.2035	19.5046	19.896	21.8862	18.9973	32.6939	11.6382	10.8178	19.278	13.6951	14.4891	23.8887	21.4763	13.4566	26.5877	10.0819	9.0308	11.0327	28.9938	13.1136	22.716	15.0583	17.62	18.9903	25.1682	28.5246	13.9848	24.6392	27.0911	22.1881	31.2586	14.2357	24.3992	25.0689	32.7262	9.8568	14.957	12.7362	12.9816	17.1392	26.1278
PRKCH	9.6937	4.8148	1.4534	6.1727	5.4365	3.0951	2.9558	5.5877	3.1001	3.661	3.7946	2.5787	5.0971	6.2317	5.0956	4.5727	1.1478	3.5915	4.0775	3.2596	3.6368	4.9607	4.7618	3.8585	5.6816	5.0201	3.1612	1.912	4.8339	5.8861	5.1912	4.2345	2.8458	3.2059	7.9161	4.7991	4.0468	4.3818	3.3683	5.1255	2.6711	3.5794	3.273	5.3054	7.2618	3.7314	5.2346	3.6333	6.9057
INSRR	2.8273	2.2528	0.1461	1.068	0.4327	0.1062	0.1661	5.7213	0.0906	1.4533	2.7597	0.1137	0.1794	0.2138	0.4032	0.658	0.6352	0.9373	0.5783	0.6728	0.0261	1.7621	2.7374	3.2594	2.1815	0.2304	0.1467	0.3418	0.3803	3.2193	0.2904	0.5182	1.933	1.0526	7.92	0.5282	0.3593	8.4938	0.2212	0.0653	0.2464	0.4552	1.6355	0.2707	0.8515	0.4503	0.2545	0.2691	0.1436
IFNGR1	212.343	107.357	125.792	123.855	170.637	104.237	123.164	190.636	60	110.263	64.3608	123.801	188.377	196.132	137	109.579	150.972	73.6533	136.175	174.207	178.677	334.751	100.494	137.895	119.536	113.538	110.745	45.2968	281.61	112.078	118.419	157.836	75.4524	190.887	230.922	129.294	117.131	105.377	237.626	57.2564	86.6491	220.371	92.1845	152.143	123.096	90.7206	91.6468	97.4119	138.499
B4GALT7	19.8592	31.6921	32.0198	33.4412	20.6746	30.7294	23.0933	40.9456	27.66	28.9183	29.2568	36.843	34.4205	29.479	24.3326	28.5887	18.8992	12.203	31.6897	21.8157	28.9159	22.7242	37.2321	12.8879	27.7586	27.8839	29.7373	32.6977	30.4398	28.6144	19.9231	12.0157	30.5651	25.2643	23.7638	22.3214	21.6169	22.1834	24.3886	23.1343	36.7815	21.1365	29.0258	22.6224	22.9283	28.9719	25.8593	31.4707	24.2697
SH2D2A	4.0581	1.0538	0.4394	1.8614	1.0646	4.4204	0.8451	4.2653	0.9898	1.4454	3.294	0.7399	1.0891	1.4304	2.8406	2.4352	0.5109	1.0666	3.4813	3.1448	1.356	7.2467	4.997	16.928	2.1746	0.7354	0.6717	4.0907	2.7709	6.8929	2.0626	0	1.1065	2.9444	8.4703	2.5917	0.7947	2.1217	0.888	0.6798	2.6848	0.8361	1.7338	0.9393	2.1008	1.0712	0.9374	1.5204	0.6974
VRK2	9.6584	6.8776	4.3039	2.5056	5.6003	6.0981	2.6903	7.033	1.8839	1.1652	2.7032	0.9003	2.8619	12.4805	2.7403	7.2787	1.3607	4.5274	9.6442	3.3092	3.8373	9.3673	7.8559	16.7267	2.8733	6.0168	1.0584	9.5627	3.7805	7.5855	3.3209	1.7172	1.708	6.4669	12.0274	2.9448	3.704	6.5044	3.0016	2.0441	2.3262	10.0552	6.4229	3.3002	3.6226	1.9894	2.3066	3.0003	2.373
TNFRSF1B	287.884	25.4157	16.4477	78.0314	76.563	108.8	53.361	100.355	26.2085	31.3595	53.6135	17.1026	79.9139	37.5997	41.9607	93.8714	10.1145	23.9264	125.503	45.7634	37.9806	164.923	96.2997	10.1856	62.6316	32.1972	19.0767	10.5839	105.301	128.034	40.0201	21.1314	25.0532	120.815	102.469	104.013	14.8672	46.7162	18.0064	10.6984	50.8417	42.0691	46.6065	67.5059	64.8511	29.3061	23.9567	51.427	37.858
VEZT	17.9053	27.8762	15.362	18.1964	24.4174	14.2342	20.5567	21.3638	28.8094	14.4254	12.6684	22.1887	29.325	37.2648	15.4168	23.1604	12.2553	15.4048	23.1508	13.1413	26.9107	10.8862	17.1044	23.5373	22.2999	21.694	30.4509	11.7078	25.2484	18.7693	20.4909	28.3978	25.0923	17.5027	20.5167	19.0905	30.8254	18.5821	24.6123	16.3219	14.0549	36.2066	27.8302	23.5089	23.4785	18.774	33.2047	20.3742	32.2348
POU2F2	33.7369	5.0636	0.4188	5.0399	12.8304	5.0208	3.0144	3.7492	3.0823	2.3972	7.2489	0.8312	4.567	4.7264	12.4347	9.6138	2.706	3.7464	6.2532	4.1696	1.6131	9.0902	6.2602	0.7816	9.4486	2.7909	4.464	7.0032	4.7595	6.3969	14.4042	1.2625	3.9794	6.0051	18.8084	12.8456	1.1971	4.1188	4.6459	1.8813	5.4157	4.4662	3.9148	14.5692	4.8085	6.729	4.6797	4.3076	3.1184
BRD9	11.0869	20.3179	5.6233	15.7237	12.5751	11.1012	12.3597	11.8445	19.1911	14.3681	13.0359	22.2738	13.2282	17.6617	13.3082	9.0381	4.1983	15.9314	13.9499	7.9849	15.3815	7.3489	15.6178	16.3549	14.565	15.8585	22.5229	19.0296	12.1499	12.0378	11.7869	21.6949	23.6927	12.1626	13.3977	11.8444	14.1244	13.3673	15.8486	8.8478	12.279	9.7402	21.2764	19.894	17.8094	17.252	22.4856	18.7454	20.5734
SNX1	56.2359	36.9167	35.7844	42.7425	44.2051	32.9947	35.0133	47.1121	24.8786	31.4713	36.1854	93.7153	55.975	76.645	40.2555	42.4278	35.6079	29.4287	37.0708	28.695	39.6703	37.2818	35.123	44.3547	51.3803	46.1479	71.8723	37.7615	45.4048	36.816	33.4683	57.6736	60.3251	41.3944	58.8695	43.2097	33.0318	45.1468	49.6702	35.0788	22.6704	35.5662	59.6981	49.3186	45.8695	59.5766	47.1552	51.4882	66.5209
TBPL1	4.4764	14.7194	15.046	8.3431	9.6755	7.7245	9.3497	7.124	5.6777	3.7826	4.729	16.1677	7.8365	14.9855	13.9858	7.1678	16.0904	9.5304	10.9354	12.472	17.0749	8.1606	8.4167	15.7195	10.7011	7.4179	11.4271	14.548	8.1108	6.8815	8.4621	21.1244	5.8512	14.2228	9.4477	7.2417	9.9649	6.6791	8.3317	6.3192	7.208	12.6	8.4233	15.2567	8.7546	7.7335	18.6485	17.0573	10.3724
ARNTL2	3.7206	17.1718	5.5375	12.1149	5.3023	9.3297	3.1329	6.5609	4.6872	5.1705	4.4778	2.8479	5.7662	5.7992	3.9492	9.528	2.419	6.1979	6.1569	4.6418	10.1288	4.0005	14.2796	0.7925	6.5895	7.2058	8.6391	2.0996	3.9176	9.6576	7.1495	2.8461	8.4326	6.5033	17.5742	8.0071	8.6122	11.2712	8.083	2.4928	8.8596	16.6692	10.9049	3.4831	8.3136	6.4428	5.8464	5.5103	8.3165
BCLAF1	32.9434	62.3885	25.2585	49.2691	36.0648	27.2494	22.5666	31.4749	32.3023	18.3558	18.5337	37.2163	39.2701	65.0682	33.0388	48.4806	8.2452	28.4125	38.6972	18.4619	39.1864	18.6843	35.4842	56.7032	48.964	45.4602	51.2096	55.0874	26.8992	31.182	48.112	90.4943	37.4834	28.0173	33.0075	49.5562	60.5247	60.796	34.5773	40.6259	15.5801	41.4288	59.4426	47.6732	50.5935	37.141	55.8118	47.6708	91.6391
SLC39A9	41.9184	36.9171	50.8841	52.3109	36.7785	32.6022	50.356	45.7213	42.316	39.4775	20.8236	56.2491	39.999	56.888	39.6395	62.6486	39.819	24.0074	46.5005	30.6123	50.5312	31.9667	36.4579	62.754	42.7073	49.2554	65.4857	32.8019	31.6303	44.1906	31.163	57.0547	54.7423	38.3405	29.2401	55.1897	50.9763	67.3715	33.5637	19.0572	30.1505	41.0508	30.8018	45.1741	46.2024	42.3862	59.4623	31.7418	68.2366
ANK1	1.7658	2.5357	0.8758	2.6078	2.0146	1.7642	1.9018	1.7307	0.2563	0.4122	0.945	0.2123	0.18	2.2724	1.5011	1.155	0.3755	0.5477	2.0399	0.4463	0.7906	0.9314	7.2815	7.048	2.2789	1.7014	0.4591	1.0287	0.4884	6.2609	0.6253	0.4056	2.0093	0.3564	4.4023	9.9847	0.3136	2.389	0.2968	0.6056	1.2353	0.6577	2.9539	1.6153	2.9618	3.5473	3.0551	1.2774	3.2733
IBSP	298.963	23.1788	5.26	9.1141	19.2904	61.0726	5.246	396.037	6.2872	7.2596	28.5407	11.0446	0.8401	84.0974	0.5639	111.376	2.8159	4.2552	203.571	23.2082	1.8089	311.572	52.4859	0.9346	75.0613	1.1171	13.5757	5.3665	243.796	12.0105	17.0553	8.9942	20.8207	15.8215	23.5396	114.557	1.0393	117.706	3.2383	12.6316	88.9122	9.9138	13.1162	106.399	30.2342	6.0605	13.4624	57.8824	5.0105
TFB1M	3.56	6.2915	10.0427	6.6605	5.4571	4.029	5.7651	4.5256	5.8997	3.4518	5.156	5.0533	8.6223	10.063	5.492	9.8586	8.2908	6.7024	9.4104	8.4948	7.9103	7.8826	7.3335	7.825	5.6742	6.7999	9.9994	4.9714	9.2202	5.3518	4.6675	7.3746	5.0123	6.99	6.452	5.9415	10.3964	5.7372	10.0726	7.2086	6.2689	6.215	5.4018	7.6097	7.1805	8.6655	6.1417	6.0535	6.6798
RABEP1	35.4259	44.276	16.0628	27.8936	38.8226	21.2741	21.0692	25.5895	20.2564	20.6853	18.7253	27.9837	37.8259	38.7172	20.2415	25.0017	9.444	13.4499	24.5121	13.1956	27.7174	13.1071	21.8093	33.0267	34.0752	30.7077	44.6211	23.9798	22.4123	15.5613	45.317	48.9128	45.518	23.6495	20.3931	27.6257	30.273	40.645	33.4971	9.3826	17.4537	26.421	42.0009	31.8749	30.3177	29.1186	24.3165	35.2119	37.2679
HMGB3	10.8058	80.8282	32.0759	25.5907	27.0907	37.5221	83.6711	20.7723	37.0293	35.7833	15.103	59.4602	65.221	67.2105	44.1698	34.5226	26.9873	42.2218	48.2367	42.2674	94.2313	14.6744	26.3157	25.2972	48.7602	59.1369	74.8245	98.7559	16.4211	50.8759	29.3013	44.3229	72.5482	14.0499	26.5276	14.7617	51.5549	28.1662	50.6099	24.4064	41.5473	39.6469	61.3844	57.2675	93.6871	44.5683	110.445	50.4572	55.6193
NUP160	20.0085	47.3949	20.7133	27.8617	17.4049	18.8951	18.2374	15.7686	20.38	19.6894	13.755	20.0683	42.6734	35.3684	14.207	49.3066	26.7869	22.1415	22.1284	19.1211	25.7532	14.7757	26.2846	56.3859	17.3726	34.1699	31.837	27.509	27.0568	30.2929	23.1201	57.8575	35.0734	15.8362	29.2452	23.208	28.1724	21.2598	39.7483	17.9212	19.1287	23.4034	31.5504	17.3908	23.2721	21.1206	34.0828	15.9309	38.347
BAK1	31.169	27.4021	37.4813	33.8076	32.6453	30.2014	21.1254	31.494	33.2928	35.9096	22.7362	36.5632	29.2026	27.1018	25.2621	33.8601	43.4082	25.6766	38.4322	37.544	46.4927	33.9472	42.868	50.3913	22.3912	24.2641	39.6158	47.8031	29.1307	41.1189	20.5219	24.8224	27.4537	39.8232	46.2899	21.9957	37.8514	20.127	16.0828	20.5756	63.023	23.5416	25.0269	25.7041	29.433	26.3878	23.105	33.7063	29.3294
MUSK	0.0658	0.373	0	0.0282	0.0669	0.1504	0.0523	0.0357	0.1026	0.0183	0.1004	0	0.8556	0.0433	0.0791	0.0414	0	0.0142	0.0089	0.0288	0	0.0731	0.0239	0.3581	0.0871	0.0261	0.0083	0.0484	0.1078	0.0695	7.3674	0.0367	0.0274	0.3262	0.0741	0.0535	0.0636	0.0289	0.009	0.1666	0.0328	0.0607	0.0601	0.017	0.0536	0.1458	0.0111	0.1198	0.0542
IKZF2	4.1849	2.8927	1.0554	2.7647	2.3287	1.5562	1.709	1.5334	1.8565	0.6997	1.5543	1.9147	5.1695	2.1862	2.477	3.8144	0.9016	1.0247	1.6666	1.0409	1.2398	0.9312	1.318	0.2543	2.4214	2.7798	0.9845	0.7986	2.5851	0.9509	2.4821	3.33	2.1967	1.9075	1.2348	2.4283	1.7268	3.825	2.2554	1.2279	0.6711	2.2523	3.3262	3.4695	1.1656	0.7242	2.4205	2.1475	3.6398
GRN	865.266	210.324	186.658	343.95	189.279	396.536	223.928	394.094	761.675	270.103	291.891	278.323	259.139	328.292	319.038	295.266	151.063	135.114	284.18	243.755	282.412	682.316	490.103	335.96	212.976	223.177	223.67	156.333	249.305	480.892	261.436	137.265	210.261	395.509	757.707	359.333	147.956	290.073	205.749	166.669	288.676	136.232	273.203	187.931	720.198	243.706	194.344	187.041	253.949
FAM13B	17.9173	24.4671	5.4194	16.0214	23.9881	14.6786	11.9237	13.6878	28.8979	10.9521	12.947	13.9756	39.2889	19.1393	16.1909	13.6039	10.8067	7.1876	18.8022	10.3464	14.0114	12.6384	15.3758	12.3843	20.1944	21.7271	18.4169	9.9847	14.161	16.9664	16.6108	15.9323	25.419	14.0445	23.2761	20.3881	14.2366	13.3645	26.0551	15.6031	9.8953	19.1428	25.3431	21.953	20.6197	19.776	25.198	20.9195	30.8063
ARHGAP31	28.4819	24.9799	14.879	32.0208	31.3227	20.7027	20.462	18.247	28.4606	21.0946	12.8158	78.7788	28.4678	45.436	30.7348	25.8114	13.847	13.851	20.9469	9.5213	18.2994	10.2755	21.01	13.8189	43.8376	41.528	30.819	21.9442	14.0117	22.7563	38.5795	64.7906	29.8627	12.5721	26.546	22.4671	30.0843	46.0523	15.3557	36.5231	15.4987	24.9611	30.7295	41.7239	34.8317	31.1695	41.3796	55.3136	33.5603
CENPQ	13.149	48.4995	65.6611	23.6282	19.3089	29.3339	39.3514	21.796	32.8998	28.7443	16.3719	33.8857	47.3274	69.1868	19.0818	48.3488	29.7965	24.3366	33.8912	42.2786	60.0823	18.3564	20.7966	33.9739	25.6956	22.9837	49.6323	34.1956	39.5673	20.6499	21.4815	113.575	32.0904	30.0633	16.6239	13.9731	44.3353	19.1283	36.054	14.9243	34.2798	55.0623	24.4701	27.9411	24.2082	20.2696	32.3965	31.803	35.5962
SARS1	127.255	177.672	250.96	161.506	115.614	180.523	210.978	133.169	218.281	170.332	150.143	247.85	232.351	208.956	141.535	146.527	196.295	212.429	173.696	191.426	224.947	112.585	125.854	263.917	148.211	194.579	231.93	208.466	158.678	181.798	153.989	221.681	235.661	235.906	156.631	142.846	173.872	176.349	131.682	116.548	171.012	135.419	247.618	177.284	158.583	181.24	221.446	258.078	204.938
RANBP3	34.2204	45.8435	43.3425	53.3546	32.5967	32.1478	39.7217	42.1957	41.1482	43.2068	32.1402	60.2947	47.3706	58.339	39.2072	38.8826	17.4247	41.5396	42.4107	32.1431	67.2295	19.812	33.7779	37.2845	34.9803	59.6044	48.9048	38.8491	27.1163	32.4	33.207	39.2732	49.616	30.407	28.5317	47.3405	45.0628	48.3264	35.2586	29.5968	40.6887	35.1314	53.214	44.2567	50.553	38.1223	73.8988	44.2331	59.9069
ARID4A	14.7533	9.5861	11.6175	12.4407	14.1521	5.9295	12.5078	6.5466	11.6171	8.4203	4.4451	8.8825	15.4339	17.2045	11.1496	11.2492	5.0089	6.9181	10.507	5.7694	13.6788	5.4304	5.8406	19.7235	10.349	13.4992	18.8081	7.873	7.8982	8.6789	8.8608	20.2139	16.9796	6.3835	9.3127	13.6164	14.0618	13.8272	7.7759	9.9173	6.5249	11.6357	12.3159	13.019	12.4829	9.6097	19.6402	6.3195	20.7267
EIPR1	12.6923	25.9548	26.2446	19.9503	21.0296	17.8474	36.7852	24.7465	25.5406	18.457	20.2786	42.745	31.6202	31.9942	31.0534	25.962	17.2369	17.3732	20.7196	25.8848	37.5971	11.2856	23.5332	20.3078	14.8102	21.5618	30.3973	27.4817	36.9743	9.8617	21.1104	30.3716	32.9604	20.8615	12.0553	16.1804	24.7301	19.9422	43.6855	18.576	32.9703	24.2804	27.4508	21.0587	20.4312	20.7198	34.6183	26.0906	20.2804
PNPLA6	68.1177	61.4013	48.3391	62.9286	47.0396	50.1919	35.2673	68.8538	48.477	63.0128	36.3748	54.7263	42.7797	54.1772	40.6945	52.9014	15.1384	42.8422	53.1495	38.1103	51.5988	33.8302	42.8954	43.9678	40.6514	89.3945	40.7478	44.4846	26.2816	57.9079	42.2897	34.8567	60.7541	39.543	43.7932	88.8609	46.9315	64.4412	32.6758	27.6995	45.7118	17.0909	49.1003	35.2434	54.0694	42.2734	56.6554	39.6789	56.9072
IFT88	7.8798	7.975	4.1035	9.2774	13.5047	6.8455	6.6465	8.3733	7.9704	6.3436	9.6853	14.2382	31.3039	14.8856	6.7184	8.7365	7.794	8.8523	7.7256	8.7962	8.8703	3.9532	10.1972	10.6074	8.188	7.3413	13.6924	9.6217	15.7744	7.0504	12.6885	11.583	16.2844	15.0433	6.3212	9.7299	12.0655	11.2299	24.5026	8.4506	5.3816	13.8223	18.0173	7.2791	8.7297	5.6404	9.1391	8.3769	15.4432
ALG1	10.7069	16.8136	15.409	13.2491	11.2044	12.8136	9.9944	14.7909	14.9629	11.7079	10.7676	14.481	15.7746	17.9416	9.7313	15.6709	8.1541	9.1215	12.3283	14.696	14.566	10.249	20.1943	15.4774	12.0585	18.136	19.6542	8.084	13.0041	10.3455	11.3971	10.3195	17.3092	9.6384	15.1246	12.8946	15.502	12.0711	17.8018	13.4164	9.6537	12.6413	16.6531	10.0919	14.4325	12.8557	17.1446	9.2596	15.5112
ZCCHC8	8.8653	11.7056	7.6055	9.9929	7.0692	6.5346	6.12	5.1555	7.1738	8.7785	6.3844	10.1353	11.7899	8.4232	7.8911	11.2663	4.6895	9.8848	8.9957	5.8094	8.449	6.7352	5.7918	19.067	10.2954	11.3612	11.2582	14.2172	6.4114	10.0463	7.7395	10.5578	12.9521	9.1756	11.188	8.4065	11.2103	6.3698	5.2492	9.8359	5.9128	10.7955	11.6848	11.5363	8.4468	7.8813	11.4249	6.495	14.5469
ABCF2	13.2497	16.8296	11.5561	18.8178	21.8261	19.3742	15.9798	20.1798	32.0475	22.2369	29.7616	24.3227	37.6156	17.2722	23.0429	23.3808	10.3775	19.188	18.593	17.4061	23.6685	9.8788	29.2953	20.9061	30.1702	34.8248	25.8016	30.0614	17.6367	17.7574	22.2689	20.3105	30.3512	18.9518	19.28	19.3411	27.4843	18.2219	24.7849	20.9072	25.318	21.7977	28.5189	17.4066	20.1893	28.1774	29.7058	15.6175	16.3738
CHPF2	55.7502	42.9152	25.3185	64.7018	52.5723	49.8935	35.8256	77.3976	99.5225	43.8701	55.4643	62.8524	34.5685	53.8354	41.6117	54.448	19.4959	32.701	68.2079	31.7753	42.5662	47.6734	231.11	65.5396	70.9379	85.3017	90.7761	147.497	45.5014	126.881	43.6249	36.6894	74.36	48.8937	80.8863	96.0874	47.8205	68.5885	33.3133	42.2443	92.5227	47.2672	91.613	42.8518	64.0768	74.9735	57.8895	34.0119	51.1586
LRRC7	0.3732	0.6857	0.0955	0.215	0.7762	0.7259	0.8368	0.1064	0.1234	0.1258	0.1227	0.2215	0.2484	0.1136	0.5341	0.3113	0.1949	0.212	0.2056	0.2461	0.2075	0.1265	0.1166	0.2965	0.2101	0.662	0.1041	0.8577	0.1097	0.3317	0.3164	0.1682	0.5437	0.0939	0.1358	0.0947	0.2138	0.3911	0.1504	0.1272	0.1154	0.1854	0.1311	5.1934	0.1856	0.2783	3.0872	0.1863	0.2016
FUT8	22.9712	20.8778	12.2963	21.3844	35.8243	19.4695	28.7613	23.791	16.3625	11.4105	10.6442	20.0506	17.4721	41.295	20.1818	55.5469	21.1359	17.3547	39.5882	19.0021	31.1743	23.7389	29.6344	26.2299	25.6858	26.7796	40.9866	11.846	20.6237	18.6604	13.562	16.7558	33.6201	16.5015	23.6038	21.472	28.0218	27.1996	19.6331	22.9566	23.2352	34.4895	20.1158	19.6866	26.5645	16.5187	23.2485	12.8798	26.0209
UBA6	16.2949	22.6894	10.8422	17.6618	12.4984	8.3968	9.3195	12.824	15.1659	13.911	9.7576	13.9912	14.1388	20.6929	10.1995	18.3499	9.529	10.2194	14.4694	9.8375	11.1647	14.1246	17.6223	9.7632	19.0471	13.5753	17.4287	13.5919	11.4268	16.1275	17.5675	26.014	21.8583	11.7025	23.6809	15.426	17.0228	19.6215	18.8403	12.3781	10.0073	13.4317	16.7946	15.4593	14.9935	11.6552	16.751	13.1588	24.1295
GAB2	79.7673	51.9604	26.4688	48.0791	41.1948	26.9332	34.784	38.2513	70.4069	21.2177	17.5476	44.499	43.3698	56.9122	36.2886	35.2305	9.2304	28.8906	39.1312	12.3651	31.4592	23.1237	19.405	41.3546	37.5906	49.0063	50.0263	37.7071	22.2329	29.2858	71.4084	57.7748	55.0543	46.2015	21.6049	72.7123	28.7842	74.2017	16.6502	24.8158	12.7019	23.2538	54.3851	55.2364	43.6673	57.494	51.7085	55.7474	60.0392
ATP6V0A1	56.9583	47.7482	21.3505	41.7168	34.1191	47.0704	45.3508	28.7222	53.5501	34.1905	37.2277	38.5611	55.8986	36.3948	53.5129	39.4045	16.896	27.187	43.4783	16.7546	37.3279	23.1749	28.5216	20.4671	33.9475	67.1354	44.3456	14.9641	18.2508	22.0774	31.7742	48.3114	59.1839	37.7755	26.0258	39.2698	34.5642	63.2641	26.5068	45.7437	20.6975	27.424	67.7491	42.3038	46.0793	50.8205	66.9596	39.1781	51.3296
PIAS1	17.3335	11.3984	4.853	10.6388	9.7604	7.2858	6.6871	8.5907	6.1704	5.97	5.5768	10.0613	19.1357	10.7392	6.1951	11.8554	4.7313	5.4078	8.6487	4.9851	8.3357	8.2283	8.3988	21.9699	9.499	8.5593	8.9826	13.1863	10.3087	9.2915	9.4116	16.5469	11.9267	8.9564	12.5342	10.9085	7.7542	16.6681	9.7076	5.7183	2.8593	9.2915	14.8664	11.3636	11.6446	6.9275	7.5733	9.7062	13.0128
SLC4A7	18.1936	10.1977	11.0979	18.3408	9.9347	5.7703	6.945	14.6683	19.7553	11.3952	4.7303	5.8891	7.5744	12.6668	3.2871	12.0986	5.9334	6.9404	12.5088	11.8149	11.3149	12.7128	18.5758	15.9802	11.8716	7.6746	9.9378	10.0261	7.318	13.8192	9.0072	14.2224	12.5173	4.4558	18.7031	17.8009	10.3708	12.9067	4.4087	3.5321	10.7672	9.904	9.0327	14.786	9.9427	6.7658	12.5356	8.1693	20.3783
APBA2	27.9128	60.9359	66.5324	73.012	57.8444	55.9023	106.402	41.1284	56.8368	81.9371	45.1182	126.343	148.314	41.6377	39.0436	72.7513	36.963	52.2413	58.0711	29.1778	103.896	21.2781	33.6348	37.4148	46.0196	79.3113	125.886	33.1809	28.2625	25.4731	37.9832	95.1861	112.65	22.1746	29.2081	32.3171	85.902	66.1261	46.6956	46.0474	28.7312	32.0369	72.3848	108.938	78.2608	101.898	111.843	63.6709	54.5193
MAP2K3	34.0379	20.6939	23.3939	33.9061	43.7309	21.7919	22.3934	18.3674	65.8697	28.6486	28.1621	21.2483	23.186	25.9137	15.2084	28.9251	9.0287	25.0127	34.4901	23.3633	28.212	28.0023	62.1495	23.7318	23.0241	29.959	47.0528	19.3015	19.0339	63.2864	38.0282	16.2404	40.9602	22.3833	48.2427	35.7295	22.8599	23.0491	23.2877	19.1869	47.5885	14.108	53.5483	22.3955	34.4497	31.6332	14.3746	30.6848	49.1182
EFCAB1	0.2076	3.9678	0.0145	0.1109	0.8081	4.2674	0.6098	0.1549	4.0344	0.0288	9.4072	0.1524	0.6142	0.1227	0.3601	2.8342	0.5158	0.1116	0.0838	0.2381	0.1629	0.4606	0.4639	0.3416	1.5094	0.2607	0.0262	4.0445	2.2362	0.0411	27.1447	0.405	0.3309	0.191	4.0237	0.1011	0.2006	0.2124	0.0988	0.1021	0.3754	0.0717	0.6222	0.1209	0.2535	0.1724	0.3323	1.2703	0.6555
TMSB10	5579.49	5162.37	16552.2	5732.39	5696.91	6723.54	10677.7	9720.17	6020.23	8686.41	9100.64	6560.56	2824.86	8383.64	6815.99	3289.47	13112.3	8073.47	11672	12390.1	11064.9	16011.4	16348.3	8014.74	6664.67	3357.64	11280.5	4798.5	10633.7	13927.7	5163.57	2929.39	6531.44	14020.4	6872.17	7409.58	3834.05	4925.7	7035.09	2582.75	25361.5	11116.8	6854.27	5437.09	6189.1	6381.93	5304.23	10018	6816.43
ASTE1	8.4431	17.1301	5.7649	11.4384	8.337	8.5386	6.9438	7.7725	10.5127	7.0564	7.2032	10.7215	8.143	14.4348	7.9529	11.316	4.447	7.2627	11.3124	10.2866	11.3869	8.9994	10.0326	6.5102	11.8185	11.1869	12.1955	9.464	12.9359	7.3737	12.1833	17.4963	12.1476	10.6561	10.7827	9.3886	12.0284	8.8155	7.5998	7.7058	7.8939	1.5439	16.016	10.3836	9.81	9.4678	10.8434	12.4237	13.0968
RNF19A	153.906	94.1531	35.6786	101.779	50.0343	70.1932	47.7635	164.071	39.6041	53.7631	84.5681	63.3547	205.955	79.9863	103.094	118.606	46.4912	42.8864	95.7033	49.4438	30.6557	48.2716	31.135	50.9803	118.832	62.0995	33.624	23.6113	126.867	40.4433	103.544	93.8839	80.6561	68.1322	30.9267	116.465	37.814	156.444	101.534	19.1242	36.3126	208.246	80.4699	63.0932	46.0709	61.0748	36.3604	108.244	75.7891
PEX3	12.715	20.0694	18.3773	19.6475	19.5409	12.2908	7.2558	20.9675	17.3276	8.3966	8.9088	20.5589	14.2831	27.4403	14.1324	23.2148	11.7253	13.3873	17.8916	18.9882	17.3799	15.3992	15.1928	33.9481	19.3363	14.4217	23.9848	15.8562	20.9058	10.0278	21.2826	39.3988	10.892	24.6899	16.6621	14.7314	21.4568	18.1977	19.4513	12.8419	11.0769	28.0685	12.7443	14.9231	14.7769	13.4153	21.2612	20.9423	28.0548
GABARAPL2	117.762	208.02	507.804	223.988	236.507	145.823	288.402	186.707	185.698	225.593	231.184	226.452	253.91	310.99	192.88	357.257	510.026	205.943	229.429	350.912	377.274	156.291	150.846	105.665	182.411	240.564	263.031	71.4403	551.945	75.7691	239.381	391.467	236.231	168.063	155.427	103.797	334.882	161.968	654.74	186.018	133.862	205.291	293.38	165.848	145.579	170.916	122.915	210.381	261.622
MYOC	0.5743	0	0.0803	0	0.2593	0	0	0.2337	0.028	0	0	0	0.0369	0.0377	0.0766	0.0723	0	0	0	0	0.0644	0.1062	0.0347	4.0689	0.0759	0.0759	0	0.4223	0.0783	0.0379	0.0422	0.1601	0	0	0.0359	0	0.111	0	0.0781	0.0404	0.0358	0.0662	0.0374	0.0372	0.1559	0	0	0.0475	0
SH3YL1	5.8497	11.156	10.5042	9.6996	7.6997	3.1494	8.4731	8.6803	4.6906	8.7798	9.0002	5.2531	9.3221	10.1572	9.7353	8.6954	3.4327	7.9042	7.0381	6.5648	7.8995	5.3603	6.0001	12.1415	9.8889	10.8985	10.9686	10.1374	12.0802	4.6832	13.3587	17.5508	14.1761	7.4906	8.7704	7.6575	15.179	9.6334	14.8053	10.1297	5.2597	8.7304	11.6367	10.9458	8.5002	8.3835	12.877	11.6895	19.6898
FAM136A	18.1647	53.7634	33.5142	34.0682	29.0121	37.6602	20.7391	23.9289	41.4517	39.6976	28.8823	41.0608	47.8337	45.2334	27.9582	40.5328	19.5347	33.9664	32.9992	38.7193	40.1747	23.1017	49.7453	75.8823	36.1635	34.5256	51.2562	107.113	29.5851	39.5734	41.5961	49.5566	51.001	40.018	41.5545	26.9869	48.019	24.7316	39.9085	42.704	39.1915	30.5903	52.0305	27.0156	41.6097	33.0053	27.6461	42.2965	46.8849
VCL	51.5325	37.1415	6.3118	70.4668	21.3942	24.9754	16.1715	42.6853	49.9482	20.1344	23.6379	25.8957	17.7684	34.997	24.2259	31.2162	10.1055	19.407	28.3871	13.4779	12.9638	19.168	45.1194	121.879	52.2313	23.4445	23.1501	53.624	15.982	97.083	33.8196	32.3976	35.5016	32.4564	74.0468	48.4381	22.0413	67.9047	12.745	24.4744	17.3832	22.6926	30.744	46.5712	45.3972	32.9074	20.103	38.6893	35.827
DEPDC1B	0.6879	17.361	14.8182	4.1401	1.5229	3.9892	16.2864	1.895	6.9293	7.523	1.6604	10.4696	11.9071	12.8513	4.7033	8.431	17.2002	6.5565	4.2495	11.5345	25.8817	2.7011	5.4854	3.8171	5.5832	5.9808	15.2092	5.7199	3.8537	6.4509	2.9409	12.0368	12.5005	0.5842	5.7976	1.2887	7.7625	2.7619	9.8436	2.3649	13.6415	4.2802	9.9934	8.5688	11.4615	5.6248	19.3667	8.5869	6.1252
DAPK2	2.032	2.4223	0.3287	0.2941	2.0689	2.028	1.1279	0.4757	1.4228	0.5613	1.6104	2.2811	2.1301	1.0733	0.9004	2.7987	0.5184	0.8116	0.5971	0.6887	1.0054	1.2642	0.5095	1.6581	1.6433	1.9187	1.1598	0.3264	1.5013	2.0555	1.3574	2.4252	1.2861	1.1812	4.5689	0.5189	2.7709	0.636	6.9654	2.3455	0.3986	0.7467	2.0942	1.3962	1.4578	1.4376	0.6283	0.5507	0.64
NSMAF	31.1512	22.5491	14.8194	23.801	21.1307	12.8856	17.2156	17.0027	20.1697	19.8008	20.5165	20.2854	33.1845	31.092	16.8719	27.4825	18.1539	22.8553	24.0791	21.8268	19.8962	24.7029	33.1506	72.5152	32.2522	20.1421	32.5214	21.4583	27.0839	34.147	36.6712	26.4242	33.5727	21.0412	23.2457	28.6809	22.2761	24.8398	20.1072	16.4871	12.4452	20.6935	29.0102	24.3371	27.1109	21.9022	30.1137	18.9683	37.2861
ADSS2	34.2983	41.6756	19.6288	34.4008	30.0615	29.3625	25.0131	24.5328	33.4971	18.8869	20.1826	30.4437	37.929	50.6969	26.8079	33.0144	17.1484	17.6956	30.7049	26.3409	21.7755	25.0699	49.9379	78.307	30.7146	28.5033	26.22	45.4488	35.9199	36.9734	47.9669	43.8566	26.4602	42.7741	45.3709	49.0611	24.6377	50.47	38.1073	19.8895	20.8918	29.0529	47.1661	27.5468	28.6907	19.7335	43.6409	37.41	34.9113
STAP1	0.5506	0.1349	0	0.2648	0.1049	0.7075	0.0984	0.2941	0.8448	0.2582	0.4386	0.4547	0.3984	0.407	4.2983	1.4421	0.077	0.0999	0.2083	1.4211	0.0694	0.1145	0.2245	0.0886	1.4331	0.1638	0	0.4554	0.3379	0.3677	4.0524	0	0.2576	12.4055	1.2394	0.0503	0.2394	0.4528	1.2633	0.1306	0.309	0.6066	0.6458	0.1603	0.0841	1.2859	0.4696	0.1537	0.085
TIMP2	351.231	289.562	96.5838	365.599	245.553	201.859	246.501	297.25	1035	421.277	523.373	288.365	187.481	272.025	384.636	227.726	153.985	406.555	252.319	160.989	298.968	190.04	431.558	232.298	448.896	328.893	449.448	103.638	194.408	772.641	345.418	285.486	382.32	221.316	294.957	262.448	370.245	1241.98	402.15	321.155	138.416	103.58	375.941	254.187	430.671	502.102	194.473	484.621	358.964
RFC1	30.5442	54.8227	18.572	36.6963	28.1522	26.5414	21.1786	25.1157	45.1914	23.594	19.4573	33.4048	51.4132	45.5335	28.3823	46.8412	7.8101	20.1947	26.7444	14.0697	24.3809	11.442	28.3342	47.0404	34.991	42.6628	36.9811	43.6419	23.6691	29.4705	41.449	75.0514	40.516	26.5645	34.6175	34.2357	35.4894	51.5103	35.6568	29.0414	17.2266	27.5404	55.0259	32.5101	30.9488	15.7068	47.7756	37.8416	47.6612
TBC1D23	30.0518	34.9153	36.9619	32.3643	28.5216	21.9735	21.6896	32.397	29.1269	25.404	18.0339	32.408	19.7787	38.4435	22.1683	36.3301	21.5967	22.0968	36.0675	27.8168	27.5653	25.2587	33.2551	41.2825	40.977	26.9883	41.1833	20.2573	42.0916	40.181	44.0053	69.9609	31.605	32.9635	47.0395	29.3561	32.9161	35.4809	17.8733	21.3922	24.7641	45.1923	29.4999	32.7731	23.731	24.0404	30.9401	51.343	40.2471
CUL3	18.5499	22.7098	12.6734	17.5466	19.0726	12.2851	14.3534	12.78	17.4992	12.6187	10.5794	22.2782	34.1336	23.914	15.0055	20.6869	11.2366	13.0534	16.3112	10.5579	19.6914	8.3139	21.1538	26.9683	19.3379	20.0073	24.2687	19.5016	15.4845	15.0076	25.4573	39.7315	23.0282	14.6664	14.069	17.2314	19.2036	23.6943	20.531	13.2701	12.1695	17.1246	30.5955	18.6327	18.2739	14.4643	26.0076	20.1886	26.5725
MYOM2	2.6926	10.7076	5.3366	2.1783	7.7698	5.399	5.5891	4.9946	2.1024	3.9389	3.2373	8.1095	12.8674	3.2409	4.8225	12.296	5.3092	8.5928	3.6398	6.072	5.9145	1.9637	3.4243	2.5614	2.0945	14.8623	1.924	1.2593	5.2318	0.8247	6.0809	16.6135	7.7874	2.3029	3.5663	2.3912	6.1896	5.6587	14.2406	4.922	1.5379	6.6105	8.2587	5.2649	4.6019	3.7214	8.4552	3.6403	7.6425
OTC	0.3989	0.391	0.1505	0.0767	0.7698	0.164	0.4561	0.2922	0.1749	0	0.0782	1.4057	0.739	0.2359	0.0479	0.7681	0.2676	0.1158	0.0966	0.1961	0.0805	0	0.1301	0.0514	0.5221	0.6644	0.0453	0	0.2938	0	1.4251	0.2002	0.3484	0.5082	0.0898	0.1166	0.3469	0.3149	1.2693	0.1009	0.4477	1.3651	0.0936	0.0929	0.0974	0.0994	0.9074	0.0594	0.0493
CYP46A1	4.8854	5.5489	2.4811	5.4172	8.5327	7.0799	5.2191	6.157	3.2837	5.0696	3.5875	4.1554	4.9258	4.0389	17.1471	11.6683	2.15	8.6387	4.299	3.753	3.6198	1.6717	1.8097	1.1274	7.8879	7.4168	2.828	1.9465	4.7197	1.0818	6.4362	3.5636	5.9613	4.1491	0.8237	5.325	15.7479	11.1009	5.1273	11.7597	2.5526	5.9664	2.6844	3.3513	4.4162	7.8459	3.4052	5.7138	6.587
ZZZ3	14.3985	23.73	10.8347	15.7576	15.6164	9.3775	9.427	11.4822	18.4354	8.7527	9.9604	18.0143	22.2291	21.552	14.1164	18.6215	10.4426	13.1225	14.4989	12.9788	14.0189	8.9563	15.7616	19.5067	18.4639	16.7045	19.0497	19.9752	12.4039	14.6457	20.8279	24.1945	16.8212	11.9721	19.177	15.4959	15.7765	16.8767	23.6045	15.8646	6.5584	16.4847	23.1662	20.2293	15.4928	13.238	16.0602	19.0502	12.9583
SLC18A1	0.1202	0.3871	3.0662	0.1982	0.4709	0.7766	1.5461	0.1887	0.0753	0.1288	0.2357	17.7542	0.1789	2.0714	0.2268	0	0.192	0.0499	5.1342	0.8442	5.1634	0.5144	0.0373	0.3096	0.4699	1.246	0.8973	0.2273	0.1686	0.0204	0.2272	0.0862	0.6213	0.0656	0.1933	1.5554	0.1493	0.2033	0.2522	0.0434	0.0578	0.6588	1.5709	1.9802	3.7329	1.4116	2.9423	0.3834	1.0397
USP2	14.813	26.7587	15.1945	16.5766	38.7903	15.8077	27.7274	22.7773	19.0673	35.3835	16.4897	23.733	92.9943	8.2686	69.4923	30.7653	7.3032	9.2815	7.529	9.9687	18.3638	4.3976	5.681	0.803	19.1281	44.6584	19.5935	7.5636	21.0236	16.2673	25.1989	42.2277	22.0193	11.0237	2.6063	9.3691	12.5733	42.8494	224.464	19.9938	4.2817	21.8873	15.5475	18.2595	17.8751	14.1253	37.8605	18.8707	16.288
CASR	0.134	0.011	0	0.0161	0.0284	0.023	0.0479	0.0409	0.1077	0.014	0.011	0	0.0388	0.0198	0.0335	0.0127	0.0062	0.0108	0.0135	0.022	0.0225	0.0558	0	0	0.0266	0.0199	0	0	0.0411	0.0265	0.037	0.028	0	0.0427	0.0189	0	0.0097	0.0147	0.0068	0.0141	0.0125	0.0405	0	0.0065	0.0409	0	0.0169	0	0.0414
TUBG2	31.4395	53.1355	58.3714	70.5674	44.873	68.9891	38.0653	61.9163	44.4513	88.5058	93.2382	37.5069	109.043	44.6339	49.5414	171.598	27.7393	57.423	45.9182	30.585	49.3861	22.9647	35.963	62.7582	62.553	78.8972	81.5365	37.8591	76.5883	20.2356	47.7409	44.5038	121.789	71.1316	34.0903	45.2362	68.1915	52.0587	81.6891	93.3644	34.8042	50.3501	52.7803	44.2984	42.3931	68.9833	34.8477	53.2462	80.8536
RPL26L1	37.8923	116.303	113.514	67.4084	53.836	63.7963	100.075	78.5787	89.8697	77.7625	82.2281	106.447	154.064	120.673	58.1899	86.6872	165.239	46.4496	94.6096	95.7903	92.6591	94.4629	84.3486	54.9009	64.9245	73.0078	61.1966	83.5903	135.069	69.785	60.3677	120.966	93.7646	102.937	95.1728	48.0355	93.6	49.5558	153.026	66.1648	125.397	91.2685	92.075	73.7066	62.5546	65.9511	96.6487	116.516	76.4054
FLT4	4.649	7.866	1.9457	11.3298	5.9083	5.4887	2.7858	8.5181	4.2761	8.2524	5.9641	7.3411	2.652	9.1136	3.088	6.3309	1.7386	9.4776	7.6022	3.2292	7.7147	4.5949	3.9665	6.1056	11.4161	8.7882	5.3848	5.0693	3.5001	4.7638	5.0579	3.8815	8.4027	0.8985	3.5257	4.9534	6.3321	3.4827	2.1533	16.1633	3.5924	3.7829	5.5778	13.6767	11.2454	9.5981	9.5115	3.3194	16.092
NSUN2	27.5922	32.5477	6.2409	31.4919	29.5367	17.548	15.301	23.2806	45.0437	21.9294	24.246	30.3851	37.3841	30.6161	27.7374	36.1137	7.0356	20.0525	22.0085	12.5053	16.6356	15.0181	36.4988	43.4257	39.3481	28.4461	27.3013	35.2622	21.3708	35.6879	24.5884	37.1359	49.8222	21.2643	37.7286	27.2581	26.8288	26.8247	37.9762	24.5978	19.8173	21.6212	34.3394	30.8231	33.7162	27.7026	42.6023	29.9505	46.3632
FBXO42	15.306	12.8791	12.5204	17.1967	15.7206	8.5492	14.1443	11.8175	20.9818	13.0018	12.9113	18.0944	16.2904	18.5353	14.0343	20.0374	9.6665	15.3644	16.6174	13.2265	14.228	8.732	14.4553	19.8981	18.7633	22.1195	19.8941	24.2635	12.9514	12.5205	14.998	24.0423	23.5322	11.9233	15.979	20.3395	18.3282	23.6698	14.8743	15.8251	11.9277	10.7413	26.7561	23.6561	16.5287	14.369	22.952	23.541	19.5136
MFAP3	11.7473	12.5209	6.5528	11.9051	7.4006	5.9496	7.1642	9.1894	7.4538	2.596	2.145	7.9856	17.3216	11.2763	3.9619	11.9594	5.2296	1.8758	9.8738	5.1237	7.6831	5.476	10.8911	8.0207	9.4797	7.0392	9.921	5.6997	8.4144	7.7823	7.5216	18.4956	9.6281	5.42	7.358	12.7729	5.1234	12.3975	10.129	3.8344	4.9109	7.6986	10.2437	10.0432	7.4476	6.1149	7.4316	9.8726	19.083
MRI1	7.8445	11.3169	19.4141	11.2165	11.2532	5.177	11.4059	7.4013	8.1016	21.5124	10.9016	22.3961	7.8047	15.0742	7.0491	16.8708	20.7286	29.9425	14.5617	21.0845	32.2517	10.897	3.8542	10.1544	13.0224	25.0255	19.8698	21.7914	8.7012	7.8427	11.0466	4.7622	22.6201	8.957	9.1352	9.1697	18.8672	9.3535	11.2596	18.3986	8.4356	10.4246	13.4957	16.3366	10.3147	10.9537	19.3279	12.2551	23.5771
METTL1	11.6544	29.2388	40.5447	28.16	17.1609	26.5138	367.797	25.5515	29.7514	36.0533	30.5303	48.906	43.7971	42.9436	292.471	32.7277	193.834	18.1904	25.4214	26.752	23.3135	23.8752	35.7302	70.663	23.3873	23.4235	33.4914	42.8999	30.8948	23.2144	19.7562	41.1768	32.2658	42.8275	32.4856	23.8307	46.6617	21.5961	25.4877	25.9492	40.7544	30.2857	31.1026	234.103	23.4157	26.6292	423.917	23.7155	28.8473
HOXC8	0.3055	0.9258	1.0829	4.4086	0.0846	0.5711	0.6749	1.7294	0.2436	0.1042	1.8248	7.3714	0.804	5.4206	1.0008	1.2584	0	0.0538	3.9342	1.2018	3.0833	0.2774	0.2718	9.1948	5.0569	0.4626	5.0802	0.7353	0.6818	2.9353	2.389	0.4181	3.119	0.92	0.1251	1.9075	3.9134	0.1827	6.2886	0.1405	2.4006	0.0864	1.9874	0.0324	3.3925	12.2478	0.0421	1.3646	2.8833
AGA	40.0738	27.1083	20.6453	37.4335	34.7617	37.8318	33.335	59.2114	65.3988	18.3726	40.6085	15.779	51.2351	39.5643	31.8824	51.0527	46.1969	18.4352	28.9527	37.4045	23.7184	33.9732	36.3727	4.6806	43.4543	33.6341	32.6731	8.6982	55.9246	35.2215	41.7061	29.6121	35.4341	58.6352	33.3307	34.1162	28.2858	39.4372	39.7079	24.61	24.4434	61.5468	22.6116	22.9071	19.075	27.0294	16.2582	28.9665	34.1086
PI4K2B	15.0845	18.9669	16.8857	21.0823	15.007	14.0837	7.7075	15.1239	23.4513	17.0895	13.9515	15.849	19.9553	21.3321	12.3414	23.8331	6.886	12.3092	14.2697	15.2991	10.2588	10.7346	32.5072	26.8458	19.5758	14.7818	24.4425	11.4538	19.0516	17.4789	21.166	21.299	15.2749	20.145	41.0953	13.5228	10.4891	16.9479	14.6037	11.5905	14.4371	15.2082	20.2158	11.1847	13.1285	7.2164	17.4056	11.3641	24.2471
BOD1L1	18.0932	13.2522	2.6826	10.5202	8.0303	6.5611	4.2889	6.3037	8.5136	5.193	5.947	4.5069	12.8542	10.8277	7.0508	13.0775	1.3583	5.5267	6.7224	3.1755	4.9459	4.4804	7.4323	16.1424	11.0396	11.8983	9.7893	10.6156	4.8727	9.8149	13.6259	15.8	13.941	6.7073	10.538	11.9046	10.2919	15.6489	7.2619	10.1122	3.4157	5.7144	13.3347	11.71	9.9149	4.8291	16.0974	9.8734	21.1041
MAT2B	48.8694	51.5992	58.5162	47.5004	48.5087	41.3411	37.1854	42.0406	41.5916	26.1628	33.0228	43.5941	164.609	73.9444	33.1175	92.6537	67.3541	21.8809	51.9454	66.1182	49.792	69.9398	49.9682	28.1737	39.7174	44.6087	40.1754	32.5321	102.314	45.8575	45.1524	76.2923	45.2332	56.0773	70.8725	43.6693	40.2513	39.8756	119.184	21.5961	41.8818	74.3764	72.4906	38.2132	31.7769	18.4348	38.2651	39.4716	55.7231
TLL1	0.1657	4.5634	0	0.0558	0.2356	0.1362	0.1302	0.2629	0.0073	0.0104	0.0569	0.0274	0.163	0.2155	0.199	0.1032	0.5187	0.0481	0.3008	0.114	0.0334	0.4412	0.3513	2.678	0.8082	0.6997	0.047	1.3704	0.244	0.4426	1.929	0.0416	0.2274	0.0106	0.5408	0.1331	0	0.1635	0.0405	0.0419	0.0837	0.292	0.1555	1.3895	0.4451	0.1238	0.2763	0.2836	0.0614
EDC4	22.3596	37.3975	11.4817	24.3801	13.3489	12.454	19.0657	13.1347	24.4101	15.7129	8.2767	24.105	15.6732	20.1611	13.3297	26.4155	5.7833	16.659	15.9238	9.4077	24.6939	8.4808	19.7474	40.0402	24.7074	37.5673	32.9908	25.3259	10.092	16.5143	20.2409	27.486	37.7066	7.9255	15.3718	18.085	18.1247	22.4579	13.1402	17.6325	7.0323	9.5016	33.923	30.5318	23.7979	25.5503	40.6241	17.8402	29.8746
TRIO	24.2973	26.5867	51.3236	53.3336	22.2624	18.0688	22.0166	38.5333	36.7875	68.1979	16.8734	29.3727	16.3605	70.609	17.5897	26.1454	6.3178	50.5833	28.3274	10.0428	29.0263	14.0773	29.1541	59.6461	38.4669	77.9152	56.8027	23.2095	8.8675	26.3069	17.2943	48.6986	98.9012	12.4741	34.0051	34.3328	23.8125	58.3973	9.8031	131.976	25.9017	17.6227	81.1064	58.2402	53.8078	46.7565	37.0754	45.9597	231.134
VCAN	98.7104	90.3747	30.1062	111.748	25.091	46.4731	62.0775	90.8143	11.7511	48.0927	36.4793	68.6954	44.8561	55.384	70.7023	87.2186	21.3897	42.0422	67.8405	22.8477	55.923	57.1884	67.7906	75.0628	121.293	72.11	88.134	73.826	36.142	225.21	62.7433	133.934	54.4242	30.2927	156.483	73.8275	81.4111	97.2904	29.5547	21.3699	17.9172	44.3423	60.2436	77.5262	68.3105	65.5412	116.923	90.1321	74.3204
CLEC16A	11.4614	12.9807	4.8137	12.0206	10.1822	6.547	12.8188	9.2672	11.7097	9.2998	7.049	10.9213	11.5454	9.308	10.4954	13.5465	3.0933	6.6215	9.0145	3.6743	8.526	4.8184	10.4166	14.1074	13.2814	20.8937	13.9707	9.8983	5.0665	9.0072	13.4425	13.5032	16.1063	3.8654	8.5445	11.6086	10.5184	14.1218	10.1888	5.6889	4.0978	4.5474	14.4	14.5075	14.0645	12.6742	10.5606	10.5586	15.4292
MSR1	154.659	24.6755	9.9429	60.7184	39.1044	36.9629	32.6846	62.2452	48.936	25.3017	25.9199	10.4571	71.494	42.8625	27.6833	39.9857	33.3083	11.9954	67.3534	60.8859	39.6152	224.201	44.2546	9.3315	27.4365	12.7288	16.0304	7.3366	134.001	93.8888	25.5973	17.1618	16.4479	134.897	121.534	69.6525	7.5338	39.6785	17.1429	3.9022	45.2979	32.1086	26.3197	35.0796	60.9416	12.1176	10.1131	29.2335	27.6223
CDH1	1.067	11.7003	0.2767	1.6719	0.6927	0.6333	1.8552	1.3295	6.5495	1.5272	2.2759	2.459	8.9031	0.8197	4.9414	0.9594	0.246	1.9379	1.0254	0.7247	2.42	0.476	0.61	0.2834	2.4347	5.2479	2.5868	0.364	0.351	0.209	6.5647	3.8636	2.5528	0.3223	0.3219	0.3054	4.2477	0.7382	4.9002	6.9288	0.1976	0.5133	2.6451	2.9858	6.0191	8.1939	7.7404	4.2251	2.4197
MTREX	24.666	38.656	26.0588	25.5894	27.718	17.963	22.3292	18.6721	22.3804	19.7381	16.2106	28.1644	34.6106	40.5084	15.4104	22.9183	14.4422	18.9415	25.2259	16.2776	25.6818	15.9859	33.6983	24.3197	27.0734	26.7909	35.3875	31.9899	21.5251	27.8067	21.7082	61.1931	35.6058	20.2928	29.8839	27.9428	28.2783	31.9271	31.106	19.4923	17.8563	23.3631	41.7249	28.8583	24.7529	19.2624	38.4972	35.7449	41.2003
DNAH5	2.1026	1.6019	0.1179	0.9996	1.5314	1.4578	0.1165	0.8009	5.056	0.1325	0.9789	0.0673	2.3733	0.3615	0.5677	0.8769	0.1458	0.3274	0.4538	0.2204	0.1892	0.1492	0.5361	0.0525	1.5032	0.3151	0.3472	0.0809	0.7202	0.0823	3.8661	0.4294	0.4779	2.4346	1.0733	1.1551	0.6308	1.9624	1.2517	0.7834	0.215	1.1578	0.4302	0.3465	0.219	0.3045	0.2039	0.8493	1.6567
ZFYVE16	10.6096	11.3143	4.8346	7.8587	6.6295	4.1702	5.7609	5.2805	5.6018	4.3311	3.7057	4.6486	11.8381	8.4426	5.2524	10.2596	6.1261	4.7532	5.6823	4.151	5.852	6.8099	5.6645	10.2943	7.5709	5.9554	7.5971	4.8473	6.3941	7.2356	7.2146	12.3738	9.6956	4.163	7.064	6.4024	8.8052	8.7309	8.3804	4.813	3.2594	4.8269	6.4615	12.3548	7.4745	4.5456	9.3791	7.9749	14.7929
RIPOR1	38.8593	35.102	17.7539	33.9833	32.6907	21.4149	34.8792	21.8629	32.369	30.2224	29.6905	23.0498	18.1365	22.314	30.6769	29.5726	19.7139	30.5561	30.7025	16.8349	30.7681	20.1599	48.9254	30.2127	34.0723	33.4718	33.9	26.8065	16.8744	38.8802	34.0472	22.2266	39.2483	16.6242	43.056	36.2548	18.3778	36.429	17.2525	27.9761	16.5515	14.536	41.2403	32.5316	34.1442	30.9443	44.7845	31.7551	35.3845
C6	1.1887	0.0949	0	0.0133	0.1965	0.7957	0.0395	0.0506	0.0242	0.0346	1.1791	0	0.2241	0	0.0332	6.3875	0.0155	0.0268	0.0669	0.0408	0.1674	0.2761	0.0751	0.1068	0.2303	0.0987	0	0	0.4072	0.1805	5.048	0.2774	0.0172	1.4087	0.0622	0.0808	0.024	0.1455	0.0169	0	0.0155	0.1863	0.0486	0	1.0467	0.0689	0	0.2264	0.0171
RAI14	22.9268	33.2319	2.8733	17.5141	17.0268	10.6693	8.5815	13.4273	39.1832	13.0142	9.6558	12.2483	17.1441	21.283	8.3815	18.1045	3.6938	7.0291	17.5605	6.2436	13.7445	12.2635	28.2034	90.387	20.0215	11.294	19.6275	55.265	13.3693	71.6185	10.347	13.6412	14.3526	19.6745	40.0711	20.2372	17.0209	18.4804	10.1657	14.0681	12.7729	8.9077	16.298	16.4339	23.7955	12.0456	28.0542	14.9764	15.2443
SOX30	0.2886	0.3018	0.0726	0.1296	0.1954	0	0.165	0.2349	0.1012	0.0963	0.0943	0.1059	0.156	0.3869	0.2773	0.1308	0.0646	0.0931	0.0466	0.0189	0	0.3203	0.2929	0.3222	0.1374	0.2976	0.3279	0	0.0945	0.0914	0.5092	0.0965	0.048	0.0735	0.1949	0.253	0.2678	0.076	0.1648	0.1704	0.2808	0.1596	0.2257	0.0448	0.094	0.0959	0.0875	0.1432	0.0713
PNKP	15.5537	27.3387	50.1369	27.153	13.3376	23.3235	17.0373	18.4474	25.9304	42.3434	21.5081	14.1513	13.5113	34.6787	16.6059	46.7778	12.058	25.8223	25.303	20.451	36.2218	15.1449	23.3368	35.3699	17.5239	13.5137	21.1767	36.5597	19.8703	15.6449	18.0405	10.5244	30.8878	17.7068	19.403	21.5612	34.6854	18.4834	21.2766	21.1861	48.1145	14.6128	22.8359	22.7484	20.9639	18.6568	8.1313	15.8767	47.5506
BEST2	0.1522	0.5721	0.1914	0.0976	0.0773	0	0.1088	0.1239	0.178	0.1269	0.0498	0.1676	0.235	0.12	0.6095	0.2874	0.0851	0.4912	0.0921	0.1746	0.1024	0.0845	0.0828	0.4575	0.1811	0.5735	0.0865	0.3358	0	0.0603	0.2686	0.2546	0.2532	0.1939	0.1142	0.1112	0.1324	0.1002	0.0932	0.1925	0.0854	0.1052	0.1488	0.1478	0.1859	0.1896	0.1154	0.0755	0.2508
PHLPP2	4.4494	5.4681	1.2705	4.9521	4.0936	2.5853	2.0354	2.9653	3.5576	3.2194	2.7084	2.6274	4.175	4.1249	3.9694	3.7371	0.9314	3.2563	3.6626	1.7966	2.4728	1.1449	3.722	5.5928	6.7206	7.6462	5.0852	2.6672	2.0447	4.1603	4.5509	5.9589	7.5763	1.6019	3.9256	4.6169	5.5522	5.2465	4.2747	3.3916	1.1762	1.5046	7.9233	4.8454	4.4106	5.0203	3.6509	3.584	7.9954
SPDL1	4.9208	20.5501	8.3279	9.5347	6.2262	6.5328	10.4092	6.2992	8.5805	4.6599	5.6798	11.008	27.2839	18.2918	7.5146	12.9784	5.7543	5.9337	8.6295	7.2168	15.4367	5.1484	12.3828	15.3028	11.5939	11.6584	18.4956	25.7734	8.5248	14.7744	8.5765	25.1847	15.8929	5.0687	21.9975	4.9304	12.7902	7.4553	13.0251	10.6519	6.7859	7.873	15.8979	13.4305	15.0428	9.422	18.6135	16.0957	16.7836
STAU2	12.0277	21.1813	13.2237	16.649	16.5222	12.1952	18.4221	13.0837	15.2029	12.8516	8.7388	16.2471	19.2425	20.772	11.1093	17.5507	7.5794	10.3016	18.4597	12.8731	17.2772	7.8035	12.8177	14.5282	19.009	12.875	20.8958	11.2014	13.3105	10.6269	19.5031	28.4469	18.3335	16.0952	7.9833	12.9894	21.1298	19.0979	21.0807	12.5039	7.0362	17.3578	15.804	17.5192	15.3493	13.9933	21.1364	17.3263	18.4176
SLC66A1	24.5689	23.228	26.5607	30.919	31.2763	23.6384	25.578	30.4217	64.8731	33.4802	36.3939	32.2577	22.8048	35.8584	29.7802	35.868	13.8073	28.8391	29.2597	30.2058	32.386	21.633	50.957	70.1841	27.6597	44.9303	49.2637	35.5629	24.7262	18.7862	32.3455	24.4551	43.0037	31.3946	34.745	27.6094	33.7802	28.2502	23.6141	39.1054	34.0865	25.0634	39.9308	23.0607	32.2372	33.7486	27.6317	34.0465	27.9219
CTNS	26.0313	23.3649	12.1636	25.1321	19.882	27.8342	14.8903	20.2867	29.1069	23.685	29.8346	27.5757	31.5393	24.2749	12.9693	31.8507	10.8461	17.858	20.0022	18.1546	15.5236	18.5147	21.7562	30.1586	23.8899	25.9991	24.364	14.633	16.883	14.7543	30.2277	22.0531	30.4482	27.2693	19.9568	19.7218	20.5517	22.2222	19.3737	15.3045	15.9876	18.5685	24.0586	21.0178	22.268	18.7897	12.1373	17.8724	24.7094
RTN4R	1.4818	15.9163	8.3186	4.173	6.6312	10.3322	10.9275	1.8615	30.7333	6.6077	3.5378	5.8414	2.4867	2.9719	12.7169	4.1352	4.4669	9.3756	6.2398	4.1392	10.7929	1.7873	3.9698	21.7708	2.2744	7.0774	8.2707	12.2229	0.7908	5.9672	6.7066	4.8491	9.5391	0.8755	2.8283	0.7845	19.5371	8.1384	1.7084	0.4889	5.7854	4.0978	3.9802	6.5048	9.6529	10.9145	15.2095	5.0835	2.707
PHF23	51.6826	53.5797	56.6872	62.1687	73.2033	56.3626	54.1032	59.4671	43.3809	62.7366	52.8452	101.358	79.9515	90.2398	36.408	76.5121	77.0513	46.0101	68.2186	60.508	80.7128	51.6805	65.786	162.887	54.6019	55.7011	93.2052	83.7206	70.4307	45.1223	66.8939	77.8967	62.155	60.6768	56.6268	69.1644	65.0313	48.6442	64.7538	31.9704	104.471	59.3266	76.3271	59.2643	46.8641	56.6674	43.8081	60.4857	59.4368
CDH10	4.7323	9.1526	10.0115	22.5673	11.3461	12.3697	35.8908	7.8152	3.7154	22.1616	10.8814	8.3826	27.8862	44.3007	10.7513	17.0153	8.2458	4.4388	14.0341	10.4975	40.0936	3.7858	5.3851	1.961	6.9191	18.8108	51.2819	2.792	3.0168	0.3049	6.9417	39.1155	40.1188	3.9257	0.5162	6.2716	51.3679	10.5954	21.8419	23.7106	12.2092	9.7389	35.5655	35.4288	15.7721	21.1117	46.6764	14.3362	33.1624
INPP4A	15.2907	11.7713	5.4924	17.0836	12.4444	9.356	7.2971	13.9446	19.273	10.9756	8.5298	9.1423	19.3493	15.6891	15.2661	20	4.2406	8.1151	10.3094	7.1226	8.753	7.6591	9.6194	20.4302	15.9784	17.3922	13.1149	29.7787	10.3211	11.0546	18.7583	9.9608	17.4523	10.1092	12.1695	10.5836	14.5116	18.4922	15.1936	13.2626	6.2734	10.5147	17.0642	9.8613	13.8144	12.6936	13.1459	10.0027	22.4312
RAB27B	2.2709	2.3367	0.177	1.8776	1.525	4.9006	2.2399	6.3124	4.8467	1.3967	2.4292	12.0493	0.9127	2.3308	2.1415	2.2852	10.9032	0.3543	1.4769	2.067	2.5001	7.2163	6.2345	1.5835	3.417	2.579	0.2878	2.8568	2.3727	2.808	1.9495	23.6372	1.6509	2.7496	5.5244	7.9939	1.2732	3.1116	3.5372	0.1424	3.8025	2.6274	5.6468	8.21	0.6877	2.8755	11.7264	1.0617	0.8813
PSMA4	28.6905	52.3471	54.6962	41.2644	36.5316	36.9442	40.1704	38.8348	27.3466	46.2931	46.9472	75.3872	65.4295	95.6263	41.182	40.8354	52.0384	45.5841	57.4632	55.3683	43.5704	57.1974	63.218	86.1283	45.3113	33.277	54.8826	68.2885	72.2917	40.3819	32.1602	80.3363	43.9649	54.7941	88.2947	26.3958	67.9542	30.5145	87.2228	33.6664	45.0256	54.9058	51.6013	59.4893	50.2019	36.0849	33.5239	53.3302	57.4356
MYO16	0.7996	3.6131	0.5267	4.9372	1.1293	1.9101	11.9615	0.8553	1.8496	2.4382	4.0694	0.6792	1.543	4.053	5.9177	4.2522	1.5498	4.091	3.54	0.6889	3.6579	0.7098	0.6624	0.1079	1.9663	5.0824	8.4865	0.252	3.4022	0.1718	4.1314	5.655	4.5035	0.553	0.3771	2.37	7.0865	9.9197	4.5385	2.4561	2.9745	1.1055	5.3951	4.8969	3.6274	3.2061	18.916	3.7978	0.894
LSG1	25.6172	44.0579	11.2724	37.6632	29.3859	28.5773	19.8662	28.2698	41.3706	32.7925	28.9993	23.4828	32.301	44.5225	32.5159	55.9879	22.6268	24.3913	33.129	22.3168	23.0014	16.6648	39.6842	33.2317	26.4068	57.0781	25.7663	25.2636	38.8917	25.1881	42.354	28.6968	49.4617	32.6524	26.5059	36.2462	46.6757	38.6203	30.6153	38.4504	25.9607	32.4525	41.4486	31.5048	33.7485	33.4427	48.328	51.4605	27.7521
PARP3	30.1733	30.254	24.971	31.9145	52.7947	23.3817	15.7956	51.392	41.5172	48.206	59.4428	46.8871	41.3355	37.1794	26.6304	121.85	21.2811	19.5309	26.647	25.7027	34.7996	24.1957	66.2164	22.4751	40.5978	72.5044	35.0857	31.4097	67.0347	41.6816	75.8186	25.08	70.9174	26.8721	55.5138	36.2826	34.1788	45.8873	88.5856	32.0743	26.4566	35.5459	47.6035	18.4035	34.8936	37.7566	23.9919	43.7938	37.1178
TNC	322.225	178.873	88.4926	424.583	161.186	243.292	74.1227	748.382	305.608	179.231	129.129	71.0984	182.006	139.118	113.369	423.323	33.7866	113	269.79	94.1296	160.518	148.503	576.476	59.731	344.631	123.247	317.496	73.4258	201.286	515.324	317.616	86.2841	297.117	340.195	735.341	458.991	280.627	1357.19	35.075	164.346	524.186	178.302	279.427	142.299	192.084	200.65	96.4541	276.897	98.0678
THAP3	8.1609	12.5904	42.1313	10.8795	12.8607	9.4233	21.4198	14.6728	14.2544	13.8775	19.286	22.6397	14.3172	19.0317	14.8913	19.7567	34.7897	23.7469	14.5302	34.3209	32.8426	11.3609	13.7677	13.1028	14.8903	20.2224	24.6293	15.3842	28.3706	8.1829	13.395	32.428	24.0261	20.4987	11.2274	13.1048	19.1565	10.8684	25.564	15.9733	15.6188	18.5157	24.4249	16.2486	13.7333	15.0326	20.1518	23.0225	19.4775
RIPOR3	8.1367	27.7106	1.1354	7.2481	8.3891	7.4709	1.147	7.8924	6.4801	0.6552	6.4156	2.7004	5.7303	2.4389	4.9267	12.9025	0.6606	6.7866	11.7127	2.784	2.7671	6.679	1.8543	2.8858	9.059	3.9252	1.988	9.737	5.4177	18.5424	11.0176	0.783	16.2017	16.2868	35.6694	8.9902	1.1439	1.3786	4.1878	1.4662	6.4933	7.6865	6.0927	1.8179	4.4926	6.6089	2.9581	1.6926	6.3499
TDP1	7.3897	15.3136	4.1787	10.7926	8.2291	10.4247	11.3331	7.9021	5.9786	5.9369	4.263	15.4676	9.0437	15.2605	6.2455	11.8158	6.43	7.8842	10.3306	8.5503	15.3721	6.572	8.0001	24.1234	9.1658	9.5746	18.5304	16.0638	8.5274	9.7226	5.6387	11.638	14.5369	10.005	10.261	8.6382	9.7953	6.9981	8.4233	7.2728	11.1767	9.7552	15.8938	11.9015	11.648	8.6003	21.7263	6.6651	12.3051
AIFM2	8.7855	9.5996	5.508	5.521	11.2474	5.8598	2.4292	6.6556	24.7165	8.8626	11.0119	2.6346	10.8084	10.1283	6.3754	4.7682	2.3977	6.1505	4.6691	3.2654	3.272	7.3552	13.5902	4.3953	6.7207	6.766	6.535	6.0565	8.0555	19.4514	8.5634	4.6576	8.5801	9.2935	8.2999	10.1246	5.2531	9.4614	11.968	8.0365	10.7566	4.9349	11.7776	3.305	6.4193	7.0026	2.5576	12.8652	5.7516
C2orf83	0.2311	0.0566	0.0484	0.0185	0.176	0.1584	0.0551	0.1646	0.0169	0.0482	0.0378	0.0212	0.1784	0.1367	0.1157	0.1091	0.0861	0.2237	0.1399	0.3787	0.1555	0.4488	0.0209	0.0248	0.0917	0.2062	0	0.1274	0.2836	0	0.2293	0.0966	0.0481	0	0.1084	0	0.2345	0.1014	0.0471	0.1461	0.0216	0.1797	0.0452	0.0449	0.0941	0.1439	0.1168	0	0.2618
SPATA7	5.5489	3.6105	4.8038	5.7324	6.291	3.9769	6.7301	7.0843	2.8612	6.0116	3.7933	5.5188	6.063	9.105	4.8578	5.8755	5.7245	4.4351	6.008	8.0886	7.4137	9.1059	3.123	7.2482	7.2423	4.3584	9.8884	5.754	5.8035	5.6956	5.8042	8.088	6.1188	12.0096	6.059	6.3949	5.8795	4.7818	5.4279	4.2876	6.36	5.7137	8.0558	4.8709	5.3456	5.6463	6.6668	3.7523	7.2315
MED17	0.8003	1.5175	0.671	1.3763	0.6856	0.5318	0.7914	0.7204	0.8506	0.915	1.1731	2.3678	1.2729	0.9943	0.903	0.879	0.7819	1.4319	1.2233	0.6001	0.881	0.888	0.6636	1.7961	1.0533	1.13	0.9413	1.0432	0.9128	0.7151	0.9359	1.7035	1.4675	0.7569	0.9463	0.939	1.4201	0.8403	1.2317	1.3445	0.8801	1.0436	0.9577	1.535	1.1749	1.2486	1.422	0.8845	1.873
RETSAT	72.953	42.8945	49.0014	72.0272	83.1935	60.2018	62.0652	93.9618	63.3314	84.3188	53.4393	50.0282	125.498	64.7735	93.5195	79.2504	29.6289	27.4608	57.327	50.0373	38.6511	33.5035	76.9819	60.5044	77.5578	72.9457	67.5831	24.7985	70.5358	61.8978	84.5561	60.6487	78.9006	56.5016	41.7121	63.2799	69.3321	129.59	95.9985	63.3332	42.5815	71.595	54.0088	58.7962	49.9395	73.401	48.5284	75.9269	132.199
CAPG	230.263	208.838	164.32	172.299	286.228	402.272	179.332	278.469	327.509	221.978	170.325	66.0436	339.467	196.948	270.538	373.814	215.01	127.041	206.325	439.457	347.619	368.996	299.203	8.9728	109.311	170.932	110.159	73.0991	358.419	363.875	175.722	56.2583	152.15	663.787	383.301	290.631	62.7559	192.811	261.254	27.3799	339.767	207.472	171.591	104.881	413.409	175.545	71.2537	173.694	134.201
AP2S1	181.019	252.901	479.096	259.601	124.56	312.733	330.663	239.721	294.755	328.913	243.537	191.892	132.365	397.065	205.054	209.132	336.771	288.469	317.53	341.644	422.404	358.036	345.403	392.41	145.671	132.261	267.716	151.993	347.266	281.203	142.831	116.969	255.534	225.994	286.262	297.744	295.683	184.382	277.751	148.897	528.936	285.397	256.46	189.748	267.149	188.826	135.789	267.052	236.694
USH2A	0.0358	0.0478	0.1105	0.0376	0.0925	0.0268	0.0558	0.0397	0.1056	0.0488	0.0415	0.0466	0.1432	0.05	0.0469	0.258	0.0218	0.0409	0.0394	0.0416	0.046	0.0433	0.0637	0.0545	0.1007	0.1123	0.3622	0.0215	0.0958	0.027	0.3961	0.049	0.0325	0.1119	0.0439	0.0523	0.0792	0.0214	0.3066	0.107	0.0146	0.0574	0.0496	0.0455	0.0159	0.0405	0.0444	0.0242	0.1086
ZPBP	0	0	0	0	0	0	0.0366	0	0	0	0	0	0.0888	0	0.0614	0	0	0	0	0	0	0	0	0.0329	0.0304	0	0	0	0.0628	0	0.0677	0	0.0319	0	0	0	0	0	0.626	0	0	0	0	0	0	0	0.1164	0.1142	0.0316
TG	0.4764	0.2897	0.6067	0.2611	0.1164	0.4216	0.2155	0.2356	0.1586	0.6562	0.2957	0.5446	1.0544	0.2853	0.1883	0.806	0.0472	0.1401	0.2044	0.421	0.3652	0.261	0.2557	6.5718	1.1267	0.5022	0.7605	8.98	0.4293	0.6516	1.0294	0.6355	0.1806	0.0768	0.095	0.7138	0.493	0.2381	0.9521	0.8238	0.1354	0.1376	0.1981	0.274	0.221	0.5108	0.3475	0.6464	0.4695
ADAM28	34.6186	3.1713	1.5856	8.3582	11.094	6.0437	5.2106	10.0007	3.1399	4.0731	3.3415	1.7613	13.9732	8.2573	6.7671	12.1101	4.0123	3.4871	11.0598	7.7578	6.9071	19.5952	5.1548	1.6519	10.2022	5.0572	2.3572	0.5245	12.2035	10.2745	11.9647	3.1451	3.5687	11.9685	17.2008	9.1377	1.9174	6.4844	7.3713	1.7314	4.464	7.1276	3.9805	9.1486	6.7759	6.2642	2.9282	4.1724	9.1795
BARX2	0.6262	2.3154	0.0675	0.5164	0.109	0.1472	0.7416	0	0.3922	0.2238	0.0702	0.9852	0.2279	0.127	0.8596	0.0608	0.4202	0.052	0.0866	0.1759	0.2889	0.3574	0.0195	7.3983	0.0639	0.0639	0.0407	0	0.2635	0.0212	0.3788	0.0898	0.1116	0.4331	0.141	0.2614	0.0311	1.6951	0.219	0	0.3615	0.0928	0.021	0.1251	0.2623	0.0446	0.2442	0.293	0.1106
DCUN1D1	17.2783	18.6893	13.1414	15.9445	14.1762	10.0692	12.14	12.3722	11.8983	12.4024	8.5662	20.0151	20.5304	19.3274	12.5412	16.0737	12.6071	8.261	17.1411	11.7615	12.8532	13.909	18.7437	16.7911	16.5215	13.4606	15.9106	10.1619	21.4854	13.2427	18.725	33.0893	15.5485	11.9323	12.8447	12.399	16.9532	17.1099	42.8256	10.416	9.1983	17.4568	15.1674	14.7717	12.4768	10.5298	16.2512	17.7702	20.873
JADE2	27.5412	9.3152	10.9842	14.855	12.5234	8.7202	9.3554	12.2975	7.2952	12.6243	7.6778	8.0313	17.5818	9.1325	12.5234	15.2047	2.0294	3.0068	7.957	4.0504	8.7935	7.9647	17.4346	5.7083	15.7232	14.693	9.2891	3.1487	5.3226	20.4029	10.3162	7.2302	9.583	18.1836	20.6266	14.6093	5.0956	20.3823	5.5982	4.9261	7.5378	10.0229	17.1176	5.6853	7.0233	8.1956	4.8755	7.7005	12.5574
ZIC2	7.5908	6.3212	8.1606	22.1806	13.161	15.3551	3.2082	9.6407	4.8848	5.7424	8.8437	3.3481	7.0409	26.9101	11.7888	22.2801	3.3315	15.4857	11.3141	11.7383	11.2845	3.0568	12.5361	5.9139	4.662	36.4875	4.0104	1.6205	16.6303	0.8723	13.9327	4.9146	17.618	10.372	1.9523	26.7745	79.6479	30.0179	11.3875	49.6829	6.2758	18.6211	39.7567	6.038	13.7576	6.5069	4.7036	3.8884	17.2481
LCP2	63.8765	12.0957	3.9102	23.7379	24.6449	16.2647	6.3425	20.1683	16.8588	13.3032	14.4815	7.2162	26.8984	16.7348	28.4933	18.0876	7.251	7.029	21.3577	17.6383	10.684	40.7469	27.8382	2.1039	15.537	11.9869	11.815	5.0791	37.3174	36.4402	25.4798	10.8615	10.5577	35.9491	56.7943	29.602	5.0318	17.7629	16.7017	6.6457	13.6065	16.0295	11.2068	23.9221	31.1741	12.1827	6.64	14.0475	12.5727
TRIT1	5.9909	13.9322	9.6667	7.2161	6.7844	5.4087	8.1369	7.1257	6.4968	7.3517	8.0609	15.8766	16.3129	10.6713	11.5774	10.452	18.7195	10.3251	8.5964	11.8025	9.2917	8.9969	9.6317	12.2703	15.4074	9.487	9.4209	10.133	12.2598	10.7377	7.7643	19.1295	12.9368	12.515	13.5218	6.937	9.116	6.5308	11.2556	8.8903	8.1088	8.2693	11.7283	13.7909	9.7398	7.6034	15.5059	11.2596	14.0959
ADRB1	2.7613	3.3567	11.0849	6.035	7.741	4.8144	3.5994	1.3215	10.8283	6.9074	0.8231	3.0895	6.2667	3.8408	9.0478	2.8024	0.667	1.6679	2.2465	2.4329	3.879	0.3677	0.3843	2.2195	0.6046	7.28	1.8571	2.0467	2.1149	0.682	1.0231	0.8867	4.217	0.7317	0.5968	0.3873	3.9194	3.5171	5.7044	3.4926	1.4878	2.4053	6.3744	3.3198	2.2665	2.0363	7.0352	4.0122	1.7472
GUCA2B	0	0	0	0	0.1129	0	0	0	0	0	0	0	0	0	0	0	0.1243	0	0	0	0	0	0	0	0	0	0	0	0	0	0	0	0	0	0	0	0	0	0	0	0	0.1153	0	0	0	0	0	0	0
CUL7	14.5578	20.7222	15.1393	18.5872	23.7614	13.0765	7.1403	20.849	13.6628	15.4968	22.2699	3.5504	22.1184	19.0536	7.7053	32.1057	3.0271	8.2016	12.9483	6.0919	10.2605	14.1029	27.3158	62.79	15.0187	24.0878	12.0256	47.6257	14.5055	33.6447	17.9241	5.4661	26.7583	17.242	26.3574	21.4806	12.6134	26.0329	9.0092	13.6673	8.6088	10.5779	38.9284	9.0117	17.2838	13.6244	10.78	15.1038	22.3418
CTNNA1	205.278	226.633	107.099	231.811	179.514	130.243	123.218	193.331	186.764	150.749	116.894	121.568	292.269	206.582	125.116	219.652	53.4782	71.6966	149.781	75.8466	100.356	81.6241	177.641	77.0828	185.475	158.156	235.234	81.9644	118.888	200.832	179.912	203.638	248.649	201.459	107.163	195.387	164.04	290.426	152.81	112.281	127.387	166.239	173.262	130.802	141.057	184.807	139.558	267.076	191.876
PHKA2	8.4358	9.6713	3.1314	8.3038	7.619	4.2311	5.3663	5.9453	7.287	8.2031	4.5903	7.7501	7.967	5.8249	5.3398	10.0442	2.9074	5.4591	5.8956	4.2558	3.8364	4.0268	5.0903	32.457	8.4774	9.2419	4.2296	14.4509	4.6276	6.1649	9.4582	4.493	14.2201	3.4622	7.9572	6.2779	6.4078	7.5137	5.5177	7.6498	3.2621	7.8683	7.638	8.6197	7.1377	6.9075	8.9695	7.554	17.1419
CNTLN	3.1795	9.9516	1.7627	1.4242	1.9907	4.4412	3.2002	2.0445	6.2252	1.5558	1.1542	2.8665	4.897	3.1219	3.0464	3.7456	0.631	1.4743	2.1743	1.4857	2.9392	1.7573	3.0152	8.6365	4.8665	2.9381	7.9892	6.3447	1.9811	7.0968	6.054	2.8924	2.8769	2.1953	8.2848	5.3817	2.9025	4.2794	2.5025	2.6478	1.1374	1.8499	3.1317	4.7997	3.2313	2.8268	8.8798	3.0081	3.5618
EPHA3	10.0031	14.5494	0.5135	16.4565	2.2083	8.6884	3.0054	5.4955	3.3475	1.7618	3.8834	29.9221	21.8295	15.5377	1.4712	9.885	8.0244	10.2165	7.5873	5.0287	2.0808	5.5387	51.5212	42.4812	2.5507	2.7688	0.7421	50.8665	6.3144	35.4034	10.4543	23.2525	1.6684	15.9422	50.3473	1.4765	6.7824	42.3478	1.7239	3.4988	21.5398	2.0747	1.5924	11.4988	12.8662	1.8309	30.4483	1.8843	4.3014
HSPA5	398.143	459.01	444.428	630.521	470.78	688.273	318.67	751.296	777.444	421.737	732.667	282.818	397.705	732.892	244.577	375.677	220.874	220.643	670.107	333.158	320.271	453.241	1568.81	1037.76	614.435	535.539	784.157	674.081	509.575	1118.02	515.176	492.523	844.222	784.585	552.828	875.638	504.325	1135.22	257.187	382.399	926.804	436.97	1015.6	460.234	454.592	437.764	539.425	1103.54	439.78
DSG2	6.3298	11.9106	1.0317	0.7678	14.4912	17.8233	0.7764	9.9471	0.1166	9.9134	0.2717	0.354	0.1027	6.3984	0.0932	0.0628	0.1488	0.0215	0.416	5.4613	0.0895	2.8046	7.63	0.4141	1.5302	4.1544	0.1133	7.263	1.796	0.6582	2.6991	1.1681	4.1494	0.3531	2.9448	6.3171	1.5233	12.2818	0.7326	11.4413	6.4082	0.8967	3.7059	0.1162	1.2727	0.1105	0.2017	3.7958	1.1096
GEMIN8	11.7428	16.8604	30.9989	22.3788	16.2313	15.6021	30.4802	33.1688	41.9895	23.8666	26.6135	32.054	28.0595	26.4676	14.3373	21.6134	43.9787	19.0075	15.0544	23.3124	25.713	20.6521	23.1882	35.1035	19.3453	29.2921	31.8406	24.3772	33.3816	17.7583	28.4754	20.289	38.3219	26.8142	33.6996	16.7536	33.8665	22.4847	45.8251	25.8872	13.8959	31.6496	29.3029	26.1017	21.9877	17.3872	38.1364	22.8008	38.6063
OFD1	11.8936	20.7763	9.738	16.6563	20.2352	5.6	8.5461	9.0097	20.0169	19.5153	16.7876	10.5551	25.2752	17.4269	12.1045	28.7203	4.7574	20.3015	10.5203	11.7721	10.8638	8.3764	7.8413	1.4368	16.2982	17.0972	17.269	18.884	10.3796	12.7366	20.9557	17.8319	49.2119	12.1114	13.6213	12.2238	13.6492	11.5027	21.3654	20.8673	8.342	22.2734	20.8127	26.427	12.4517	12.7957	18.7253	13.9412	30.4057
GPM6B	279.092	863.964	1004.96	568.971	784.077	408.219	690.957	633.441	1280.48	639.873	339.069	747.298	1163.18	904.962	632.745	611.477	574.513	304.089	515.53	389.235	597.34	215.192	418.974	18.1886	926.438	554.128	853.835	89.5972	503.746	199.834	1077.63	601.103	902.4	443.277	110.002	662.332	1106.05	658.877	606.518	391.037	290.444	1636.98	456.659	719.795	480.495	729.838	795.83	1039.72	954.062
MAGEC2	0.0673	0	0	0.0648	0.0684	0.2769	0.0481	0.0411	0.0295	0.0421	0	0.0742	0.1559	0.1593	0.0809	0.0763	0.0376	0	0.0408	0.1324	0.068	0.3362	0	0.2168	0.4006	0.0401	0.5355	2.2281	0.7438	0.04	0.2228	0.8447	0.21	0.1287	0	0.0984	0.0586	0.2215	0.0412	0.0852	0.1512	0.0698	0.079	0.0392	0.5757	0.3355	0.1532	3.3081	0.0832
PREX2	7.1051	4.3777	3.5909	13.3608	14.619	6.8035	2.523	6.1408	3.7169	6.1874	4.7314	2.7239	19.6383	10.3475	7.0718	7.4084	1.1634	3.8085	6.6187	3.3302	4.0318	3.4079	2.7738	40.5786	10.3973	9.4932	9.4107	5.9326	4.0344	1.9909	13.744	4.498	6.4555	2.8973	1.6568	7.8996	18.2303	11.031	25.2534	20.3323	2.8013	6.2663	9.626	4.9573	7.1778	3.4326	5.9162	4.0449	17.4514
WDR37	23.6208	13.7349	4.8237	12.0016	13.5273	10.2957	10.3857	11.7845	15.9946	7.9289	7.6055	25.472	14.6065	11.8581	12.7587	11.5489	6.7079	7.6113	12.5115	5.5423	7.8059	10.2503	7.6462	27.489	12.7544	16.808	9.9615	7.6152	9.2588	11.8921	10.2355	22.1326	15.7129	8.4017	15.2189	15.9416	7.9505	20.1737	7.8496	9.4871	7.917	8.1208	16.7593	22.3913	16.2146	10.6173	25.4644	13.3079	14.1146
YTHDC2	10.5127	14.1066	6.4855	11.5889	10.4192	5.3908	5.1418	7.2667	6.9356	6.7375	7.6093	6.2331	16.6329	10.4719	7.5896	11.661	4.5232	8.5704	8.2966	5.6942	7.1604	6.2464	8.1138	7.9792	11.7334	9.3508	11.0323	7.7714	7.3973	9.0671	9.6522	14.7149	13.8221	5.4852	13.4908	7.9437	10.0833	10.628	9.1703	13.5169	4.4007	6.7717	11.4933	11.3856	12.0662	7.7704	13.1254	10.332	21.6678
CTPS2	11.4701	31.4725	20.9735	21.752	17.0625	15.7717	19.5862	13.188	20.8289	12.4788	12.0087	25.6498	31.5373	27.262	14.5204	22.5051	13.6818	19.6211	17.8681	18.0823	21.8764	8.1216	11.7725	63.1947	26.3157	19.9277	27.2055	33.3357	14.8681	14.0809	19.9962	32.9485	25.2907	18.7406	10.6021	17.6288	21.6194	22.519	20.4694	16.1504	11.2399	39.145	24.46	26.1024	18.5906	16.238	26.5797	21.0332	29.7741
ATP6V1H	40.3405	42.9897	42.4623	35.1742	57.594	41.7545	52.0562	38.9881	49.664	29.4639	34.2939	33.6184	76.5603	48.8956	43.7456	42.0122	36.1541	24.9295	35.6049	38.0649	43.7496	32.4019	40.9038	63.3819	33.9014	47.3051	38.0734	25.6789	46.56	32.0953	53.8854	65.272	46.9521	29.8427	31.1654	35.4974	38.3681	53.4789	48.3397	33.4726	22.7069	40.2784	49.6029	35.4266	34.9902	31.3919	42.5867	50.814	40.9286
POLR2B	46.6093	75.7779	40.2866	47.3462	49.0896	35.614	44.8575	40.3879	49.015	37.7998	30.1706	79.262	92.6567	80.6564	30.2773	53.4119	39.3655	27.3794	50.6459	34.5373	64.2176	26.7075	59.838	50.452	56.3988	63.0441	77.6128	89.823	51.362	60.2566	60.575	186.525	82.8237	35.844	59.5197	49.1717	49.8338	56.621	64.9217	34.7088	36.4559	50.1422	134.276	61.7993	58.1538	47.0147	99.7698	66.7085	86.4974
FAM214A	9.6344	14.3179	7.883	12.0856	9.9938	5.8681	12.5212	5.6267	6.1371	5.8927	7.0166	10.4742	20.8405	11.8232	6.5364	9.4043	7.3913	5.5388	7.7041	5.2372	9.3436	4.7961	4.1651	10.22	7.3532	8.9195	10.9063	4.564	10.057	6.9159	7.4902	30.0811	9.4053	8.1157	11.2136	7.1734	10.7249	12.4076	16.4871	6.745	3.1653	11.2513	13.4076	10.4681	9.474	6.43	9.5265	8.5896	17.9983
ARAP2	20.5284	19.1131	6.7396	26.3731	16.6808	10.1741	5.8914	13.7708	20.5732	16.723	8.396	8.4952	36.624	14.9835	10.6674	36.2726	1.2988	5.9196	15.8858	4.4517	7	5.3592	3.9357	2.8113	19.3495	25.9654	13.1335	2.3239	15.4894	2.521	17.8355	12.8756	21.3197	9.3045	4.8829	15.0846	17.6848	26.6136	20.4424	16.3648	3.2623	15.1258	26.4435	9.2954	11.5734	5.3565	5.9314	7.1176	25.2419
TPR	33.0176	42.8875	10.2134	29.654	22.6816	29.1926	11.3979	17.0089	27.9086	17.7111	14.013	23.6152	44.6193	35.7731	16.8582	33.3341	3.781	21.7844	17.1365	10.3005	14.7565	9.8985	22.2776	87.4058	29.6645	40.5103	32.1554	67.5246	13.2107	35.4103	29.1751	52.3146	39.9345	18.2542	27.6263	35.417	28.2055	43.5883	19.2394	36.3715	14.7354	18.6981	44.7107	28.9149	29.5588	24.3492	46.8652	35.6885	54.097
CP	131.466	20.4083	4.6202	53.2922	37.2664	31.3061	6.187	63.7519	2.8635	5.0104	45.7592	4.7669	28.0397	12.3618	20.0104	10.4296	9.6496	11.6517	58.0246	34.5012	6.6675	44.4	12.4071	0.7092	44.4162	8.2557	4.5186	4.6489	93.0965	12.5682	71.8387	2.8579	29.8947	151.794	7.3195	101.617	3.4511	73.084	15.6489	1.2127	9.0038	62.2346	81.4644	2.6099	6.3539	10.1219	4.4052	75.0004	37.5279
KATNIP	13.1742	21.5855	6.0836	15.1349	11.7643	7.082	8.7774	10.2783	13.303	10.3585	15.8379	12.5506	40.5985	11.865	13.8951	33.9471	4.742	7.8973	8.1406	4.993	11.2037	4.8653	9.5425	7.7689	19.155	30.9062	12.3239	5.9941	8.843	7.3246	22.481	9.227	10.7185	5.437	10.5503	12.2617	16.1484	15.0867	27.7449	6.6566	4.1898	8.9228	13.0951	12.8535	12.1353	13.3334	15.2443	8.6419	21.631
DTNBP1	28.5857	39.4098	19.4025	26.8619	26.3038	26.1917	29.1073	24.27	31.212	20.3438	28.8509	52.813	44.2001	24.3214	30.6549	31.6289	7.8376	21.0998	23.2934	23.385	21.3965	20.1034	17.9019	24.8692	23.9448	24.9887	22.4342	37.1942	29.4866	20.57	28.9601	24.8825	26.3441	36.2758	20.7648	23.7666	24.1523	23.0263	26.7572	17.7018	29.0931	29.415	37.9777	25.0082	20.0282	23.3357	38.5711	34.8459	33.4193
XK	1.4662	5.6603	0.1958	0.4244	4.2437	1.9741	1.1498	1.8533	0.1252	1.1847	0.1272	0.3286	1.5925	1.995	3.3507	3.9386	0.1306	0.4019	0.4241	1.2631	0.9166	0.216	0.649	0.1671	1.9917	3.7974	0.0884	0.3435	1.1785	0.6471	5.5457	0.5208	1.6027	1.8513	0.5404	1.3082	1.5122	5.3097	3.2553	2.1335	0.67	4.1711	1.1263	0.3023	0.729	0.3556	10.4682	1.8351	0.7697
ANO2	0.5581	0.4209	0.2295	0.8776	0.5669	3.4424	0.1687	0.4979	0.3294	0.7115	0.7156	0.7801	0.5717	0.9521	0.4254	0.8631	0.3961	0.8935	0.5067	0.3166	0.2383	0.4287	0.1984	0.9124	0.8046	1.4684	0.2682	4.759	0.5796	0.2931	0.2698	0.4847	0.3616	0.0957	0.3504	0.5018	2.5576	0.2824	0.486	1.0317	0.3012	0.345	0.491	0.5877	0.8652	0.4278	0.7813	1.1984	1.7242
C12orf4	20.7852	20.4564	26.876	24.3808	16.4388	12.6497	15.9922	19.9578	19.1452	16.0373	16.1766	18.8719	38.1257	25.1797	13.7824	20.7982	29.4997	15.7455	23.2846	17.829	30.5224	21.7957	19.1227	23.898	19.1616	19.935	32.6746	15.224	24.426	17.1488	15.4181	27.2516	20.9235	15.7105	26.9969	16.0705	30.9693	15.2061	25.0211	14.858	13.8426	24.4198	18.681	14.1923	23.442	17.4302	19.3627	16.1102	33.6594
SCML1	6.1064	10.4759	5.4524	6.6141	8.1747	3.5153	4.1719	6.0682	7.4214	8.5692	6.0475	8.4728	10.0118	7.1357	4.694	10.9556	6.0638	7.5187	3.711	9.5594	8.3068	6.9115	11.5001	30.9433	8.6469	9.081	4.6895	5.0919	7.9147	11.8333	6.8359	7.9663	13.5921	6.9545	31.8517	7.4949	7.5201	4.0978	5.4554	5.5455	6.3744	13.4372	8.4234	9.3759	8.592	2.5862	9.7975	10.7453	14.7905
WWC3	26.8063	20.8049	5.5087	13.6941	14.5054	12.9878	9.0158	8.3859	14.1892	13.7529	11.3765	15.9757	21.1465	12.9841	12.1745	6.9704	3.107	13.0092	13.7391	8.6413	13.736	6.4774	19.9371	1.7603	17.78	20.8449	19.8428	27.6108	6.776	29.3586	19.8195	12.0791	25.2709	7.8514	18.7236	11.8485	14.0261	17.9695	20.6341	13.8965	8.2994	14.7156	15.1805	14.5283	20.9359	17.4734	21.1633	19.819	19.3147
ARHGAP6	7.1187	3.345	4.8893	11.1396	4.5392	2.7938	1.8558	6.5065	0.8672	9.3285	3.9898	3.3336	5.7603	8.4376	4.724	4.4975	0.8442	3.9241	3.0067	4.4094	3.1387	3.7947	7.798	22.7053	5.4527	6.2958	8.0014	4.7461	3.2615	6.5346	7.8416	1.9318	3.1742	3.991	11.4119	6.4087	4.3989	5.652	5.5987	3.4469	1.1185	5.6051	3.4269	4.5115	3.1718	3.2724	2.0034	4.4055	8.8719
FAM184B	0.3391	2.6595	1.4048	5.3728	2.8872	0.6972	0.5987	1.449	3.3409	1.5468	1.0758	6.4582	3.2451	9.2839	1.0063	0.5761	0.2788	0.8882	1.2195	0.7356	2.1741	0.4316	1.7135	0.6552	0.9613	6.0279	11.6252	0.9241	0.4897	0.4263	0.6731	0.6005	6.0479	0.5336	0.6287	1.6905	2.6197	2.9791	1.5624	6.787	1.6793	0.5482	4.083	4.2991	2.3877	3.2302	10.376	3.5636	3.2786
MAP4	170.5	152.537	66.5573	210.751	172.221	128.153	128.567	155.092	199.496	139.556	115.541	125.07	215.699	152.865	156.37	296.89	46.5523	88.1771	137.365	56.7777	95.8894	43.7309	137.363	61.5848	190.212	175.351	138.875	53.9937	120.388	120.29	220.383	128.989	174.66	131.006	80.3812	145.03	142.961	270.161	98.418	137.538	64.755	135.075	162.085	149.026	114.257	173.572	106.353	222.468	116.929
GOPC	26.0671	20.8473	22.3111	30.2382	27.0367	17.1789	15.2597	19.1437	18.5584	13.1537	12.7445	29.1369	35.4568	39.0838	26.7098	31.0038	9.0679	22.2981	26.096	14.1502	22.6901	19.7988	20.0949	107.177	38.9073	30.1668	41.5115	48.384	16.7721	27.9899	30.1169	61.4314	21.5921	22.545	26.7946	29.2712	38.3276	34.6241	17.948	29.3195	9.1833	23.5719	24.6043	38.3099	32.813	30.1756	41.5772	28.1174	54.2627
ROS1	0.3323	0.0592	0.3039	0	0.1534	0.0311	0.0863	0.4886	0.0066	0.0378	0.0518	0.0249	0.2623	0.0357	0.0181	0	0	0.0073	0.2286	0.0074	0.1677	1.6843	0.1314	0.0195	0.2606	0.0629	0	0.05	0.1298	3.8019	0.01	0.1137	0.0377	0.0192	0.0425	2.1848	0.0657	0.0099	0.0462	0.0191	0.0085	0	0.0177	0.0088	0.0369	0.0753	0.0802	0.0562	0.0093
USP28	11.2691	18.1247	9.4482	12.9519	13.0677	11.44	9.6138	7.9393	14.9666	11.0849	7.194	25.4529	26.1511	17.244	7.6983	25.8871	7.3249	14.1242	13.2874	6.5219	11.1828	8.05	14.3468	19.0821	11.552	16.7029	14.1891	19.6546	9.4518	11.8757	16.8535	27.6834	19.3038	10.5278	9.7779	13.9448	15.4161	13.6697	13.1737	13.8675	8.8676	13.3538	23.6146	19.2136	12.9613	10.7619	21.8785	13.0544	22.6156
HDAC9	4.5217	6.8372	4.9055	7.4016	6.0715	2.4238	9.6915	3.6077	10.778	7.7385	3.0567	4.7441	10.0315	7.6829	4.6803	2.4331	2.7959	6.9082	8.1609	3.2405	11.4657	2.7919	7.2352	1.6969	5.8043	7.9493	8.9614	1.8065	2.6609	4.1102	7.6585	4.3074	13.549	6.0174	6.6349	7.4683	8.6084	7.5166	5.5725	3.5026	4.627	5.5382	7.2112	11.8211	6.9773	4.7011	22.6476	3.4277	5.9203
TSPAN17	27.8317	36.32	43.906	38.0786	35.2906	33.296	29.6232	47.8864	42.1953	38.4329	31.2161	39.8349	39.2317	42.6324	22.9612	31.028	48.9741	30.8039	43.2316	39.1535	61.2137	35.9548	53.8209	22.4187	29.3196	29.6199	58.7317	36.4631	35.5198	36.5941	28.3623	17.634	61.6611	38.588	36.4431	26.5972	16.4133	22.0203	24.3722	24.2119	57.5241	31.1177	40.544	31.9732	37.0442	41.3391	36.1944	34.5348	44.1778
NOP16	6.8708	17.4004	18.9319	15.1464	16.5261	12.8512	13.5371	12.1452	17.6771	23.3936	18.8313	18.8631	21.0492	29.8255	20.5455	15.3754	21.4762	15.3109	18.4555	17.149	15.2638	12.2305	19.0406	15.027	21.4335	18.0515	21.7904	34.4189	23.4258	15.2971	13.101	10.8933	23.813	18.7823	23.7657	20.1137	21.0808	10.9242	19.8538	25.2264	31.4649	13.9285	23.031	21.6504	18.5324	15.5124	27.7135	24.5776	24.4112
CC2D2A	5.9137	10.6374	6.9649	9.07	11.5097	7.2478	5.1101	5.8441	10.819	6.0625	7.8166	10.113	16.7039	10.7197	9.1479	7.5546	5.2916	5.6032	6.9046	7.1742	4.5277	3.7839	5.4556	13.0869	8.2943	10.6814	6.5987	7.423	10.8662	5.6842	17.698	14.045	9.5589	11.2334	10.9628	9.5043	14.8156	11.0098	19.132	8.9555	4.0974	10.3178	11.0952	9.9576	6.8255	3.2808	7.4494	6.5079	15.1544
RRM2B	88.4526	29.421	32.2146	44.0708	72.7165	25.1937	34.6365	52.1761	26.8296	29.6864	24.3847	22.8738	56.2919	40.2832	19.4145	44.5853	15.4158	15.7188	40.599	25.8135	30.7135	40.7505	39.4304	27.2208	34.1416	25.749	41.0687	13.1861	49.3699	23.7622	53.0271	40.4275	47.1715	57.0473	60.3723	39.1392	30.9319	54.1384	49.7744	17.3417	13.8941	51.6418	34.3854	21.2095	27.1347	30.6203	23.0964	23.9895	72.4518
ZNF800	16.4907	14.2691	6.9227	15.5734	13.2422	9.9119	8.6462	11.0636	18.6268	9.7258	10.602	10.9368	16.6523	12.6513	9.7992	16.1188	4.0952	12.7322	14.3102	6.9628	9.7769	7.2913	17.2634	9.0012	14.7416	19.5089	15.772	10.5838	9.0465	14.4073	15.5188	14.5371	19.9971	12.5192	16.123	17.6951	12.3164	22.2478	9.9846	11.0227	10.0682	16.9568	21.4642	11.2324	13.7865	11.9525	15.1668	9.9375	19.663
TNFRSF17	0.2646	0.1945	0.1664	0.0636	0.1344	0	0	0.1615	0.058	0	0	0.2185	0.1532	0.5476	0.3178	0.0749	0.074	0.2561	0.8808	0.1951	0.267	2.2018	0	0.1704	0.3148	0.2361	0.3006	0.4377	1.2989	1.021	0	0	0	0.1685	0.0745	0	0.6903	0.2611	0.4047	0.3346	0	0.2058	0.0776	0.2312	0	0	0.1003	0	0.5722
SNX29	24.2296	13.1753	3.5867	13.1398	12.5405	11.5563	10.4199	9.5965	11.8684	6.7922	4.8822	8.4535	14.6399	12.8602	10.355	29.2743	4.0464	4.9807	8.6675	5.0655	7.6268	7.081	11.3705	7.3395	13.0445	18.5695	11.3667	5.5443	6.6072	12.6638	12.7209	11.2394	14.7079	4.8594	11.5367	12.3366	10.2212	32.8355	10.1654	4.4715	2.9878	6.0813	13.0258	13.2204	14.1802	10.2726	14.3086	7.6513	16.1975
LMO3	8.3699	12.3571	11.6741	29.5067	33.5351	26.4684	11.8958	8.7432	29.0632	21.6422	1.3492	1.7296	48.2314	2.3181	35.6173	54.6992	9.1571	4.6195	4.9323	26.9091	24.1542	8.1332	8.9258	1.9799	18.5298	46.4987	24.2707	4.6197	24.0561	1.9208	13.8199	2.9974	12.4278	18.3838	29.571	6.0512	7.8573	4.8398	161.149	47.0407	1.5821	49.1681	18.1319	10.3449	2.3938	19.6979	16.673	2.668	1.2525
MRPS10	45.9704	95.6791	70.4776	65.0709	64.5516	65.0702	70.5029	60.337	78.1542	73.2905	68.837	101.282	126.631	109.727	57.5194	67.7472	108.714	58.084	87.0787	80.3501	75.4263	70.664	67.1926	53.4083	71.0224	82.9501	90.176	58.3921	126.74	66.5052	71.4059	92.0734	83.2436	94.2385	75.1351	46.0573	83.299	55.9878	86.6982	59.641	77.5439	78.6017	109.909	51.1706	56.8514	52.5638	65.6911	78.5751	99.239
GUCA1A	0.0623	0.1629	0	0.04	0	0	0	0.0254	0.1093	0.026	0	0.0229	0	0	0.0499	0.0706	0	0	0.0251	0.0409	0	0.1383	0.0226	0	0.0494	0.0247	0.0236	0.1375	0	0.0247	0.0825	0	0.0518	0	0.0234	0	0	0.0273	0.0254	0	0.0466	0	0.0244	0.0484	0.0507	0	0.0945	0	0.0257
RSF1	13.2433	19.8609	5.0314	12.9035	11.3113	8.2255	7.9799	7.5658	12.6824	6.7962	6.0558	9.3984	15.8874	16.2135	9.2008	12.116	3.0764	8.3729	10.0378	3.3008	9.2971	4.146	10.0731	18.6409	10.9627	14.3247	17.1139	12.3915	6.0308	7.8955	14.9336	24.5471	17.2739	7.1885	6.2172	16.1038	13.2799	21.0512	9.3643	12.0787	5.3045	7.9304	20.1672	15.4677	13.9093	11.7626	20.5041	13.5058	23.0598
VPS13D	16.9385	9.2343	3.6913	10.7746	8.9438	8.4141	6.6254	7.9677	12.1319	8.5915	5.3092	16.6916	13.3248	8.4572	13.5582	21.2359	2.8883	7.0185	6.9306	4.8253	5.7349	3.917	7.2126	8.7815	18.029	19.6828	9.963	7.4875	4.0549	9.0355	19.4368	53.12	16.6411	8.7508	7.8558	15.4405	12.3252	25.5419	9.0475	12.5971	3.1567	9.7079	11.5876	14.2611	10.6208	11.4033	12.9369	15.4093	19.5222
CELF2	52.047	30.0228	12.2282	27.2422	35.0942	30.3264	31.3435	27.8471	39.6921	20.9571	16.334	46.0016	50.1108	21.46	41.0004	38.6429	15.8517	13.976	27.3108	11.9848	20.7725	20.9683	16.9428	30.5945	36.9303	32.0191	31.6028	7.649	16.9484	18.3494	31.2191	50.0463	34.5715	21.6106	23.6792	22.8927	24.1995	65.7647	45.3009	12.5536	10.5708	19.6081	29.568	50.695	32.9393	23.4922	54.4194	30.4439	36.0401
FAM120A	80.8268	57.2023	27.9175	69.6768	68.273	53.8319	30.338	60.7393	106.59	37.7535	49.1845	44.3714	98.888	86.7668	56.6868	84.2558	32.9366	39.0931	57.7304	37.7179	47.5715	43.9199	125.152	65.3153	66.149	78.0397	86.8338	40.1613	70.801	78.879	88.3072	80.6571	97.3679	49.867	108.657	75.8242	88.6847	91.6269	60.7411	75.0925	50.5937	45.2044	113.35	62.5796	73.2611	78.2462	54.0378	84.4959	99.7016
R3HDM1	12.1636	27.4233	13.5654	17.5715	17.673	14.2956	18.0049	12.9299	21.9581	16.234	12.0354	16.596	23.6506	20.7103	23.2981	16.2322	10.9882	17.2047	17.8332	10.958	19.7292	7.8664	24.3079	24.6679	21.0386	26.7984	29.2976	97.2619	9.5567	22.0635	19.5148	30.6231	29.5787	10.2546	21.145	15.4009	22.0597	21.273	16.0512	15.8472	12.9472	14.7556	22.8924	27.7264	25.3529	21.3666	29.2485	21.2973	29.601
COL9A2	14.5575	64.2669	42.5647	76.4988	82.5378	38.8377	33.578	21.1945	17.2903	15.6378	23.8948	37.8851	32.2366	108.244	60.3373	56.682	11.2031	24.0667	22.772	28.4422	78.3404	7.317	13.595	32.8665	30.9309	82.5791	52.2556	27.7219	13.4108	47.7723	34.1427	22.7766	39.1287	21.812	27.4658	63.8132	65.1886	64.2763	24.5212	22.3613	13.1223	27.0543	40.4106	20.8184	62.2128	105.785	47.8491	92.2615	141.026
KITLG	20.1021	21.4567	3.0615	9.1378	21.462	15.6157	17.3659	18.2013	47.4549	9.9596	10.2269	12.8437	44.9736	58.7876	11.7346	31.6901	9.425	5.823	15.7046	8.1921	7.3153	11.9937	20.764	18.0335	14.6125	19.3077	6.3914	7.2318	12.6157	22.1352	25.641	6.6774	18.2238	18.6759	54.4861	13.7853	57.3991	27.1626	61.6761	8.2107	16.2004	45.8433	13.6174	14.5073	14.4833	9.9999	29.9603	8.6817	15.3624
ERCC8	2.3744	6.2477	6.5469	4.1476	3.2946	2.9617	4.4516	3.681	3.3365	4.1688	2.6058	4.4581	4.4287	6.7212	4.1108	3.3308	3.744	4.5968	4.6365	3.8246	6.0755	2.6788	3.2461	2.3738	4.9947	4.5741	7.1837	2.86	3.4265	3.3797	3.4114	8.0755	5.3982	3.1007	3.4443	3.2154	5.4521	3.6864	3.8785	4.3163	4.8676	3.3688	3.9854	5.5958	4.2349	4.6778	5.5895	4.8955	6.9059
ADAMTS6	0.9406	4.7563	1.449	4.3505	2.0381	0.4835	2.868	1.4736	3.0242	4.0292	1.1682	2.4772	4.8464	2.911	2.4572	3.418	0.9729	3.6798	1.4328	1.1561	1.5187	1.3307	1.9943	2.6452	3.6096	5.3899	1.0863	1.8674	1.3661	2.1034	3.5886	6.6073	5.2516	0.4593	6.3436	1.0079	3.6266	1.6605	4.5564	5.8096	0.695	1.0404	3.8156	6.0631	5.208	1.5426	4.933	2.5088	8.4076
H6PD	53.8968	19.8031	5.4704	27.9944	35.1109	17.0573	12.2592	50.5009	27.009	19.5729	37.2143	13.8309	22.4894	23.0321	19.5056	44.5206	6.9017	29.9479	28.4832	15.9833	14.1427	23.7342	69.8653	80.8901	46.9786	42.5394	37.1678	27.4999	14.9915	86.7699	36.7173	20.019	47.6048	22.3946	56.1361	50.2675	13.7544	69.2791	16.1552	21.1325	10.4601	22.9719	67.1744	23.6336	28.0947	23.1801	24.6277	26.2029	51.0217
VAMP3	222.378	134.226	125.731	65.8549	165.443	119.796	170.174	242.397	194.288	77.5451	210.827	91.9441	133.309	203.606	194.963	231.261	108.119	124.834	209.562	231.694	140.95	193.965	323.535	61.8263	251.262	138.727	206.949	71.8534	207.252	151.876	273.589	169.721	155.418	335.084	225.567	236.53	211.33	269.079	335.914	121.45	81.0901	317.266	154.095	155.129	136.212	171.165	96.0723	244.174	212.582
PER3	6.5235	8.9142	6.4528	0.9568	7.83	3.3403	3.4358	9.1481	10.1178	3.5146	2.9667	5.7872	5.3364	2.8138	8.5224	9.5577	2.2618	3.8514	4.1344	6.1622	2.0076	2.5111	5.4169	7.41	2.6632	2.8204	3.5407	5.6503	1.404	8.691	16.1457	7.1538	9.4115	7.075	12.9879	6.395	13.3514	11.8668	21.9323	10.1908	1.805	1.212	8.1285	3.2736	9.9219	3.2628	7.0521	4.9114	33.814
UTS2	0.2621	0.0367	0	0.036	0.1521	0	0	0	1.3133	1.1239	0.0734	0.0412	0.0434	0.0886	0.0899	0	0	0.0362	0.136	0.1105	0	0.3739	0.2036	0.0965	0.0446	0.0445	0	0.2478	0	0.3557	0	0	0.0934	0.0954	0.2107	0.1641	0.0651	0	0.0458	0.0474	0	0	0	0	0.4573	0	0.0568	0	0.0463
TNFRSF9	1.0777	0.1554	0.1196	0.1423	0.7083	0.2607	0.0151	0.3225	0.139	0.1718	0.2176	0.0582	0.1468	0.1874	0.368	0.4787	0.319	0.225	0.7035	0.2493	0.1493	1.02	2.9755	0.0544	0.8549	0.0503	0.072	0	0.415	7.2765	0.2796	0.2121	0.1186	0.2154	3.3776	0.8645	0.0919	0.278	0.0517	0.1203	3.4392	0.4054	0.1735	0.1108	1.0066	0.0526	0.1923	0.1573	0.2742
EPN3	0.4174	0.5846	0.0187	0.086	0.5451	0.2452	0.2557	0.0364	0.1961	0.1865	0.3362	0.2463	0.069	0.1763	0.3223	0.9794	0.0667	0.1732	0.1805	0.088	0.0602	0.0993	0.0486	0.8258	0.3193	0.4966	0.1863	0	0.1098	0.0354	1.0061	0.0748	0.9487	0.114	0.3188	0.0218	0.1037	0.412	0.0547	0.6034	0.1673	0.201	0.0525	0.1389	0.2549	0.3343	0.0678	0.0888	0.2948
LTBP1	43.3973	10.6314	1.9418	18.8165	45.2393	80.4348	7.8089	11.0088	88.0375	13.3126	11.6641	25.716	51.7197	17.8948	15.5826	73.8039	5.6704	11.5236	23.9794	15.4796	7.8001	13.1999	180.497	117.473	14.8726	60.4673	5.3038	61.3103	25.7921	129.152	22.5834	13.0652	19.3218	58.1251	84.1541	28.9822	21.7561	83.4185	18.2366	27.2719	35.8521	19.2614	27.1458	11.793	25.175	9.9238	11.1536	11.2349	18.618
RCN1	28.4626	43.62	37.9475	45.4305	29.5046	32.1612	14.7191	52.9651	34.5283	48.4233	65.9013	41.3286	72.3271	50.8875	43.8153	31.2862	12.792	37.6365	34.6939	18.6886	22.8453	32.2335	66.5663	33.2981	59.8609	37.0057	32.71	78.4856	50.1919	109.894	59.8321	23.7274	45.6271	46.4526	97.0778	66.6607	58.2305	48.3158	52.5808	34.9562	48.664	54.1436	74.8911	11.4724	35.0578	46.7114	28.981	35.7135	41.3143
ELN	51.793	98.4998	68.2621	111.68	33.9199	133.302	163.723	77.2987	494.463	103.647	92.1282	61.651	130.996	79.6243	127.416	132.63	53.6854	90.6464	48.2982	47.4124	161.84	17.1379	242.413	254.869	78.6607	235.538	66.2827	41.7101	46.0318	147.81	141.447	71.6499	110.519	77.5473	268.424	27.9312	176.274	288.133	134.981	20.7316	49.976	52.3508	63.303	39.1102	194.786	129.938	193.114	73.5142	43.724
RFC2	37.7113	112.694	89.7362	63.3522	57.6717	118.737	100.163	64.6475	187.493	93.0806	63.0291	85.3305	132.965	136.073	60.1751	135.33	91.3377	89.5855	88.7355	129.314	183.113	47.1028	130.577	95.2354	72.4068	127.589	144.461	107.907	90.1894	81.2655	61.6336	67.7973	140.74	82.042	98.1242	61.3584	102.673	53.4167	138.308	80.4961	176.34	111.999	141.076	57.2325	92.9376	96.1433	122.162	67.3526	59.5109
ARID1B	6.4706	6.9608	2.9043	5.9024	3.5467	3.504	2.5842	3.8864	5.4586	2.3107	1.6955	5.5449	3.5963	5.9866	3.5023	7.7494	1.1147	3.5809	4.9687	1.7118	4.1418	2.2431	3.301	12.7177	6.7692	7.1347	7.3376	9.6439	1.5608	6.6662	5.0054	7.4439	4.1342	2.2251	3.7906	6.2746	4.3043	8.2314	2.3057	3.7972	1.3437	3.3997	4.7508	7.1225	6.7624	4.69	9.212	4.6609	9.5063
CLPTM1L	45.0016	61.6623	28.0397	52.7952	40.482	53.9128	37.1858	55.7528	100.828	58.5033	45.1114	55.246	56.2018	66.6965	27.1983	47.1398	15.5328	37.7564	54.6539	34.3836	55.2206	39.1415	82.8622	57.1875	60.5518	60.6735	73.8092	50.202	34.9783	82.7582	42.4435	42.5889	66.0734	51.0606	64.0167	55.4651	46.7347	52.227	58.6246	21.0045	52.1813	34.3145	66.4947	46.8724	58.5211	52.3785	64.4371	63.0736	58.8174
NEDD4L	4.6263	6.3854	1.6914	2.1929	2.7021	3.9329	8.8786	4.1096	20.429	2.6589	2.2469	3.5397	2.7058	3.1604	3.2403	3.6497	2.1479	2.4854	8.3654	2.8603	5.417	2.4946	2.2193	4.7628	5.9862	4.033	3.9384	10.4276	1.4039	5.2171	3.5097	4.5814	5.7723	3.4292	3.5294	4.3366	1.6191	7.3771	1.7835	0.7059	3.4996	2.1268	2.2068	2.6603	6.1083	3.498	9.8181	1.8378	4.4475
FOXP3	2.4582	0.4479	0.4377	0.565	1.0164	1.0734	0.4975	1.9653	1.1636	0.5442	0.9172	0.6229	1.3098	1.1064	1.5155	3.2032	0.2919	0.379	2.3176	0.4706	0.5708	1.0863	3.4772	0.8406	0.7507	1.8117	0.8403	0.7198	0.9078	2.6606	1.5832	0.5458	1.0857	2.9376	1.7876	2.1297	0.3784	0.6584	0.9584	0.908	0.2442	0.4512	0.74	0.6082	1.3285	0.8671	0.5279	0.7773	1.0216
PPP1R3F	5.6123	10.9287	4.4933	5.561	14.1735	10.8455	10.0161	5.5038	9.4259	7.7292	10.7658	7.9535	23.082	11.7164	13.4084	8.1458	5.2644	8.0749	5.7549	5.6847	10.3061	3.0628	11.5549	4.0689	9.6527	13.4636	8.0831	2.6385	8.3944	7.8841	9.273	7.2326	19.4386	9.3962	9.1654	4.5484	7.2817	9.5841	11.2224	3.9954	6.5923	9.7477	9.9648	9.2356	8.0911	7.6022	11.7669	10.2044	6.6325
HEXB	118.979	60.6028	67.4249	56.8397	54.6866	64.5689	39.4145	67.675	121.034	53.0251	74.5435	44.6814	114.453	85.0395	37.0292	53.8111	32.5593	39.5221	76.5575	73.3738	44.8503	150.089	147.975	60.8167	67.1424	39.4808	59.6749	25.0715	99.209	161.354	51.9366	69.1172	51.0256	143.863	115.181	74.9736	30.3171	70.0165	71.9861	36.2339	67.211	63.8706	99.0821	40.11	86.0357	36.151	49.859	66.3437	58.4626
PTCD2	3.7737	7.4206	3.1987	4.467	4.7785	3.5774	2.9938	3.1999	5.4956	3.9783	4.048	4.2838	9.2972	5.3744	3.9868	8.6552	3.3648	2.3065	3.5958	2.3703	3.0757	2.435	4.5371	1.6988	5.4005	5.0697	4.7088	3.0072	5.1011	3.1781	5.0595	7.0346	6.105	4.4262	6.9174	3.7084	5.1857	5.3738	8.2329	5.2707	2.6933	3.4076	5.941	4.1702	3.8308	4.5419	4.0085	4.8508	5.718
NEXMIF	0.4843	5.8836	0.0547	0.1727	2.6418	2.9087	6.0817	0.6842	6.7036	0.0953	1.75	2.1511	4.8386	2.1688	0.5424	0.1726	0.6267	1.8066	0.191	0.1873	3.6241	0.3079	0.0828	1.3036	2.564	2.8095	1.6504	1.0443	0.2404	0.1486	0.7632	1.8019	1.5547	0.0693	0.049	0.159	0.0379	0.7804	1.718	0.4336	1.7651	1.1172	7.6782	3.854	1.4754	0.3118	0.9242	3.2726	0.854
JKAMP	36.6224	30.8034	45.9019	42.2806	32.7931	20.6248	40.6975	36.5327	31.1797	35.0149	21.3373	38.052	34.8279	53.9575	27.3046	44.5047	34.8099	27.3085	43.1777	42.5382	43.3277	57.0273	43.2616	53.7335	39.0064	31.5071	44.8306	26.0445	31.2553	45.2269	29.9995	43.1328	37.1634	54.4597	38.0093	32.9459	46.6024	40.1672	43.2331	15.3819	29.6397	43.6591	23.1355	35.6881	34.3823	32.8345	40.4194	22.5621	62.117
DKK3	77.6991	67.3372	95.1673	84.8577	184.732	104.231	105.253	66.9074	63.0032	65.5552	84.5444	142.213	353.744	77.132	195.99	88.6805	45.3279	28.9165	58.0835	41.4266	78.1274	22.2962	153.418	12.337	76.8129	81.3322	50.0407	15.4561	84.44	137.998	67.6844	18.3103	114.38	79.2796	65.0642	38.5139	78.0156	134.15	187.378	34.9152	43.8594	77.6053	128.144	24.1139	67.5561	191.752	95.3981	89.973	39.5109
ARHGEF5	1.2577	0.5543	0.0145	0.2109	0.3633	0.4745	0.2474	0.5776	0.2125	0.1588	0.2942	0.1017	0.1069	0.2593	0.3603	0.2483	0.1032	0.134	0.2375	0.1021	0.2096	0.7298	2.9109	0.104	0.5767	0.302	0.2228	6.2619	0.6798	0.2603	0.5344	0.0579	0.1152	0.588	0.6234	0.5058	0.1405	0.5314	0.0706	0.073	0.4015	0.1077	0.1489	0.242	0.3946	0.115	0.1575	0.7215	0.1996
NFE2L3	4.6805	11.1804	3.1982	2.4163	7.8917	4.8116	1.4717	9.1996	5.7732	7.4346	10.1273	2.3881	13.1331	1.9745	4.9846	2.1029	0.9945	1.8727	2.0776	2.6081	1.0391	3.0124	9.042	6.4107	8.6328	3.8051	0.8508	4.2333	7.813	21.1561	11.4165	0.7046	9.5967	8.4867	13.9965	16.8923	2.1982	6.1792	4.2579	1.5787	15.4808	4.9022	9.4248	2.8717	5.3737	2.7596	12.8711	2.5782	7.1529
MCUR1	18.3877	51.155	27.0974	30.8128	27.8855	30.5361	18.4081	26.3588	35.6979	31.4683	24.3553	37.2145	38.4109	33.7564	21.9658	37.7622	17.9968	26.4359	29.1844	16.4902	32.0342	14.3161	30.7923	31.2519	35.0696	35.6294	38.9705	21.7119	27.4532	30.6516	41.1979	48.3285	33.3555	34.8193	21.309	34.4145	37.2282	40.2956	27.1017	27.6313	23.7498	27.9758	28.6544	23.2933	25.0445	33.7424	27.9862	44.1391	33.1467
LIMA1	18.7467	94.484	117.935	91.6802	44.3327	26.3513	65.4524	62.017	229.47	60.0936	48.0812	114.889	99.4519	234.614	71.9419	22.7985	79.4113	64.1206	131.424	49.8799	203.556	32.2297	91.2095	62.3131	81.8714	86.166	237.927	21.0996	37.176	120.058	46.6461	120.461	148.602	39.5327	146.074	70.9653	90.9313	80.6163	63.9512	52.2622	56.1137	68.9675	157.644	128.733	144.056	98.6758	104.533	137.71	177.771
LETMD1	19.7883	34.9466	13.8428	26.4654	23.5358	19.8621	24.9428	15.9651	19.6552	21.604	25.5912	8.9959	29.1627	19.1399	24.6502	39.9483	19.0173	21.719	23.1074	13.6255	18.5993	22.8969	15.6112	47.7961	20.9912	29.4347	22.0126	35.4281	23.0316	13.3343	24.506	24.9066	38.0901	26.4566	34.3759	20.1814	26.1736	21.8788	32.458	41.9073	9.0196	22.8404	24.8958	26.1515	18.3515	19.9079	17.1313	23.1966	32.0325
SLC4A8	6.6684	9.9747	9.1684	12.3428	7.401	5.823	11.4694	10.2814	13.449	11.1892	6.0869	5.0537	15.7201	11.9636	6.0071	17.3719	2.3502	4.5584	6.3767	3.7281	10.5932	2.7312	5.6948	1.2305	13.6635	19.7846	10.427	2.033	3.605	2.4955	9.0322	11.2974	10.2552	6.6529	3.0235	14.309	15.4309	16.2227	5.1808	24.0144	4.5877	5.7885	16.3999	10.1077	10.8079	11.601	8.9253	6.5365	26.986
LAMC3	7.9758	19.908	3.0979	22.2439	8.0401	7.5661	7.0953	13.157	6.816	14.9259	15.877	16.3339	2.2262	16.1666	1.75	10.2588	2.8135	12.6713	11.8923	5.7161	11.3229	13.5506	12.6249	10.3607	10.2862	11.6869	9.2656	7.505	9.0337	6.7507	3.7764	5.841	8.5927	1.282	3.3138	5.5527	5.1601	9.5361	1.6452	13.6882	8.4131	4.6105	9.0649	25.9149	32.6741	18.9532	9.1456	12.3099	17.9215
PTGER3	0.1182	0.1773	0.0175	0.0602	0.0918	0.3718	0.159	0.1104	0.0244	0.0174	0	0.1302	0.0403	0.0987	0.1587	0.0788	0.4044	0.0067	0.1263	0.0615	0	0.0695	0.0605	3.4758	0.0828	0.1903	0.0158	0.5523	0.1024	0.1982	0.1012	0	0.0694	0.0266	0.0548	0.1016	0.0363	0.0458	0.034	0.0968	0.0078	0.1226	0.1224	0.2025	0.2888	0.052	1.3184	0.5695	0.1375
TNIP3	0.4119	0.0527	0	0.0689	0.0728	0.1473	0.0512	0.1312	0.0314	0	0.0527	0.0197	0.1244	0.0847	0.043	0.1014	0.02	0	0.1301	0.0704	0	0.5961	1.324	0.0692	0.0426	0.0213	0.0407	0.237	0.1758	5.8686	0.0474	0.0899	0.0447	0.0684	0.9474	0.0785	0	0.1178	0.1534	0	0.0201	0.1114	0.021	0.0209	0.3062	0.0446	0.0815	0.0533	0.0221
MAPK9	22.4602	30.6905	10.2012	17.8917	18.8841	18.9586	17.7656	16.9225	20.681	15.1805	13.0406	15.5122	31.9525	16.4658	21.9348	24.8709	13.2458	8.6138	18.4783	12.2374	14.0414	14.6994	17.8194	11.6555	23.1049	17.5169	22.5265	18.4066	19.4154	20.6788	22.7567	16.0998	21.5789	25.2798	19.8812	19.2791	17.552	22.2441	25.4599	13.8345	13.2366	20.4072	20.032	20.7071	15.9141	16.6221	26.3533	24.1629	23.198
COL23A1	1.3598	1.7348	37.201	2.1323	2.4785	4.5958	1.8371	2.8199	0.5554	84.1992	1.6804	1.2308	0.5608	24.5876	0.7607	0.8228	2.3539	0.2705	2.3453	1.9233	4.8499	1.1162	4.8814	9.8376	1.7954	24.5104	1.3967	26.3811	6.1732	13.2269	0.419	3.0844	7.2746	0.7594	1.0693	6.9134	23.9122	6.005	0.4103	13.8301	44.6819	1.159	15.8413	1.3888	8.7822	13.9683	0.8192	1.8025	0.8747
BCAR1	20.9814	36.7589	17.9338	39.2149	17.7605	17.0453	35.3084	32.4662	54.0684	27.5202	25.3178	49.2482	17.289	27.9753	35.825	19.4747	16.167	30.7793	30.8166	19.0676	33.0088	11.3941	52.8735	43.5522	42.2052	30.9354	49.2635	23.9555	14.547	41.881	25.7358	23.0697	54.7518	11.3796	41.5745	25.0166	21.5929	44.547	20.9262	16.6428	20.7003	9.8005	37.8286	46.2159	44.6042	29.0171	48.0768	33.6805	35.1096
FAM160A2	19.5178	25.2611	15.9353	34.6534	16.2463	12.1497	18.6384	21.192	19.905	20.3431	18.6786	21.5403	30.5603	23.0514	15.8164	43.2004	9.3087	24.9434	22.4766	13.6892	21.7609	14.092	20.1415	20.0908	17.867	34.6788	21.3824	18.5198	12.6931	21.9613	25.2067	11.5468	33.1787	18.7659	32.0592	22.1261	25.549	26.5417	17.3151	31.694	16.184	13.3166	13.6467	18.8157	28.1768	24.7369	22.8349	15.1206	57.2979
HERPUD1	87.4378	52.2393	76.0222	98.1314	69.4681	62.3879	76.8461	107.605	90.1626	83.8667	88.6632	48.0054	114.496	92.94	102.538	50.6527	58.7596	44.945	75.9751	86.4903	77.6789	102.604	102.589	71.3731	94.6574	67.9253	43.2859	22.0301	118.44	121.305	69.4249	60.2903	72.4603	70.5542	102.617	87.2417	57.8796	98.3346	102.562	35.5452	56.6726	86.9327	100.091	64.7822	70.6582	41.267	66.9945	82.7865	75.194
HOMER3	26.2883	25.8481	24.4502	27.9301	24.7287	40.6581	19.0953	32.9319	37.4849	33.7386	21.9297	30.2455	23.0337	23.5749	22.786	21.9318	15.4447	34.7712	33.8679	30.4226	24.8265	19.266	32.7444	27.3676	17.8588	27.7513	28.4383	25.0577	18.7821	33.5912	29.9316	17.2266	32.0166	22.6929	30.982	23.5631	61.0148	40.1923	43.793	12.3821	39.6814	21.0969	18.8929	19.1064	24.2493	14.7112	23.8606	19.1593	28.6563
RAD51	0.6313	14.5752	8.076	4.9	2.1447	8.7722	16.4278	2.3121	7.7498	6.5071	4.1409	14.7426	14.5686	16.7096	2.9807	9.1474	16.115	12.8747	8.802	12.4582	28.1625	4.0581	13.7048	24.002	4.0409	6.7594	21.2923	15.1265	4.1147	11.6057	2.7941	9.5027	17.2196	1.858	14.2117	2.6718	9.1632	3.0648	9.6972	6.8833	10.6044	4.5599	14.8098	11.0313	15.6869	12.202	15.2846	9.625	6.0527
POLQ	0.2648	2.7007	0.7649	1.2459	0.3489	0.8239	0.8796	0.5591	1.5937	1.0292	0.6174	1.3396	1.5659	2.649	1.0829	2.9664	0.6081	2.0572	1.0049	1.1188	1.9786	0.5479	1.9452	2.9495	1.8903	1.6941	2.455	4.2146	0.5094	2.5745	1.3824	1.867	3.1337	0.155	2.7868	0.4182	2.7383	0.6591	0.6743	2.4346	0.9719	0.4155	2.006	2.4091	2.8492	1.5687	3.4399	1.8749	2.1311
PIK3CB	22.2351	14.9487	6.7405	13.9683	13.2707	11.8646	8.9211	10.139	18.3263	9.3165	8.1435	11.1822	14.3054	15.6963	11.4561	24.8356	4.366	7.832	13.2674	7.4342	11.5261	8.4366	13.825	2.7902	17.4626	17.3674	15.7571	3.9664	10.2987	15.0158	22.1491	21.3944	18.6411	13.2522	13.6851	13.4361	16.2331	26.1142	11.9557	12.0747	6.2564	12.3414	23.4907	12.0788	15.8536	12.606	13.2698	20.9932	20.4417
CYBA	199.832	47.6247	45.0042	101.444	99.7986	195.182	67.6953	146.583	86.0308	101.441	99.9456	45.7707	83.1812	155.559	83.3861	95.043	164.409	76.2117	180.71	201.516	107.131	410.834	89.6706	10.9522	64.7584	66.4638	62.2463	23.0817	218.299	109.832	83.9461	22.5743	46.4773	150.987	207.397	105.301	67.9897	46.1636	113.68	24.6933	177.767	107.433	82.1123	97.0811	142.972	70.7451	33.2061	59.481	60.3155
THOC3	4.4574	8.3196	11.2359	7.0028	3.1237	14.327	13.0201	5.2754	9.4899	4.4795	6.7755	11.3176	13.996	8.0807	6.2422	5.9747	4.2663	6.1424	5.5376	7.8476	7.6214	5.7669	5.8838	15.9209	6.9949	5.2567	8.1153	23.8311	7.4062	8.3205	5.5892	5.0787	10.9772	4.3642	6.7701	6.4561	3.1487	8.4263	7.8849	8.026	18.2652	4.7031	11.6671	6.8027	8.0357	6.7889	18.7737	15.561	9.7419
HEBP2	9.3774	12.3717	23.4723	12.1896	15.1566	12.3201	6.0249	13.5542	9.2863	9.2548	9.5193	8.7412	10.5051	17.7721	6.9325	10.0631	7.3173	14.9781	15.3173	17.3392	14.9606	13.4065	9.167	22.2368	11.3362	10.6858	13.158	7.9828	12.4333	15.0544	13.0523	8.981	7.2823	27.6431	10.6649	16.9807	20.9476	16.7165	16.8415	15.5356	15.1846	24.0353	10.7334	7.3887	8.3011	10.1461	8.389	15.3025	19.2099
MPHOSPH9	4.1111	8.0605	3.6216	5.7472	4.639	3.724	4.2278	2.9987	6.77	3.9033	1.9421	8.6527	9.1433	6.1109	3.1302	11.3719	3.1475	4.2571	5.3083	3.2226	6.7459	3.2317	4.0806	6.1767	5.8534	7.4335	7.0834	9.0117	3.4707	4.1854	4.7073	8.7613	9.7305	2.8884	7.0111	3.7033	6.3464	4.2436	5.5975	4.1945	2.4865	3.6011	7.4131	8.387	6.78	5.3726	8.4973	4.2678	9.1223
PLEKHA5	6.9389	4.7219	1.0354	2.5352	4.7566	9.8921	1.2225	3.8636	0.6328	0.7823	2.275	5.5573	10.8757	5.2354	9.1627	22.7427	2.7141	3.8707	3.2942	2.5759	2.7729	2.4025	7.1091	16.4576	5.8524	4.8209	0.6498	20.0245	5.4461	6.2525	14.445	3.7285	7.3971	11.9724	6.5951	9.2016	3.766	3.8688	0.5692	2.5018	1.6502	26.2826	9.0486	5.5303	3.9569	2.4638	10.4014	4.9105	4.3007
PRSS8	0.1354	0.1327	0.0568	0.0868	0.1375	0.2784	0.0968	0.1102	0.2375	0.1129	0.0885	0.1491	0.0523	0.0801	0.271	0.6645	0.0252	0.1747	0.082	0.0888	0.1366	0.1502	0.0736	0.436	0.0806	0.3222	0	0.1493	0.3878	0.2412	0.209	0	0.2816	0.0862	0.254	0.0659	0.0393	0.0594	0.0829	0.0571	0.1013	0.0468	0.2382	0.1052	0	0.1687	0.1369	0.0672	0.1394
SIKE1	16.9371	38.8802	25.9846	23.8309	20.1071	22.1537	19.4218	17.9936	25.349	23.9619	17.222	26.8671	32.3909	34.2049	17.6619	29.7499	16.4056	19.6145	24.0346	24.0137	26.1843	14.5603	13.6979	73.1673	25.6166	33.5387	35.9982	60.0776	27.7091	22.1807	24.1453	50.5224	29.0055	19.85	33.0012	22.2184	35.7812	29.57	37.5393	24.8802	18.0781	21.6389	29.6873	24.2029	22.7043	24.2332	25.53	29.9459	38.2298
RRP12	10.1617	14.3833	5.2861	12.6371	7.6831	10.8105	7.0652	9.0905	24.599	9.894	8.8449	11.0169	11.2922	11.2927	14.9376	10.5558	5.695	8.4117	8.0807	6.1689	6.9107	4.4545	13.1976	22.3866	9.6099	18.3169	13.3236	18.232	5.3523	12.2437	12.6653	17.6148	15.1929	9.7466	13.5735	11.6047	9.6525	13.7335	8.978	10.7821	8.3581	6.6769	18.789	17.4683	11.5944	11.8833	15.4462	12.9251	11.585
FNIP2	21.3792	13.6468	5.9048	8.5039	11.5376	6.3603	11.4994	9.4938	13.4826	7.5165	3.8366	9.4388	8.1478	12.1841	14.0914	10.65	4.6011	5.7996	7.9268	5.2964	7.5392	8.8531	7.1595	7.8592	13.5241	13.2231	9.3831	7.7683	8.1492	8.2176	13.1621	18.8965	13.3488	7.8428	10.3706	13.3281	7.9012	25.1789	6.5467	5.3356	4.3095	7.0816	11.7178	20.8892	16.4577	8.0266	11.1627	10.9583	20.2099
MSMO1	36.4149	64.6589	250.502	81.4709	89.3	63.9806	40.4404	62.7333	78.4768	158.6	60.242	54.7206	55.0836	60.3874	118.096	57.3226	56.7526	63.6632	46.4216	80.0425	91.5029	42.0015	201.204	102.181	45.7131	98.4926	116.245	37.2317	55.2995	56.0969	239.217	203.86	170.285	62.1333	74.825	56.4417	212.257	48.7207	117.363	61.3324	90.8911	123.222	88.4943	61.6178	69.2318	190.647	37.2324	142.802	70.1342
TTC17	21.3417	27.6511	11.3458	20.341	13.9926	11.3394	11.51	14.4167	17.7396	17.7952	14.831	12.5069	21.4908	21.5096	11.8853	19.8781	7.8091	18.6682	16.1597	8.7428	12.5588	13.1567	17.3641	61.5717	20.7777	21.0845	20.1806	8.1809	11.8903	24.8334	20.0616	20.785	25.3971	13.7946	23.6548	21.2669	24.9138	22.5296	15.4341	18.522	9.873	15.2042	26.9161	14.6848	18.9894	16.1533	28.0299	13.1831	36.186
ALX4	0.8674	2.7465	0.0442	7.2732	0.1191	0.6266	0.3686	0.873	0.1747	1.906	1.4483	0.5422	0.1222	0.6239	0.1549	3.7176	0.4457	0.9532	0.3122	1.3026	0.1893	0.1171	0.4079	10.2978	0.4743	0.251	0.1731	1.2412	0.2302	5.8461	0.8531	0.4117	0.2048	0.0896	0.0528	0.0856	5.9743	0.5861	0.0861	0.5338	0.0658	0.7172	0.1925	0.5462	1.5463	0.7301	0.1955	1.0645	15.0946
FSTL4	0.4201	1.3239	0.0252	0.6351	1.2294	1.4397	0.286	0.0733	0.0614	0.3628	0.1766	0.2754	1.2741	0.2958	1.2616	1.1217	0.2909	0.4551	0.545	0.5214	0.2221	0.0666	0.1305	0.4639	0.0476	1.4996	0.2273	0.1986	1.2278	0.0475	1.1252	0.8031	1.8348	0.051	0.1239	0.3654	0.9396	2.5799	0.7346	0.0759	0.2021	0.7262	0.2347	0.6643	0.4399	0.7975	3.5954	0.5361	0.0865
FOXN3	29.1549	23.8493	2.9672	13.6349	11.377	14.8497	14.633	10.6545	15.8913	6.2406	4.1607	13.9519	14.2866	9.9734	13.1572	29.8184	3.0288	7.2069	12.4162	6.6879	9.0258	7.7941	7.6964	46.1833	18.3135	22.828	16.0068	20.1551	7.4466	19.6108	16.0561	16.0061	15.9204	11.8846	13.7665	16.6128	15.5469	24.3607	11.2404	7.2702	4.4048	9.3373	15.1296	25.3122	16.9817	10.5711	32.8137	8.9962	21.503
METTL24	3.0274	0.9646	0.5711	0.5824	4.4972	1.0893	0.6491	1.5246	0.1327	0.0473	0.5195	0.125	0.3944	1.0742	0.9091	2.1003	0.0423	0.1832	0.9163	1.042	0.4583	0.6299	1.6048	1.7061	1.5761	2.7013	0.172	1.0018	0.8361	0.3595	6.3596	0.3798	2.0303	0.5303	0.2982	0.9953	1.2507	2.9877	1.2041	0.3829	0.2973	8.555	2.7966	0.4849	1.1093	1.3199	0.6313	2.5916	1.1224
AKR7A2	65.2109	58.496	147.904	96.3426	135.649	81.9951	97.5158	99.3073	138.526	126.397	120.087	99.2909	85.6765	153.01	90.7309	159.55	172.404	59.9494	100.805	163.241	105.293	79.1799	153.701	96.5251	93.3423	101.709	117.333	73.8401	175.905	66.4218	125.695	73.5745	154.356	108.045	132.635	77.7148	110.677	102.917	271.39	78.2379	124.097	99.4817	142.86	75.1344	78.2679	89.1178	66.4246	125.589	100.431
MRTO4	23.5334	48.7673	128.063	65.9685	69.4155	45.0372	78.3844	59.3525	79.55	97.7635	61.5783	118.095	53.2513	146.908	61.5486	80.2337	186.362	102.969	79.7154	149.077	105.863	51.1498	113.809	133.264	59.8832	82.4943	122.635	100.469	94.7152	38.5789	64.3667	105.3	106.046	74.515	73.7044	57.4899	117.277	54.5011	110.286	113.748	157.815	88.166	108.509	87.8466	70.2558	76.7537	97.7463	108.859	98.445
NNAT	19.751	2173.45	4.6375	14.0431	626.009	150.179	809.142	7.8937	877.925	11.1197	147.01	1.8913	15.4413	561.675	209.08	414.124	7.0611	27.5293	15.0438	166.106	825.723	14.7981	1.7027	94.8031	3.1858	63.4028	8.2636	23.0669	23.9327	11.9963	129.208	44.1028	25.9039	98.2006	37.1864	4.65	3.1632	12.363	290.681	5.1114	109.262	21.582	293.185	32.4838	42.6953	15.8565	963.624	338.787	7.4286
USE1	26.5109	50.219	126.729	61.949	36.7168	38.7227	71.2447	59.8084	29.3008	66.1437	49.5536	66.1738	48.6351	79.5336	40.0022	46.0426	55.0004	99.9765	70.6086	80.0548	89.9036	36.8645	40.2072	35.8917	36.7061	62.1937	48.6587	43.1312	59.6563	31.6106	38.3694	45.5882	60.5389	59.0325	46.6582	43.095	77.4813	30.1597	59.7864	61.2307	73.5882	75.4024	66.6649	44.5572	45.94	35.8439	73.0379	56.2417	77.3999
MCF2L2	0.9661	1.4911	0.1108	0.2606	1.6377	1.3824	0.7091	0.1753	0.229	0.151	0.3297	0.7979	0.1285	0.3629	1.035	0.7727	0.3468	0.3317	0.3675	0.1637	0.5731	0.239	0.4365	0.0547	0.8389	0.932	0.2781	0.2376	0.2163	0.2132	0.8077	1.5722	0.7045	0.2869	0.1249	0.248	0.0852	1.1424	2.165	0.322	0.4946	0.2471	0.5207	1.54	0.4066	0.8782	1.287	0.9621	0.6292
NRIP2	6.2505	7.6477	2.1902	4.8882	7.318	4.8069	6.3082	2.097	3.6191	3.4911	7.1816	3.967	3.0386	4.7405	5.1292	5.2963	3.655	4.1799	4.2167	2.5806	3.3224	4.0504	5.8108	15.3036	3.6054	3.037	4.3906	10.7362	1.8741	2.4362	2.5255	2.873	6.0128	3.7382	3.7058	3.6602	4.7722	4.7401	4.5547	5.4013	2.1958	1.9792	5.373	5.8642	7.1099	3.5066	6.9465	2.4151	14.4462
LAMA3	1.2233	0.5678	0.4371	0.2229	0.3859	0.4954	0.1921	0.4412	0.581	0.4752	0.2045	0.5868	3.4714	0.1096	0.4564	1.9682	0.0881	0.1121	0.1739	0.2688	0.1029	0.3548	0.1814	0.1791	1.4888	4.107	0.0895	0.092	0.3412	1.4086	0.6867	0.2558	0.4741	0.5372	2.6705	0.7854	0.1693	0.9085	0.5954	0.1817	0.2237	0.4373	0.8479	0.2915	0.4867	0.1616	0.6043	0.6209	0.3837
AP5M1	12.7316	10.8786	10.1944	13.4475	15.2886	9.0541	10.4952	11.9359	14.5779	9.9967	5.1119	12.7426	11.8579	15.7537	12.5421	15.4017	6.4354	8.4257	13.8775	8.8737	14.7476	8.686	7.4069	10.4149	13.0883	12.331	15.5239	6.8935	8.19	8.7865	10.3921	16.8957	15.5313	12.2974	8.8981	12.4925	18.6746	15.6125	10.6399	6.8418	8.5548	14.4968	8.3774	15.4026	12.7729	12.4482	16.1562	9.0663	21.5324
ANAPC4	11.4895	17.8058	8.9714	14.9302	12.3479	7.3056	6.3806	10.8449	11.2928	10.6706	11.4783	14.0627	17.6789	16.4374	9.4673	13.9432	9.6817	12.7717	13.2763	11.0233	10.2114	11.2283	9.7572	16.0542	13.7257	14.7958	12.9706	9.1913	12.6855	7.4211	13.5567	29.2326	19.5565	13.8556	17.1965	12.0443	16.4871	11.4276	15.1318	15.1141	10.1229	11.9895	17.0739	15.0974	13.5707	6.6504	11.9124	10.9826	25.4215
KCNQ1	31.8048	8.2936	2.5214	13.7924	15.6586	15.8014	6.5778	18.4314	6.9656	7.8267	10.9167	7.6772	5.8388	12.4494	6.0932	13.4703	4.3312	4.8077	13.9195	12.2621	6.407	20.4777	10.9827	2.5825	9.6152	4.6801	7.7819	3.5181	13.5718	19.8747	7.3158	4.5727	6.5569	9.4424	14.8569	15.8237	3.1439	8.3539	6.0226	6.5125	6.8195	6.3475	8.4449	13.7838	11.0195	9.1192	7.3017	6.1052	10.0606
TRAPPC3	51.868	60.0655	77.7258	72.6719	58.3671	44.4569	66.8708	74.7781	73.9897	85.8231	71.3896	78.0788	87.1658	103.942	71.2155	60.9692	124.37	56.4172	73.5079	133.229	62.0433	73.5024	88.0442	88.9753	64.5067	72.5098	89.8677	47.4898	155.222	69.8383	78.2306	87.2936	76.9937	129.534	93.3499	56.9872	72.3425	54.549	112.489	65.0989	104.775	98.6333	82.3421	56.9432	53.6109	50.3595	63.8796	89.4027	73.6008
THRAP3	115.222	139.294	51.0505	105.638	74.7616	58.8957	54.421	78.9197	96.9076	60.3063	57.153	89.9516	111.132	117.977	64.3881	112.367	22.6175	64.4478	77.4853	50.3227	71.7098	44.5077	88.6797	121.742	103.886	105.438	117.874	127.827	61.6955	92.4324	117.254	140.094	129.175	83.7476	100.222	130.535	72.7613	131.492	80.3669	77.0511	47.8792	66.948	170.241	97.9095	107.395	71.1869	117.641	119.107	139.296
PHPT1	107.53	159.428	268.369	227.548	217.044	324.005	375.837	245.164	140.998	153.816	246.405	224.858	155.611	228.998	131.306	252.221	499.248	415.588	281.684	335.564	375.053	196.867	230.812	192.154	146.689	124.263	253.874	105.008	298.215	123.43	177.173	122.454	300.806	354.03	186.995	144.341	331.416	157.82	112.689	169.141	496.212	433.988	196.185	180.723	157.077	218.502	125.114	280.984	249.094
ENTPD2	6.8659	5.2102	9.5622	3.1311	51.8903	265.39	8.3959	7.8544	10.7256	6.9336	31.8915	6.8328	4.9172	15.1287	95.2955	73.562	6.3983	6.08	10.0668	4.226	9.0844	1.8624	24.1113	7.632	4.4179	51.8849	3.7844	5.0487	6.617	3.412	49.902	6.1246	59.268	3.7578	1.5457	11.0355	87.9346	69.0287	30.063	33.3218	93.5373	35.6791	49.2172	5.836	37.582	114.793	6.1702	68.4465	71.9952
LY75	4.3993	0.4485	1.8794	0.9975	1.665	2.0065	0.6103	1.7686	0.4881	1.831	2.6017	0.1175	1.2183	1.9389	2.6558	1.8999	0.4775	0.7011	1.4492	1.1021	0.477	7.2845	2.8271	0.2161	0.8166	1.4332	0.4937	0.2018	2.2273	2.8971	1.695	0.7651	1.0274	1.6998	8.6681	3.799	0.6896	2.6385	3.7977	3.4332	4.5359	2.2059	0.8496	0.8882	1.4714	1.4056	0.3353	1.067	2.8455
ARID4B	15.4904	15.2392	7.3197	13.618	11.3555	7.3794	8.2756	7.4239	9.8352	8.6067	7.2409	9.1334	18.2732	16.9017	9.809	11.6672	3.5255	8.5097	11.1418	3.7917	9.0796	6.7613	8.2998	28.5749	13.4911	15.2411	8.1205	21.6667	7.9178	11.3385	12.9806	24.5803	17.5649	7.7236	12.6934	12.4466	12.7078	16.0029	9.6161	9.1178	6.9958	8.8712	20.5314	15.0583	11.9815	9.6365	19.1794	14.3693	25.0843
OPN3	2.7582	0.6009	2.0631	1.2486	1.9958	2.0756	0.773	1.7607	1.2014	1.3979	0.5657	2.0249	3.3606	3.5394	0.4547	2.1031	0.8669	0.9947	2.0297	1.2763	1.2371	2.1604	2.3914	5.4569	2.0808	2.3163	0.9421	3.5791	2.0799	3.3607	1.4074	1.1759	1.7994	2.4803	2.9829	3.0029	1.0661	1.8502	3.7506	0.228	1.983	3.7202	2.1357	1.4281	1.7174	0.7635	1.9684	1.6103	0.9579
SDCCAG8	19.9217	16.8459	14.1534	17.6709	21.8239	13.4889	15.0575	22.0415	16.2078	14.1864	18.5198	15.297	35.6599	26.9054	18.8365	42.571	14.0525	13.6906	16.4655	20.6073	15.024	17.5143	18.6713	32.3243	18.7366	23.2208	23.3343	15.447	36.6086	15.4307	26.1611	18.0423	21.1727	18.9177	15.3804	18.6748	20.4317	22.8765	38.7406	17.5219	13.128	21.7711	24.5374	16.1384	16.5505	16.816	19.7266	18.9144	26.9734
PTPRN	13.846	10.0463	2.7397	8.7356	13.3592	31.6383	14.6589	8.0086	1.6813	1.8675	17.561	17.6735	1.8989	4.1303	36.9265	12.0324	4.6989	4.7072	9.2653	4.2603	11.9391	25.7763	30.1111	1.4398	23.8551	34.9259	2.2617	1.3499	3.7855	44.1882	11.4876	4.5853	22.7424	18.5952	56.565	18.4432	0.7238	30.8444	0.689	0.3509	13.4994	11.2194	91.3329	16.2063	5.222	11.0577	27.927	14.977	3.4181
HHAT	4.122	4.7342	0.3812	3.8485	5.4694	4.4036	1.6028	5.2296	2.1173	0.7455	1.6345	2.4698	3.72	6.118	3.4584	7.9415	0.6327	1.4767	1.272	1.0133	0.836	1.8498	4.6798	19.9887	2.9574	3.3294	0.5394	10.2965	4.0673	3.7188	3.5962	0.8111	2.1177	5.4313	4.8445	2.8638	3.7255	4.5198	6.5283	3.7057	0.6124	4.0231	6.3045	2.1774	1.8756	2.0639	2.2369	1.5943	3.1088
KIF1B	34.1369	39.4326	10.4813	56.4396	55.3976	27.9361	43.6987	23.864	42.6124	37.1219	21.5209	41.2361	33.6605	54.1116	48.3538	73.947	13.0035	42.5703	33.9941	17.7438	36.8191	10.443	18.348	30.2167	59.4595	87.4449	61.1151	26.2787	9.3713	21.7635	54.1763	103.88	85.3249	23.1968	17.5081	41.2152	55.3662	81.6296	30.4662	60.7276	9.4388	30.8171	86.12	55.6017	50.0432	55.1627	78.3116	55.1571	73.0376
FOXC1	13.248	12.2273	9.7083	16.2785	7.7211	13.4458	4.1436	10.3914	2.9855	13.1968	12.6102	4.4732	18.9112	11.5426	5.6685	11.3591	2.1487	14.5045	16.773	7.7236	9.5933	7.6309	12.9941	38.9276	13.799	14.3577	6.2422	14.6125	6.6202	22.8558	13.1367	8.8802	7.3394	7.1502	8.1771	13.2253	22.8682	10.0689	3.9192	12.3436	5.8649	12.9168	7.6513	9.1109	15.4401	9.028	7.5405	12.0194	23.3703
TBC1D22A	31.8173	13.3359	10.9606	21.5547	15.9341	16.0491	22.9097	24.1789	21.7861	11.9275	18.4169	18.0266	19.3053	12.8778	18.5998	15.3938	8.2207	8.1796	14.9549	15.5133	19.7572	20.8558	28.0042	25.8691	15.0453	14.5914	12.0247	18.0557	14.3561	26.0818	19.7057	8.2391	19.794	15.7691	28.3927	24.8602	12.3475	23.8165	17.4677	6.646	19.2535	11.186	13.3641	19.9825	24.3755	17.9363	21.3196	23.8249	18.7934
SYNE2	6.4257	8.5414	2.3912	9.0674	3.7509	6.2327	4.5936	3.5971	8.9856	6.2501	2.4825	5.0896	6.5088	3.5977	6.6446	14.5869	1.7506	3.7614	4.6012	2.5936	4.4193	1.698	1.9683	4.1318	7.4737	11.6386	6.6333	4.3363	1.4863	5.8721	5.8826	6.7731	13.101	3.8143	2.9571	8.9135	7.1846	13.0005	4.895	2.1427	1.8387	4.3628	6.7931	9.3361	7.5015	6.5759	12.4207	3.1702	8.1971
PLEKHH1	24.6077	16.8786	2.4171	8.9998	23.3634	5.4813	20.0272	3.4212	6.1815	8.0027	3.7206	11.8526	9.1674	4.5612	18.498	12.8511	4.881	9.1644	4.7137	4.9079	6.4194	7.6779	2.7034	1.6132	11.0297	6.9926	8.7339	2.5439	2.4656	1.0233	6.2433	9.8306	16.477	9.4069	4.1733	4.892	4.7667	16.1529	4.1808	5.3953	2.5123	3.9927	3.6436	31.8597	11.3893	15.2915	20.8169	4.5412	19.5684
ATP9A	73.5032	135.286	23.5621	97.9283	83.9326	49.3774	94.3488	64.3343	26.9365	48.6553	29.2731	71.4652	92.5805	47.624	50.7999	52.8497	15.1393	30.7496	66.0819	18.7342	47.3977	11.2393	32.579	58.4637	95.8968	90.9995	108.736	81.2299	23.7412	34.9747	64.9229	108.154	97.0636	24.2173	8.5461	47.7406	54.5468	147.215	44.8811	51.0023	14.0947	60.4078	70.9439	54.8998	68.5392	96.3548	105.479	49.5078	107.133
SPO11	0	0.0361	0	0	0	0	0	0	0	0	0	0	0	0	0	0	0	0	0	0	0	0	0	0.0474	0	0	0	0	0	0	0.0487	0	0.0459	0	0	0	0.0641	0	0	0	0	0	0.0432	0	0	0	0	0	0
CBLN4	0.4257	1.7319	0.2677	1.3718	3.2213	8.2274	4.32	12.629	150.473	21.3243	0.1878	0.5391	0.1725	2.442	2.4543	1.1572	1.3329	21.016	7.2151	1.6745	3.6946	1.6297	7.8228	2.0015	0.7345	18.7392	0.6771	0.8452	0.3658	7.4812	0.6478	1.3884	8.4187	0.2169	2.1084	3.079	0.6664	11.511	0.1563	0.2692	1.099	2.0086	4.3693	2.3557	0.8839	1.3787	1.8076	1.2358	6.4971
CHRDL2	9.4908	9.5942	0.9304	7.8284	0.3006	13.6463	0.3625	11.4319	2.4096	1.4541	2.0519	0.838	0.5629	2.5751	0.1269	1.5323	0.2364	0.4092	9.545	1.6836	1.4505	4.5739	1.2871	0.354	5.2318	0.2766	11.3583	0.2798	0.7265	5.6724	0.6154	0.4242	1.3978	18.7688	0.1666	17.7285	0.3309	20.4985	0.2328	1.3635	7.8297	0.7453	7.9343	14.1839	1.4974	0.5266	2.885	21.021	0.8359
FAM168A	78.6584	104.256	69.0349	167.167	92.0417	70.8777	63.5674	69.156	91.3733	76.5565	42.316	104.233	108.404	96.4372	73.0793	108.24	23.3016	58.4014	76.3375	24.8761	79.628	24.5672	64.2327	49.2401	80.4126	151.344	194.684	37.3479	34.4353	36.9417	107.419	145.598	129.514	55.6059	40.0494	87.5467	167.307	93.8906	48.8875	188.634	36.9562	55.8124	143.956	104.754	97.1865	137.03	116.279	108.422	151.399
RELT	11.9683	9.6586	6.1271	9.2062	7.1748	4.1495	6.7929	6.6102	10.0761	6.3514	4.3835	5.8909	10.0134	5.1977	5.3044	11.2946	2.8394	4.5795	8.2101	5.0149	9.9646	7.7662	11.9047	6.2896	5.1777	7.9392	7.8646	2.0107	5.4339	7.241	5.3987	3.8112	10.6276	4.9072	10.2474	10.5117	2.1139	7.767	3.28	6.4916	7.6488	4.5347	7.6113	7.3316	10.9206	6.5688	6.8783	7.2369	7.603
GALC	64.8909	23.7027	18.663	43.3626	32.2518	23.4827	32.8202	54.3267	20.5199	26.04	13.5643	2.4914	24.8916	44.0394	28.8135	49.9402	9.7185	19.6131	29.5726	22.8251	21.463	60.7485	25.1742	12.7478	41.5084	27.0935	44.8586	16.2914	25.6889	33.1239	32.337	5.0008	24.9943	53.7949	34.2609	54.0855	34.9838	30.1489	7.1719	5.3323	20.5615	34.6848	14.2975	36.9214	31.6011	22.4206	41.9872	19.333	48.1937
NOP58	19.3772	55.8624	16.9166	26.5101	19.5151	19.393	18.288	18.2492	31.0882	18.7475	20.3475	35.3836	46.0367	45.4978	34.234	40.3188	10.6167	23.9773	29.6894	21.5346	21.1894	19.9321	35.2056	82.8032	37.6494	37.2025	39.857	70.7007	33.8259	35.2071	30.9319	61.0123	43.7231	21.8118	45.4694	28.2836	32.9921	26.738	37.14	29.9814	22.763	24.7936	49.4517	34.4938	33.961	27.8918	64.8046	43.1035	42.6723
SZRD1	65.3212	63.5782	96.0546	97.9442	62.911	57.2835	67.5033	87.3164	98.6429	74.2805	66.2442	96.4875	65.1272	102.309	69.6668	95.8586	65.5904	61.3395	84.787	109.186	106.408	59.4296	136.436	104.71	86.6582	96.0724	120.511	97.5335	97.4137	75.4117	84.1884	75.7246	100.755	95.1902	96.618	92.2808	83.8253	70.0237	101.6	66.1108	98.1427	89.3197	111.695	92.0126	89.7093	78.3691	81.3485	117.48	86.4091
KCNH2	8.6504	16.7564	5.265	13.8169	12.4278	12.1265	28.348	16.9141	46.0397	21.2917	40.4038	41.5808	69.8057	12.5431	20.5997	16.9893	9.4925	19.2995	14.3226	12.1113	26.329	4.1194	35.8763	2.2047	36.881	20.6656	43.9337	7.6535	17.6014	12.8121	53.775	15.4355	35.1353	17.7382	6.7691	20.0581	17.9034	20.8018	44.045	24.8521	13.3315	18.109	65.5076	23.8464	16.4983	38.434	72.9237	15.2886	16.0066
CUL1	64.1421	67.8257	49.9616	65.341	93.2499	58.8413	53.2227	76.767	107.301	60.285	60.7701	58.6692	135.602	91.9291	60.34	105.689	30.9913	64.7813	74.9117	62.263	89.4172	46.8286	126.181	85.808	93.8737	107.801	132.015	133.543	68.6669	82.8254	96.7293	70.3401	101.374	69.0036	98.3353	80.7288	66.9934	80.6336	112.93	55.4836	77.8415	102.213	122.502	64.2694	71.3328	73.2316	108.209	61.3337	78.6266
FAM114A2	14.954	15.5174	14.587	18.048	14.1645	11.7227	11.7974	17.4898	13.3836	9.4097	12.8567	12.7842	30.6975	19.9146	12.9797	14.6063	11.8888	5.9077	15.2629	14.29	13.2941	13.91	17.8605	8.9219	21.5054	12.2688	20.2504	6.3343	21.7528	14.6281	14.5583	41.3127	18.2471	14.8679	19.0684	16.2111	14.4111	15.8308	25.2916	12.6529	10.5241	14.0025	19.8348	14.8192	13.7018	12.5635	15.2487	19.4127	20.3877
CYFIP2	33.2789	45.4006	10.6883	24.1202	45.0129	32.1863	38.9279	20.7277	26.7143	8.9741	15.1871	34.8446	52.8685	16.9652	29.1723	36.8244	15.511	10.1705	23.7596	9.2376	25.6589	7.4722	18.0234	3.0231	36.648	32.5245	45.0639	7.4909	13.0924	4.4345	30.1333	40.0451	46.3731	18.0122	5.5714	15.7634	23.1813	30.9653	17.8047	12.7474	14.8873	17.8322	33.7778	46.2783	28.9466	31.9426	66.2661	48.7534	57.7292
TAB2	121.207	86.7612	31.0084	96.4322	78.8277	53.4677	29.2948	69.7934	107.507	23.9195	26.1666	66.2885	65.2237	68.5691	56.5886	103.401	36.0155	45.1996	83.2223	41.5689	48.4373	51.3617	51.5865	82.6779	91.1363	61.6486	84.792	50.9408	51.5663	59.9546	113.63	118.03	44.3563	89.4514	67.3365	79.0613	62.7056	80.713	37.5837	31.4587	24.902	102.052	63.9075	90.794	51.6186	47.5876	42.8073	69.1778	75.6077
GINM1	66.3874	92.4595	77.2238	80.3362	67.4004	73.9828	41.3239	84.8361	76.1358	35.2658	41.8079	86.6771	63.8792	100.542	52.3229	81.3449	42.208	59.0061	81.9959	57.8295	65.9416	91.9767	78.6752	152.81	83.4364	46.3598	83.7914	47.5882	71.2671	99.6971	85.9127	154.204	44.487	108.482	65.4578	80.7419	76.8116	82.7604	58.5343	77.5913	49.7678	109.47	69.4378	61.8019	54.9563	64.8181	47.1037	90.2606	100.809
EIF2AK2	39.9941	41.6677	21.1051	40.8085	30.3306	21.6932	11.0739	24.6112	39.9424	27.6504	18.3287	20.1992	48.3328	33.9307	90.6755	54.6268	10.7447	19.7196	21.6316	21.4137	18.8634	12.6572	25.2467	39.727	38.8397	42.6792	30.803	39.9954	16.7513	21.5653	79.9864	52.3779	33.3163	78.5561	38.4687	38.0497	52.6152	39.1196	43.735	32.0446	15.7606	26.02	53.526	17.5792	25.8658	49.7095	21.9846	28.4505	61.19
USP36	18.239	18.8209	5.595	17.1884	13.2094	10.3427	8.3537	12.3892	23.5472	13.6383	14.862	19.3167	15.9254	12.5617	14.2409	24.3062	4.1784	23.6014	12.356	6.0833	7.9082	10.1397	16.1962	34.1497	17.8803	22.3219	16.2526	24.9205	10.5644	27.1644	18.825	20.0617	31.709	12.1594	15.5307	18.8539	16.0462	26.6106	12.6153	25.0095	9.1878	7.4405	24.8223	18.7073	19.9954	14.5607	23.2832	16.7313	23.3661
KMT2C	23.5394	18.3315	3.4171	18.0938	14.8738	9.7591	8.6593	9.1649	24.2532	10.9675	7.0469	9.1676	16.2717	9.8227	12.4649	24.7301	2.6391	10.3784	12.9031	4.8908	10.1259	5.7338	9.3933	20.4233	21.7271	31.0392	17.5156	16.1925	5.7523	11.9501	22.5178	17.1509	32.9101	6.5614	59.418	21.319	25.7563	27.8507	11.712	17.6564	5.2118	9.5018	22.9758	17.9849	20.271	16.4987	23.2908	10.0928	30.8305
MCOLN3	0.0405	2.8912	0.6628	0.0682	0.0824	0.125	0.0145	0.6434	0.3999	0.0507	0.0795	0.0446	0.0352	0.8511	0.0609	0.0574	0.034	0.7456	0.0859	0.0199	0.9	0.2699	0.2314	16.462	0.1447	0.2653	0	3.1524	0.1742	0.0481	0.0671	0.1526	0.1391	0.3099	0.4449	0.1185	0.952	0.16	0.0744	0.1154	0.1024	0.3153	0.1664	0.0708	0.8665	0.0252	0.0307	0.0754	0.6763
CCDC85A	0.9628	0.8958	0.1642	0.3139	0.6961	0.8052	0.723	0.1195	0.1002	0.0816	0.208	0.4313	2.2107	0.4825	1.9208	1.4232	0.5474	0.1896	0.6914	0.1926	0.2635	0.163	0.2662	1.5344	2.5049	0.8154	0.1483	0.756	0.6009	0.1163	0.7989	1.5557	0.6312	0.6237	0.2755	0.4292	0.2838	1.2239	0.4394	0	0.0916	0.2877	0.5934	0.8935	0.1196	0.3659	1.5591	0.6316	0.363
PUM2	64.8888	85.3232	34.7333	63.5596	54.5879	44.6822	42.6276	46.442	54.2051	37.9288	31.0861	34.8479	86.7566	75.1416	53.5829	73.8678	16.0402	41.2251	53.1677	32.4535	44.0378	29.1503	48.5394	104.975	69.1565	68.8328	72.666	68.4697	37.2687	46.795	67.7889	114.943	72.5481	32.2753	52.3081	78.1624	62.5511	78.0175	63.1908	56.1454	26.5997	51.2068	92.7026	69.0284	62.0303	43.414	92.6786	55.8591	87.3077
MRPL43	22.0396	28.0528	78.7573	29.985	29.3517	27.7369	58.8127	30.8979	47.7468	38.4698	32.3519	78.5633	26.3461	45.6906	30.1957	25.623	156.345	30.7736	35.8031	53.0451	48.6923	44.4094	29.9305	53.0996	25.0412	21.683	37.2901	28.1022	48.0149	28.1111	26.5285	54.7753	34.1097	41.4571	27.029	19.2179	32.9112	19.7042	44.8625	26.0465	52.2403	36.1825	29.9077	47.2577	26.621	23.2173	29.0069	30.2098	31.4854
ITIH4	0.1297	0.339	0.0362	0.2772	0.1756	0.1778	0.0206	0.088	0.2148	0.2884	0.1837	0.0476	0.1001	0.0341	0.3461	0.3591	0.0806	0.5021	0.1396	0.0708	0.0291	0.0959	0.0157	0.3155	0.463	0.5143	0.0818	0.0954	0.1061	0.2224	0.2669	0.1446	0.4854	0.0551	0.2109	0.0211	0.401	0.019	0.0353	0.4556	0.0485	0.0747	0.1183	0.1511	0.2464	0.2513	0.1311	0.1502	0.4808
ITIH1	0.1331	0.2464	2.5286	0.1564	0.015	0.0608	0.2958	0.2166	0.1426	1.4423	0.6378	0.0977	0	0.0175	0.2308	0.2679	0.0165	0.0859	0.0895	0.2617	0.1194	0.2461	0	0.0571	0.8444	0.0176	0.1847	0	0.9073	0.0351	2.1715	0.3709	0.4243	0.339	0.0832	0.3456	0.0771	0.9532	0.0362	0.0748	0.4646	0.3526	0.1734	0.1033	0.2528	0.0368	0.0448	4.4459	0.0731
HPF1	32.528	73.6806	98.381	63.5344	59.7487	55.5217	82.9976	54.5813	62.0142	61.1737	74.2992	101.743	87.4632	140.379	64.8139	79.9961	105.641	80.9339	82.9881	96.7947	124.157	52.6495	69.0962	38.798	59.6616	68.4676	105.067	75.2978	135.48	54.8252	77.0272	178.85	90.5361	81.8546	80.2434	44.149	92.549	54.666	81.7554	62.6395	91.5707	102.909	115.131	82.0582	75.7696	49.7511	71.8105	97.6247	92.764
ZFR	65.9138	116.006	86.7352	105.743	91.9651	66.3332	91.3194	80.3365	82.0465	81.7465	42.213	101.41	169.552	151.265	60.5564	82.2156	53.2422	64.4761	89.8077	55.6417	122.269	42.149	76.523	67.9178	70.0934	84.1513	116.354	65.6819	88.5703	72.0038	81.8152	144.522	110.706	69.9495	49.0387	97.5286	123.656	128.283	145.391	66.5281	77.7255	124.532	118.174	101.39	76.4387	74.9419	96.7119	90.0249	157.018
ZNF280C	2.8515	5.8462	2.1844	5.2354	3.5285	2.4999	3.0412	2.1912	2.7416	3.4941	2.4412	3.8893	4.7431	5.1874	3.3033	5.0824	2.9298	5.8147	3.5572	2.7186	3.2136	2.4093	2.6914	11.7089	4.3922	3.7197	3.519	14.4647	2.1675	4.2281	3.8882	5.5198	5.6166	3.4298	5.6863	3.4474	4.8089	4.3996	3.6315	3.9728	2.7133	4.2179	4.1938	5.5815	3.8188	2.8848	5.3341	2.8445	8.0673
NPFFR2	0	0.0837	0.0358	0.0274	0.0578	0	0	0	0	0	0	0.0313	0	0.0337	0.0684	0	0.0955	0.0275	0	0.028	0	0	0.9593	1.283	0	0	0	1.13	0	0	0.0377	0	0.1065	0.0725	0	0	0.0495	0.0749	0	0.108	0	0	0.1669	0	0.0695	0	0.0863	0.0424	0
PHF21B	2.2575	6.4969	4.4273	6.3321	3.3146	1.6084	19.2322	2.8106	6.0269	9.8406	5.019	6.9412	8.8253	2.908	10.0139	4.7342	5.9489	7.1616	4.3431	4.6377	11.5714	1.4138	0.96	0.763	3.6705	7.8713	4.4183	3.6241	1.262	1.473	3.2239	2.4113	20.8603	1.2956	2.5914	3.6906	11.3333	3.8969	5.0743	4.1135	6.2095	1.7036	29.994	14.8943	9.4733	7.3225	22.0668	4.4257	18.7415
TRAF1	13.5437	9.3955	4.7533	6.6368	29.4934	9.8063	8.189	15.1795	7.7333	5.4214	12.6332	5.2853	24.8343	10.9454	7.5122	29.6614	1.6437	3.3393	9.8777	7.2859	5.2673	6.9402	20.1086	5.2163	20.2213	22.8224	5.4525	7.7423	16.8998	21.6741	8.9906	18.3629	27.5277	8.3498	24.615	14.4861	9.8877	5.1509	8.5904	21.342	56.752	3.624	16.9599	14.3277	9.123	3.475	12.2826	11.7227	9.3416
RC3H2	16.21	24.4855	5.4981	16.0344	13.2095	9.5735	11.1031	9.6538	15.3852	6.2232	8.8184	13.2155	20.6248	17.5245	15.1604	16.9071	7.7261	9.2675	15.8498	6.4971	10.7338	8.3689	15.4859	25.7113	20.4637	15.3964	17.2214	16.5988	9.0645	15.3184	19.7521	30.8217	21.6522	9.1862	16.8086	17.1959	12.7146	22.8573	9.4715	12.4913	7.1882	9.007	22.2969	20.7712	17.3171	14.4641	23.8256	20.0614	29.6105
IL17RB	10.3876	38.0952	19.3043	17.5449	30.7564	28.1134	20.6155	18.3356	68.9822	32.9631	34.7736	13.0662	30.3884	41.1361	36.6088	62.1252	6.9549	15.7552	33.0541	37.8005	41.9309	11.8938	8.5612	4.8578	26.8998	56.9372	52.8152	10.9467	36.111	7.1754	38.8139	10.8448	55.6946	8.4287	10.352	23.8467	64.9087	19.1238	11.4711	101.036	37.3805	17.7246	31.8974	35.0704	27.6377	47.0867	39.7671	19.076	55.7626
TRAF3IP2	12.1029	9.4651	16.1541	24.4253	32.08	32.3368	8.375	24.7406	16.7831	7.2754	7.2928	19.9497	32.9854	21.4472	19.3929	23.031	2.9759	15.9923	20.9198	9.1168	20.8297	10.5056	12.446	17.9409	16.239	18.4681	23.7588	16.6516	9.5266	16.8525	9.7401	9.8005	15.2604	26.6534	10.7528	23.4298	29.7017	19.6625	16.3046	21.5977	11.747	22.802	15.3173	10.294	15.5431	16.319	8.3688	15.25	31.41
GYG2	28.4774	72.6648	9.9094	45.6386	43.9147	89.4264	8.6652	21.4799	37.9772	45.4498	51.1933	18.2524	63.2855	19.0339	85.4224	32.0242	6.4272	16.9416	25.6098	18.6688	22.564	3.7032	5.9269	0.7642	35.4975	28.1451	24.2005	39.6313	96.6684	11.1614	129.707	7.6283	48.7398	65.8017	1.2104	30.0972	25.3156	74.308	67.5703	12.452	12.3823	197.433	43.0817	4.8381	22.9619	24.757	22.8304	34.7775	18.6271
DCBLD2	13.3195	14.5745	4.8876	14.4673	20.5109	9.985	5.3506	21.3833	10.401	4.1536	11.6424	7.7664	4.9961	22.223	6.4122	11.4463	3.1148	9.3848	20.059	6.7654	7.976	14.1462	113.146	22.9832	28.2859	8.0365	17.809	12.4858	7.042	41.9847	20.7595	12.1841	12.1262	39.7971	149.613	17.1403	6.8118	25.9524	4.0789	9.3193	29.327	12.2263	17.1178	13.0347	14.5967	8.57	10.2621	14.965	16.3277
SERPINB3	0.0787	0.0386	0	0	0.0399	0	0	0.096	0	0	0	0	0	0	0	0	0	0	0.0476	0.0387	0	0	0	0	0	0	0	0	0	0.0934	0	0	0	0	0	0	0	0.1552	0.0481	0	0	0	0	0	0	0	0	0	0
SOAT1	71.6376	32.0279	17.3798	33.6769	31.7628	24.7484	13.7937	35.3808	41.5983	23.2061	19.9785	18.8594	33.0906	36.7713	28.3056	32.4564	11.6817	15.7615	30.1309	24.625	16.6542	52.8006	40.0888	37.5278	34.0755	30.3515	24.562	28.4776	35.995	47.3853	34.3924	77.4211	25.876	44.7944	62.7297	47.8215	17.6203	38.8524	29.4743	16.534	20.7939	23.7127	33.0616	24.5845	42.8422	22.7534	22.6436	29.2484	29.028
PKP2	1.3966	3.0499	0.3271	0.315	0.3326	1.4258	0.592	1.317	0.0591	0.0241	1.19	2.0895	4.751	0.0911	4.5697	0.12	0.4847	0.0653	0.2099	0.3126	0.1944	0.6733	0.2095	1.067	3.5186	0.8709	0.1313	18.4217	2.128	0.4803	3.1863	0.0483	0.1562	0.1841	0.683	0.0281	0.0503	0.4943	0.0825	0.0365	0.0432	0.1398	0.0904	0.1683	1.4823	0.264	0.1753	4.5168	0.0714
MSH4	0.1848	0.5635	0.2582	0.4937	0.9592	0	0.4108	0.1003	0.09	0.1027	0.0805	0.2035	0	0.3642	0.0247	0.186	0.1837	1.0533	0.2485	0.2423	0.2486	0.2734	0.0446	1.4545	0.2932	0.2198	0.1866	0.2717	0.1008	0.39	0.163	0.103	0.1793	0.1569	0.2542	0.21	0.8571	0.2161	0.0251	0.1818	0.2535	0.149	0.0963	0.7653	0.5015	0.2046	0.3113	0.1223	1.9536
F7	0.1767	0.589	0.0667	0.119	0.2692	0.1453	0	0.1079	0.3564	0.1105	0.0347	0.4865	0.0409	1.5676	0.1274	0.1601	0.8497	0.0855	0.2139	0.0174	0	0	0	3.642	0.1051	0.3995	0.0602	9.122	0	0.0839	0.2105	0.1773	0.3307	0	0	0	0.0615	0.3255	0.0649	0.1118	0.4165	0.2199	0.1866	0.2676	0.0863	0.2641	0.3216	0.4735	0.131
GDI2	167.131	164.112	155.647	141.305	155.225	131.968	177.825	143.94	210.726	102.354	94.81	531.972	156.577	189.509	135.173	163.276	385.235	96.1005	150.37	228.24	183.256	232.783	207.795	604.372	154.104	119.03	185.216	262.513	217.337	246.999	146.017	325.763	141.378	189.186	221.628	156.805	139.247	194.076	161.048	73.4479	142.459	183.835	152.41	228.337	151.395	116.28	259.304	168.206	165.883
PRDM1	13.9538	4.2218	1.9137	11.0693	5.3136	3.4763	3.369	8.1716	4.2559	2.5625	2.8379	1.5881	14.9362	5.5994	3.5718	8.0094	1.1456	2.9845	6.7427	3.8729	2.9508	7.1515	10.3278	7.3663	8.6869	4.094	3.3444	1.5139	4.1505	31.083	3.4218	2.7946	3.3753	4.4979	14.1954	9.2717	4.3077	8.7812	4.248	5.5728	4.5325	3.6098	4.8415	4.2522	12.6336	4.3856	3.1372	3.7757	11.4058
ATG5	20.1341	28.5828	27.0231	24.7124	23.9594	20.0634	20.3615	25.218	26.7118	11.0916	12.2459	24.7082	34.7908	36.9985	20.6043	30.9938	16.2228	18.2486	28.514	26.5929	26.668	25.767	24.1647	50.2332	23.5632	19.5613	29.6299	19.8771	31.5904	20.4962	25.0087	44.4373	12.8717	36.8106	21.9017	22.7584	26.3904	23.1031	22.1127	16.3068	14.5247	39.53	16.7521	20.7726	18.7629	17.9522	22.9723	27.8535	25.4096
TMCC3	28.5976	20.1016	8.2458	20.5875	15.6125	9.6653	18.7722	18.8661	4.4386	8.4714	7.4905	12.5106	44.7514	28.4592	21.8551	15.1448	7.7817	7.1351	10.4587	12.1143	15.543	18.395	10.2457	5.7632	13.6783	16.9747	6.1721	1.5692	14.2227	11.9597	21.7448	15.3633	8.1164	14.9193	15.3524	12.0508	27.7949	20.0898	26.5581	7.8888	4.6634	24.8131	14.0396	18.8915	11.8866	14.7164	12.4447	19.7678	15.2497
PITHD1	67.3187	89.1333	84.5449	89.513	122.005	86.5134	107.655	78.3754	97.6346	75.813	110.329	99.5467	116.117	130.523	148.616	155.892	75.5226	82.5094	104.724	115.504	132.815	75.5922	113.276	110.789	108.451	146.544	133.65	100.798	129.459	102.019	113.772	146.957	135.723	142.001	96.1192	89.3361	128.758	91.6281	185.947	146.536	123.349	131.258	105.202	92.2087	136.373	111.679	153.159	162.541	100.639
MTA3	10.7172	25.7963	8.6344	15.1742	14.714	11.1153	12.1347	11.0466	10.9835	9.9283	11.2056	21.6894	22.6586	15.5429	14.999	17.2705	10.9772	11.4982	10.9542	7.5188	12.2946	5.9779	11.129	23.2533	17.5175	19.0539	19.8451	23.9781	12.0875	9.599	19.3118	26.4898	20.8139	11.7857	11.7779	15.2333	12.5825	16.9741	16.595	13.0018	8.3617	10.8901	24.83	20.21	12.3848	14.6066	20.1116	13.4613	19.7369
USP13	7.1538	11.7906	5.5078	7.0874	6.0119	7.0749	8.2481	5.2059	7.5074	7.3927	4.3186	12.2021	12.544	11.0609	6.9313	10.6483	5.1	7.1479	8.3217	5.1728	10.7666	3.4256	22.7631	15.5134	12.2939	13.8486	15.9827	14.7097	5.2138	13.2647	8.7908	12.5985	11.9557	3.0203	10.4339	7.2172	8.1764	9.5214	10.0849	5.9246	5.5997	4.994	12.9395	12.0837	11.9049	9.0033	17.4405	12.2065	16.8672
ATP11B	16.6609	12.3215	4.8523	9.3069	10.0869	6.19	5.0342	7.2618	7.433	6.1693	4.1917	8.0551	10.6949	12.4459	4.7923	8.2023	3.5956	5.5174	8.13	5.6336	6.7107	6.5194	16.5907	19.4561	11.3825	9.7979	9.6796	10.4942	7.6777	18.6641	8.3158	15.4365	11.2783	6.3023	9.9939	13.1866	7.4231	16.3844	10.9105	6.5623	5.9713	6.3881	19.6376	9.7643	9.2288	6.0076	11.3257	9.9324	20.2553
LAMC2	0.595	1.3221	0.0873	1.0111	0.9871	0.3262	0.5102	1.3559	0.7043	0.4837	0.7195	0.9828	0.0459	0.387	0.2739	1.8982	0.1996	0.8639	1.7527	0.3023	0.4003	0.4622	5.6608	0.6387	0.2832	0.2006	0.3154	2.2969	1.0711	2.3667	0.6955	0.7961	0.6063	0.3158	1.0269	0.7679	0.0345	1.7093	0.2549	0.1129	1.1465	0.1645	1.6517	1.2592	2.5193	0.42	0.2707	0.6791	0.723
CDK14	12.8966	30.7632	28.9249	42.1415	41.4844	21.4015	23.2465	34.1756	40.0674	27.5819	20.1789	26.0125	56.3085	45.7384	21.0981	32.39	12.0041	21.5134	52.5724	22.4379	47.2895	9.5229	51.2554	59.4735	39.4933	73.3588	80.8204	61.2265	30.8135	36.3188	43.7905	49.3015	65.3075	17.6482	30.1428	59.6362	48.3606	55.743	48.31	39.1225	28.7696	39.0204	81.8112	29.5803	35.1734	46.2394	53.1462	14.6419	55.0837
SEC61A1	255.888	342.722	309.856	385.01	280.19	301.876	280.746	430.088	532.691	340.027	308.369	349.631	205.389	359.692	291.119	295.504	112.448	204.212	332.275	219.914	311.467	192.901	658.961	242.949	384.003	357.295	429.722	278.733	194.28	565.393	310.135	352.825	424.262	222.582	430.455	373.517	290.199	458.849	246.745	267.566	366.414	207.863	405.549	269.768	373.052	346.572	318.483	520.764	337.822
PPP1R12A	20.535	18.5445	14.7949	20.4286	20.1967	9.9356	13.547	12.5176	16.022	16.3276	10.5034	12.9425	22.0606	25.4593	14.0281	19.6186	7.0745	15.0631	15.1052	8.9808	14.3103	9.7577	14.5085	34.2064	20.0388	16.6081	22.8015	16.2152	12.4184	15.8772	15.9713	25.4117	21.9996	10.1209	20.344	15.0398	29.9515	22.6348	16.371	20.8918	11.8901	19.6636	23.4437	19.4861	16.9468	14.8725	42.7694	13.3354	28.7334
RASGRF1	4.7573	17.5531	0.1862	1.2492	3.3011	3.4586	3.5873	0.419	0.8792	0.7406	0.4619	2.4008	0.9427	0.5253	2.5782	2.3931	1.3093	1.2441	1.3197	0.7146	1.1408	1.0304	0.6951	0.1907	0.7927	5.5477	0.4587	0.1781	0.5121	0.6072	2.6979	0.5064	2.4683	1.9201	0.9089	0.5801	1.1119	3.1697	2.0011	0.1021	0.4456	0.8234	0.2763	1.7559	1.1999	1.6428	1.898	1.6028	0.291
CAMK2B	7.0597	14.4789	45.6549	33.9397	24.4288	28.3871	20.7336	17.5288	7.4965	110.538	9.3993	2.6005	4.0396	40.4946	29.2929	9.0028	1.8955	18.7013	18.5876	6.5053	18.6164	1.8352	3.9277	1.2824	4.6214	90.0893	30.772	2.995	2.848	3.5564	8.8954	4.4589	46.3828	2.5576	2.3154	17.986	46.1286	26.807	0.9466	12.0724	14.7311	11.3825	40.4595	6.4415	13.7483	19.4942	16.0469	5.892	23.4683
CROCC	5.6203	14.8533	1.9597	8.2152	7.9982	7.3096	2.4434	5.6517	53.3227	6.6227	9.9687	4.8314	7.62	4.6344	8.6041	15.542	2.8845	10.2511	4.7436	4.225	4.9466	4.3312	6.613	41.4395	11.6386	19.5466	7.1325	23.4284	4.0481	5.3982	15.6649	5.8072	14.0815	5.5699	9.7151	10.677	6.6841	6.9076	6.1469	10.4287	2.9038	3.8907	13.9217	14.5666	8.8511	8.386	13.1119	9.7072	14.2275
POLR3E	7.9122	15.8461	6.8176	13.5884	6.9367	6.1113	7.1515	9.0806	10.6429	10.4183	8.716	10.7082	17.8066	15.3767	6.6388	15.8074	7.9616	9.5018	9.5187	7.2933	10.7843	5.7485	12.4664	15.5793	11.2679	14.3725	17.2456	15.5028	9.0861	7.4118	6.8831	8.203	20.3357	5.8152	9.3045	9.6791	9.6881	9.098	12.6453	6.3107	5.092	7.8527	16.3289	15.269	7.4339	10.4023	14.2421	9.535	22.7653
ATP2B4	117.517	85.4352	15.6764	97.4295	92.9502	86.9015	37.9973	81.4233	94.8707	41.2978	388.602	47.9543	181.729	51.5471	78.2228	103.171	19.5689	33.2966	48.0451	28.1999	34.9479	26.8795	63.8643	82.8498	96.553	59.7822	34.8761	32.8946	37.8199	85.7431	94.3543	93.2335	87.1849	57.592	89.59	92.2256	58.4794	230.398	676.315	39.0357	44.0305	52.0794	88.8988	100.909	71.3147	61.0162	84.6533	87.6287	70.7388
ZC3H11A	0.0314	0.0256	0.0066	0.0201	0.0266	0.0215	0.015	0.0319	0.0367	0.0393	0.0308	0.0115	0.0242	0.0124	0	0.0415	0.0234	0.0203	0.0253	0.0154	0.0106	0.0348	0	0.155	0.0249	0.0125	0.0238	0.1039	0.0128	0.0311	0.0138	0	0.0457	0.0133	0.0118	0.0229	0.0455	0.0138	0.2306	0.0265	0	0.0271	0.0123	0.0427	0.0383	0.0391	0.0238	0	0.0841
RIOK2	10.9219	23.1645	12.582	15.0947	13.6774	8.6	11.3277	10.3624	16.2587	9.9126	9.6781	15.8659	18.5375	22.3497	13.3387	16.9838	9.7928	10.2645	14.318	10.5475	11.676	10.0159	15.7592	12.5718	14.4811	14.5363	20.4526	15.3789	16.9034	15.5829	11.6687	31.605	18.1136	13.3528	17.9108	13.2245	14.9558	13.0355	16.8092	12.5304	9.349	16.8178	20.1424	12.9516	12.6379	13.2239	13.4843	17.9349	21.9762
YIPF1	71.0901	77.4172	63.8604	69.7173	68.8247	71.3188	64.5187	75.6385	34.754	53.2418	56.3221	43.4276	89.4158	84.9798	60.5948	60.3159	53.3921	60.6758	82.7504	97.11	73.405	80.4592	79.1286	55.1721	64.7406	64.2957	57.949	42.9886	71.0682	48.5103	59.7756	39.3768	56.5682	120.136	62.0941	68.9931	72.6111	47.5952	60.0461	56.0524	87.0506	95.7756	77.0457	39.1041	54.5305	58.0769	68.3561	78.1488	64.3408
NDC1	13.8249	42.3042	28.2978	27.2955	13.5221	30.9393	28.9283	17.2252	25.5801	22.9484	12.8866	31.3726	41.8638	41.737	20.0732	30.1095	20.4702	20.7621	23.5555	29.3992	33.7593	13.447	32.7561	39.1334	25.1675	30.2895	39.6521	67.208	12.3251	23.0025	21.5499	44.89	42.3957	16.2712	26.0642	20.9904	34.5128	28.3347	28.1119	22.3615	22.7662	23.378	35.5698	27.6214	34.1887	22.8904	47.475	27.6752	36.4719
DGKG	6.331	13.0666	24.8862	5.0427	4.6287	6.8165	20.2223	4.6449	0.8475	13.2969	2.6511	3.2468	23.4368	11.6337	7.0532	7.1016	3.1192	0.6395	4.6802	1.7444	20.8523	3.1563	6.2788	0.3309	5.8814	24.4084	3.0507	0.6882	2.9582	2.2298	8.9522	4.1435	4.2816	2.4858	4.7716	8.4553	15.428	16.7576	3.6532	7.5822	7.9852	5.5821	7.4478	6.0286	5.0356	8.5186	31.744	11.8476	1.338
FLYWCH1	16.8849	26.4579	18.5392	29.4955	24.2969	15.2363	18.5073	16.1874	31.4568	18.8463	23.4089	18.9889	28.2607	13.8448	22.0609	31.2911	7.592	26.3487	15.5215	14.065	21.1648	8.8333	19.4603	20.138	19.3054	35.0762	25.6183	17.0332	12.9689	18.3274	22.3219	14.2738	33.8926	12.9325	21.5175	20.0146	17.6721	22.9724	15.9639	26.5875	9.5435	11.9238	24.0682	22.808	22.1125	20.4073	44.2885	15.1607	26.3806
UNKL	6.5754	8.4132	3.7178	9.3844	5.0773	3.7205	4.6863	5.4136	6.1272	8.2577	6.2103	4.824	12.2605	5.9759	8.2744	15.3012	2.0036	6.0874	5.4659	2.5194	5.8401	3.4295	6.877	6.5773	7.7818	14.0043	6.8084	5.4543	6.8172	5.1484	8.4401	4.8546	11.4008	2.3167	6.514	7.3171	5.9525	8.6992	9.5053	4.2037	2.353	4.3198	9.5203	9.8726	6.937	6.3605	16.3568	5.1479	14.0928
TBXAS1	77.6781	8.4693	5.2642	23.5928	24.8571	28.4375	21.5134	35.4051	11.6497	13.2022	15.8822	8.099	36.9142	23.8171	14.5428	24.7603	13.2645	8.8705	24.9354	23.3491	22.039	56.593	24.5615	2.9234	18.6243	16.4426	11.2618	5.3845	38.2634	27.9785	18.9115	9.4003	8.0409	26.1848	46.9115	28.9385	5.1209	14.7343	17.2023	4.333	13.4824	24.1458	11.603	23.9077	28.2695	13.6551	7.7278	14.8378	12.9914
PARP12	31.5441	16.0411	10.4961	21.12	16.3726	23.1967	7.4534	18.2064	31.1113	29.4568	16.3076	3.5019	43.9734	19.2383	94.0689	44.2434	3.379	13.4687	10.9889	26.466	9.3938	13.831	21.1706	5.8539	17.891	42.1525	10.1873	16.7717	17.1979	19.5454	63.3287	5.6856	11.2798	62.8309	53.802	13.2275	16.9969	8.6572	44.0323	28.6176	11.146	15.6545	37.1156	9.4815	20.6853	34.0568	6.2083	10.1577	25.8524
ALDH18A1	33.6649	66.7231	29.9845	43.3275	40.2527	38.1146	39.8466	40.2924	95.6388	43.9376	31.1714	119.694	50.4985	55.5546	46.0769	51.9671	55.4413	30.4956	43.2853	34.4917	38.8935	32.9967	93.5434	203.844	59.5053	45.7884	62.5308	129.422	38.7998	108.238	51.0224	116.048	63.0165	37.3126	84.2514	50.4429	45.9145	54.8953	46.8173	48.0246	48.9537	31.6882	70.2003	83.5553	59.7255	52.635	83.4732	65.5393	47.4955
TARBP1	7.6501	14.048	4.859	10.4066	8.9476	5.7901	5.0805	6.8447	10.0736	12.8113	11.4919	10.1074	16.0954	8.3678	9.137	12.127	6.1161	15.708	6.9434	4.7112	5.4587	7.6315	7.2727	17.0649	15.6421	17.3754	11.1	33.0133	6.4495	7.371	11.4068	12.3213	16.6796	7.9518	19.9862	5.8086	14.1133	6.0555	11.548	23.1856	2.8334	3.9354	7.906	18.3343	10.6128	9.2619	22.2264	8.3979	30.282
GATB	5.695	10.028	13.6196	7.4639	8.6477	8.0646	12.316	8.8862	13.0411	10.9776	6.599	16.9001	42.9944	13.0591	9.5325	9.1835	12.5325	6.6529	7.0537	11.0035	10.7095	5.3107	8.0141	4.6842	8.2533	10.2855	12.4978	7.1519	13.0117	4.3181	10.8726	14.0296	11.329	7.6702	7.2214	5.7481	13.6756	8.5243	12.2809	8.2447	10.6862	8.0107	8.7661	8.8726	7.9616	6.6808	6.3907	7.9421	9.631
MXD1	47.8844	12.062	9.2524	14.9982	12.8088	10.6927	10.5759	11.2272	13.2362	5.5131	9.7741	9.941	7.2091	11.0646	12.417	16.271	4.8701	11.9001	19.0291	6.6005	8.9819	21.3597	9.402	24.9035	21.2828	11.3938	12.0566	8.3247	15.9844	21.3251	13.5678	17.9804	11.7117	10.4901	7.7221	22.1178	7.6673	20.4043	5.1617	5.9496	8.8988	7.0812	18.1773	17.4371	10.1738	6.6889	14.5716	14.5565	16.812
CDK17	25.9211	38.2237	21.8545	27.3914	25.4217	20.9165	27.6124	20.1253	20.7726	23.2929	13.5177	21.6744	43.5603	29.8605	31.6329	31.1352	12.8624	14.8117	24.4436	10.7899	27.6147	14.7562	18.2974	14.4414	28.251	29.5296	31.4406	9.3433	21.5079	21.1892	30.2754	53.1299	32.8987	21.6354	20.6825	21.8424	52.8346	31.7991	28.2293	19.1963	17.0123	40.7027	29.9428	24.2111	25.2826	26.0687	33.8629	26.5353	50.147
DNAJC25	11.885	16.7817	6.4521	13.2183	11.0767	6.7848	7.0012	11.551	9.2462	5.0302	11.578	6.3878	18.7467	12.9289	10.3116	14.834	2.9983	5.64	13.6392	9.8617	7.597	8.3249	16.6796	28.2271	14.6028	8.4348	10.8659	18.4267	18.923	12.6736	25.9612	16.6875	12.8023	19.5745	17.2086	12.4312	12.4218	16.5883	9.213	10.7934	11.8936	32.9374	18.6587	9.3105	11.7139	7.5788	12.6675	16.4654	12.7439
SLC2A3	113.245	28.3913	41.8874	28.0399	24.2383	32.6028	31.2311	50.5035	36.7112	22.4334	29.9375	17.8885	13.3802	15.2502	12.0202	39.6415	4.9958	9.152	56.1859	17.3004	20.1537	41.9656	111.859	28.3453	55.2135	12.9322	36.8958	57.082	71.5828	195.145	12.2328	13.6495	32.2714	56.546	32.8233	155.292	9.1365	141.342	9.8657	3.7764	59.6535	39.5849	89.5524	24.837	26.3915	20.331	33.2712	95.6967	32.469
PSD	14.664	19.0096	9.5174	8.522	38.7986	52.6347	31.5351	3.7148	8.9794	13.1728	7.828	17.3477	2.6262	5.8035	29.2248	12.5651	20.0774	8.7603	10.2085	12.6753	42.9219	4.0369	5.8115	22.9384	3.6209	16.5109	12.322	8.7684	2.5358	1.5466	8.1717	4.0001	33.7206	3.3185	0.8721	2.9203	5.0389	16.621	27.6752	0.8237	24.8159	9.3732	16.8585	30.5953	10.5051	17.7626	30.2924	17.2508	10.1709
CTDP1	20.406	12.2561	7.8375	17.6556	12.3511	13.5423	12.5283	16.9639	21.7145	11.8979	12.7184	25.2054	11.4546	16.3001	15.8987	16.2121	4.3769	12.7272	12.8657	8.9058	16.3363	10.3731	16.3212	15.6144	17.7106	17.6014	19.7861	19.6157	6.6853	16.5447	13.9453	13.8555	23.9433	13.2319	15.0136	19.3781	13.2418	18.7671	11.6264	10.6541	14.4028	9.1948	26.1798	22.3262	17.73	15.9991	28.641	13.9356	15.1837
YBX3	55.4448	44.2008	44.9123	61.4178	33.497	57.9905	25.6328	54.921	55.1191	46.439	21.403	29.7481	18.3309	38.5087	39.0406	32.035	19.428	44.8358	52.7085	24.5729	20.0864	45.1844	50.3896	96.786	50.7337	21.5585	25.0093	27.1592	25.9024	114.288	28.605	17.5441	34.1422	86.6741	45.966	79.7971	43.914	78.0068	10.3307	20.8317	55.9765	42.5733	51.0246	33.3662	34.7354	22.8727	45.7261	61.768	69.259
STYK1	0.4098	3.8646	0.0245	0.3379	0.7731	1.6852	0.2789	0.0715	0.2054	0.1465	0.1531	0.043	0.0452	0.2077	1.0314	0.84	0.1091	0.17	0.3071	0.403	0.2363	0.2599	0.3183	0.0503	0.1161	1.0216	0.1995	0	0.1437	0.1622	0.2066	0.1958	0.974	0.1989	0.7688	0.057	0	0.8217	0.0478	0.0494	0.2191	0.3036	0.0916	0.2956	0.3337	0.2917	1.2726	0.2615	0.0482
WNK1	82.8444	57.6661	13.5681	42.776	48.3395	28.3404	26.5482	37.3034	57.0283	28.0373	20.034	32.2282	69.3254	39.4028	34.9697	68.664	10.6484	22.6431	30.8867	11.228	23.5864	19.6326	37.7704	81.6253	58.0329	47.7044	51.2768	42.0377	18.1586	37.491	62.9089	59.4757	57.7803	44.5384	46.2366	54.5759	59.0292	87.3896	38.1843	29.6113	14.6873	45.4852	46.8657	29.8938	45.4686	43.9414	46.8157	39.8562	60.5608
RPS17P5	0.3291	0.8065	1.4485	0.1583	1.0028	2.7064	0.9407	0.8035	0.1443	0.4116	0.9681	0.7248	0.5716	1.3623	0.5929	0.7455	0.552	0.7964	0.3984	1.7798	0.3321	1.6433	0.8946	1.4836	0.1958	0.1958	0.3739	4.3558	2.0196	0.9769	0	6.605	0.4106	1.8865	1.8521	1.9234	0	0.433	1.0069	0.6244	1.2929	1.1944	0.579	0.9584	1.6078	1.6397	0.2495	1.2248	0.4067
CCAR1	23.8551	28.7082	14.5336	23.2885	27.1335	15.6275	14.5854	16.2997	25.8634	16.5881	17.6982	30.5646	44.8514	37.2443	26.2305	24.8737	11.2505	23.4027	23.8495	12.3772	21.6696	15.1228	23.2643	51.7077	27.0945	27.1812	46.1828	34.3903	19.6651	28.839	26.2882	57.875	37.3259	15.6395	11.9231	24.4951	29.8344	24.5805	29.6963	27.6222	15.0113	24.3128	36.8199	42.1439	25.9836	22.8831	42.2594	25.617	46.3216
OGFR	51.2995	44.9435	33.9545	67.3258	46.5369	42.5062	41.4873	39.027	41.0773	63.6622	39.9698	40.1874	44.322	33.9092	59.387	45.7172	9.4041	38.9328	42.6418	24.2468	41.3809	24.2402	41.8238	52.396	46.518	51.6043	70.4597	48.7564	22.0458	44.5706	43.737	23.1399	57.1656	39.3058	50.3351	41.599	52.1039	30.2467	27.1711	51.4858	35.2095	29.2418	70.1392	41.0835	47.8172	56.2356	56.5558	34.1791	80.8453
GNA15	48.3809	9.2515	4.5082	18.5081	16.496	28.9793	5.7509	28.4309	12.5733	7.0455	16.6422	8.5664	8.979	9.2007	9.2848	14.5007	8.29	4.0129	26.9239	17.0014	5.5124	39.2094	23.9171	1.4763	12.9709	4.816	8.5602	1.9366	34.1214	39.6114	10.2613	3.426	6.4503	19.8198	27.0098	38.3752	2.3754	13.8936	7.3714	1.8506	19.5983	19.3453	12.3284	16.9598	14.2966	8.3229	5.4732	20.0759	8.7995
CREB3L3	0.0507	0.1988	0	0.0488	0.2318	0.1043	0.0362	0.031	0.0445	0.0317	0.0249	0.0279	0.0294	0	0.0305	0.201	0	0.0245	0	0.0499	0	0	0	0.0653	0.0302	0	0	0	0	0	0	0	0.0633	0	0.0285	0	0	0.0334	0	0.0962	0.0285	0.0263	0	0	0.0619	0	0.0384	0.0377	0
PIGV	11.6386	5.7609	6.1395	8.3253	12.2976	4.9363	6.4873	10.7333	11.1179	6.5777	10.336	11.5702	23.3781	10.2093	7.5938	18.4141	7.3897	3.8845	7.737	8.9152	4.7765	8.8298	12.0585	6.9068	10.2034	13.2209	9.5593	3.3291	15.4922	6.9778	12.4961	10.8996	8.9867	12.2343	13.2808	9.9397	7.3183	10.8764	20.47	8.1558	6.0828	10.943	10.1921	5.4341	6.2838	5.9813	8.7557	7.2677	8.3217
PTPRU	31.7884	9.1598	6.8862	13.9944	3.5411	10.7828	10.8705	25.5982	2.0263	1.9729	8.5215	8.3975	1.745	12.6317	4.7184	17.1606	1.6403	0.7489	2.8583	1.6005	2.5347	18.0273	43.1628	1.7341	11.262	3.0839	6.3689	7.9123	3.1816	43.007	6.9265	1.3107	6.7316	9.2537	10.7662	100.046	2.3942	23.2406	3.4551	0.5846	14.3109	1.9691	7.1064	3.8858	5.9393	10.3373	2.1331	15.5256	14.2782
SNRNP40	21.2436	69.9947	53.2809	41.2361	29.7524	26.9166	40.8302	34.9594	35.0451	42.9444	35.5304	56.4307	61.5144	70.7415	30.5362	51.0774	68.2556	48.1325	47.6726	78.9229	66.4062	30.4727	54.4618	57.0193	38.2063	53.9586	66.3775	66.5232	61.3073	38.1451	34.327	71.9292	52.1277	28.4711	53.4431	29.0975	44.763	33.9978	69.6044	33.1393	44.3174	47.176	62.4186	41.7902	40.5029	36.1002	51.9391	48.185	52.8254
RIMBP2	1.9678	2.4335	0.4285	2.0869	2.147	7.5197	2.7728	2.224	0.1951	0.5044	0.3545	1.072	1.0386	0.4359	2.7644	0.4725	0.5676	0.7875	2.761	0.4649	0.7578	0.3704	0.3629	4.111	1.1584	5.1454	0.4266	0.6442	0.2902	0.1238	1.0581	0.3489	2.2296	0.2392	2.982	0.508	2.1166	3.2571	0.1872	0.0792	0.8663	1.4205	0.5301	1.296	1.223	2.096	2.0035	0.8488	2.2513
COL11A1	8.7729	49.1043	0.2229	2.6639	13.9662	8.7757	11.1036	0.5139	2.2923	0.2032	4.5691	63.8285	9.7733	4.0527	15.9744	1.2212	7.6056	2.3017	1.8416	4.3352	0.5664	9.4645	22.4509	81.766	25.0176	10.8326	0.4446	270.991	2.6829	202.116	17.8138	28.1607	19.1646	0.3669	0.8146	1.2625	0.4367	1.7587	0.3976	1.0181	4.0367	0.4748	10.6717	66.8956	14.6839	0.975	60.2948	99.7352	3.2762
QSER1	13.8353	28.0675	11.7107	17.5538	11.0897	8.6552	12.3768	8.8285	14.1287	12.9783	8.1349	14.0158	17.0673	20.0909	8.7302	18.2848	8.0249	11.4325	12.6142	6.0399	16.2228	6.2489	14.3881	13.1757	11.8496	16.7164	22.2968	21.3835	7.539	18.9057	19.5537	15.2863	24.2425	7.911	18.8779	14.1457	18.4561	20.3832	13.1661	11.8323	10.1344	12.3114	21.8021	11.1562	17.53	19.7178	21.8216	10.0604	34.1418
MPC1	134.831	206.718	525.302	262.827	165.178	149.456	153.923	153.844	233.987	115.956	79.8363	255.02	151.192	204.876	145.674	268.498	188.461	193.567	231.519	219.268	272.395	156.555	136.93	85.1321	114.868	140.521	285.481	61.4991	217.247	80.6433	174.911	286.958	89.8844	180.949	73.1719	132.039	444.211	136.731	169.315	230.956	107.573	281.218	79.104	140.684	81.1486	131.873	124.594	216.308	263.323
ACAA1	26.0276	24.2005	31.2596	31.3988	33.2881	29.4469	29.1263	39.0531	41.6035	38.6982	31.6818	27.2784	27.2492	28.8403	32.8621	40.3844	21.4677	31.9985	32.9394	28.0746	29.0023	20.8515	28.9381	21.3813	31.7475	35.7423	28.0123	17.1313	38.4519	20.5626	34.4411	30.1964	45.2641	21.8322	17.3976	21.3553	31.1245	27.684	48.4796	34.3905	27.2216	31.0762	23.0502	28.0652	25.7323	34.4335	24.7861	44.8947	30.1332
BCAT1	39.4214	22.1278	87.9342	67.2152	12.1682	9.8185	22.0403	40.8895	28.6217	77.8462	24.4857	8.8274	5.618	93.0228	10.3063	4.8295	2.9201	27.6733	30.4945	11.9134	32.1322	27.8011	81.4197	24.7341	33.2701	69.57	88.4597	71.4208	11.0733	33.583	7.8523	8.971	34.378	14.1153	22.2563	84.6449	26.2908	43.0804	5.1318	81.9149	36.2681	29.1278	93.2414	20.9309	28.1441	44.8194	50.2579	28.8231	88.1736
HDAC7	29.9152	16.0355	8.6061	28.4452	23.6406	21.8275	10.1675	26.6481	17.6106	30.9883	22.736	7.8188	14.6806	18.5871	14.1159	25.5659	5.9284	26.549	24.5343	9.502	14.1665	19.2466	20.7346	69.7336	29.2974	20.3374	19.3124	31.3705	16.2012	31.8604	18.2357	9.5682	35.9836	18.0385	33.5286	32.1116	15.5495	25.3937	8.2756	22.2973	16.038	20.4267	32.83	21.742	24.2159	20.1817	11.2392	15.9459	32.2809
LZTS1	16.6716	33.2408	21.1145	48.5417	15.87	39.1877	34.3892	35.0184	294.711	44.4995	36.5479	17.6594	7.5335	34.33	12.0966	19.9493	4.1839	38.369	57.8714	27.1535	31.0602	12.4942	167.347	34.7959	41.847	53.2603	51.8467	80.0435	7.2205	72.674	8.9675	10.6853	46.2556	15.4829	36.671	341.505	37.4717	42.5267	3.2973	9.4645	62.2544	16.8371	22.9508	23.7393	61.0452	76.912	58.5411	13.6096	83.1952
PRDM6	0.1818	1.0268	0.1464	0.2309	0.3251	0.2692	0.1455	0.2397	0.1403	0.3184	0.1854	0.1201	1.5243	0.2237	0.4892	0.3131	0.0407	0.3943	0.1761	0.472	0.1762	0.2179	0.2135	9.2845	0.7011	0.4327	0.1405	4.0915	0.1964	0.7514	0.77	0.5109	0.2087	0.2409	0.4257	0.2551	0.9742	0.3828	2.2699	0.6992	0.049	0.2414	0.1962	0.2711	0.3731	0.2537	0.1434	0.4331	0.8359
WNT8A	0.0337	0.0661	0	0.0324	0.0342	0	0.1928	0.0412	0.0887	0	0.0331	0.1114	0.039	0.1994	0.081	0.0382	0.0377	0.0653	0.0408	0.0332	0	0	0	0.0434	0.2407	0.1203	0	0	0.0828	0	0.0446	0	0.1262	0	0	0.1478	0.2933	0.1331	0.1238	0.0426	0.0757	0.035	0.0396	0.0393	0	0	0	0.0502	0.1667
SPAG4	9.3495	14.2108	35.8857	6.8484	13.3589	3.292	10.053	10.0528	21.5866	12.2302	11.8591	5.5415	3.741	1.0145	1.3737	9.3592	2.5259	1.9374	13.1533	7.535	4.4435	12.088	19.5862	9.7965	8.5398	3.6057	11.2061	6.4335	10.5281	13.0029	3.8591	2.152	9.846	21.308	6.1471	8.0631	0.5968	9.5559	3.4641	3.0016	21.663	13.5499	10.4974	4.6299	3.4224	1.7808	8.3685	13.0251	4.982
NCKAP1	26.5582	48.1321	34.3487	33.924	36.4317	23.7565	27.397	31.95	37.4041	31.5134	19.0351	41.9837	58.9935	47.5783	40.2994	35.2609	23.0654	21.7347	33.0146	24.9551	38.2422	12.4148	40.2654	26.7948	41.3122	34.4091	46.2103	25.4104	24.12	30.141	55.5372	85.7541	46.3444	27.2482	25.9384	36.8766	39.6525	57.0806	43.7468	24.0033	22.8006	40.16	53.3189	36.5724	28.9029	30.8578	39.9958	48.7427	47.6814
MRPS35	58.0199	110.313	140.554	95.8645	83.6632	63.9361	110.023	93.8488	101.631	89.7525	79.3343	170.457	134.764	171.477	89.7008	88.4102	132.176	86.6014	110.372	123.308	149.748	90.8995	114.186	142.84	95.6562	88.1047	156.168	114.18	144.307	74.7588	94.772	146.785	115.531	133.292	92.5989	81.1687	193.192	85.1315	138.693	76.5534	122.559	191.106	146.478	96.3218	86.7556	77.6449	119.955	121.176	128.441
GUCY1B1	16.9536	40.0817	5.8012	19.2394	16.2345	25.2677	25.6427	24.0639	10.6123	12.4544	12.2008	14.3396	16.536	26.112	18.5231	31.0017	28.5523	13.6428	23.6361	31.8695	37.344	28.899	24.931	3.9685	26.1898	14.4794	30.2436	5.5198	17.2155	26.4572	20.9472	31.4306	36.7202	21.0339	70.2405	9.2274	6.425	21.9942	7.4994	16.1257	17.3485	23.5472	14.7152	27.2262	31.8508	28.4543	32.3961	28.255	19.0368
SFSWAP	11.5458	18.5232	7.3058	15.9254	14.6741	9.4573	10.1545	10.3759	14.2041	13.0768	14.1078	23.9806	12.3969	12.8039	15.2966	17.0373	6.1194	19.6656	12.2334	5.5565	11.4448	6.8423	9.9673	34.0773	19.48	18.7447	17.2159	19.1571	7.5603	11.6928	13.6339	15.2211	34.1711	8.5119	14.0674	12.9691	29.8661	12.505	9.2124	23.8321	8.761	11.2534	20.9854	27.6709	20.0997	17.6008	24.1343	14.1681	32.2033
TNK2	20.4278	30.7	13.8933	26.802	30.8727	21.8004	23.6808	14.8656	16.807	18.9258	21.9497	23.4615	16.3845	26.165	85.3101	27.0375	18.7975	58.4359	20.8742	12.3297	39.6143	9.8191	13.7232	31.5178	24.9215	52.344	22.8893	16.0009	6.6755	16.7177	53.8084	15.9005	101.089	17.9707	25.7033	26.5401	21.3713	21.5482	10.0242	32.3701	8.6032	10.0575	28.4507	91.7805	60.4148	54.3882	90.2355	50.1393	31.8977
MON2	11.4656	11.9715	7.2703	11.7874	9.0058	5.3611	6.2615	6.5049	7.5028	7.4507	6.3468	8.3789	12.5235	11.1067	7.6385	10.4462	4.8193	8.2864	7.8665	4.819	6.4558	6.3777	7.3709	24.7533	11.9674	10.9824	9.5393	11.2917	5.9894	9.0248	10.8117	14.7665	12.7469	5.7731	10.1407	9.5986	16.4508	12.7643	8.6654	8.5581	4.4703	10.6552	11.61	12.141	9.4112	8.0731	10.0576	9.6237	19.3496
CDH3	1.348	30.3284	0.9588	1.1691	0.6621	0.7269	3.8533	4.2355	0.8332	0.3731	1.6793	4.9886	5.1558	1.5682	2.7338	1.5143	2.6936	1.0695	1.8459	0.8801	2.9213	0.6621	0.3244	4.0277	5.0882	0.723	1.9079	3.5098	3.2819	1.7056	10.9069	4.9342	1.0753	0.5489	2.8232	1.5822	2.2871	3.024	12.2645	0.2935	2.0215	0.676	0.985	11.8548	5.1282	6.7439	7.691	7.8462	3.8232
ARSF	3.9275	8.8347	15.5073	2.8702	25.3271	67.2298	21.41	9.1065	27.9789	13.4803	2.5973	0.5029	51.2932	6.1578	8.9228	10.0351	1.1235	0.7368	14.5223	16.9454	12.6586	2.0271	0.4304	0.3922	4.2388	21.1536	1.9369	1.0075	19.0586	8.4957	1.8935	1.3749	7.1796	4.8483	0.4798	26.2028	59.261	7.6517	2.3474	19.1776	2.8365	4.9885	2.4285	0.4611	3.9418	3.7166	5.0327	1.4051	3.0852
GPBP1	42.2488	81.4117	56.303	54.1916	47.7276	39.3268	56.6202	39.3836	47.4527	44.9671	37.3993	54.761	87.6778	78.7649	57.4858	77.0495	37.212	50.8471	51.4364	32.7629	59.7298	28.1429	35.6078	40.5383	61.2846	65.7516	69.8323	41.6692	46.6239	44.7967	57.2372	120.751	68.4126	46.6202	55.3558	50.2745	75.5641	59.9594	68.0053	49.9872	35.0229	52.0411	92.2046	66.1363	56.6581	44.0604	85.0559	69.198	93.256
DGAT2	5.7077	5.1125	0.8439	0.286	2.0187	3.318	2.9621	2.9552	1.363	1.1048	0.483	4.7328	1.2195	1.7279	1.9791	5.0507	1.3297	0.2878	1.2545	1.1777	0.6514	4.8067	0.2309	1.1269	2.0012	2.8193	2.2579	6.0707	1.5012	2.4508	4.7654	1.2785	1.0491	1.3525	2.2181	1.9236	0.4728	0.447	0.5821	0.6338	2.8411	0.3787	0.4483	0.9895	0.581	1.3331	12.636	1.0369	1.2176
ZNF112	5.7049	13.1865	6.2093	14.6175	6.7338	4.4479	5.835	7.3694	3.9164	9.0993	4.8071	4.1883	13.7366	18.2618	9.4088	6.2246	2.7899	6.8058	10.9195	4.512	8.4157	1.8004	2.9594	3.8878	7.6191	9.527	15.0432	6.1194	6.9809	5.1168	8.057	7.7035	10.492	6.8454	4.3204	12.1852	13.3526	11.8224	8.6259	9.2018	6.8932	9.3716	14.407	9.6744	8.0122	7.9104	7.3552	9.0386	19.8782
CS	63.7772	109.952	56.2812	82.1235	53.6793	77.8441	84.126	55.4286	105.688	85.0288	62.8968	112.516	93.5929	83.0127	78.7577	98.9898	74.7568	85.0863	76.3724	46.8842	88.5035	43.9569	76.4987	192.457	93.1899	93.3204	100.632	98.2834	47.7847	79.8397	85.6979	115.565	114.723	80.553	72.0843	90.1707	125.622	85.7133	60.6604	84.2627	63.9594	67.7796	117.451	111.759	89.8754	78.3071	71.8755	84.4551	101.095
LTK	0.4615	4.1852	3.7728	2.7563	0.5664	3.7957	1.9515	1.7138	0.2529	2.0925	2.0176	4.8283	1.3805	0.2957	1.6861	0.501	1.7634	3.3507	3.4688	0.4728	0.9703	0.4481	1.401	6.9853	2.4714	0.755	1.6166	16.5447	1.0858	1.8953	1.5522	0.2895	2.1594	0.7594	0.6927	3.0066	0.1338	4.6559	0.8708	0.3162	0.7771	0.2393	1.8271	1.2322	4.7446	3.9285	0.3791	1.6319	3.2082
MRPS24	0.206	0.3534	0.5829	0.322	1.177	0.5295	0.4785	1.2261	0.8129	0.8052	0.6313	0.5388	0.4174	0.6092	0.5258	0.4375	0.2304	1.022	0.9664	0.5318	0.5717	1.0287	0.672	0.4644	1.3176	2.1446	0.3511	0.5113	0.6954	1.1008	0.5793	0.6461	1.7671	0.8857	0.8696	2.5586	0.7615	0.7116	0.5358	0.7166	1.7054	1.0949	1.2989	0.48	0.692	0.6415	0.5858	0.4217	0.8274
ELMO2	46.7399	63.1291	26.4919	59.6648	63.1753	34.6482	53.2492	46.837	52.5412	48.9135	31.6017	61.467	75.3292	36.4818	57.1666	58.3347	23.6361	31.3251	48.9095	29.15	33.7457	18.3951	37.3785	71.3084	50.6659	51.5877	69.6537	48.0184	27.6541	21.267	54.4425	65.0526	67.9416	29.7912	31.7755	34.6309	50.519	44.5761	39.9404	59.6847	25.6209	44.4489	50.0035	50.3843	37.1144	50.9833	70.8049	39.9655	47.5743
WAPL	32.1923	23.2468	8.5776	19.9608	17.8492	12.5288	10.6408	13.8209	26.1045	12.0035	9.0359	20.5215	21.5559	20.4651	17.5035	20.4002	8.0544	8.388	14.9011	9.1533	11.4904	14.7646	18.105	25.7803	19.1371	16.8607	18.3336	17.2659	12.9004	24.4511	19.9862	41.984	18.0429	13.4843	24.4059	20.8577	13.8411	22.3137	13.125	9.9585	9.3083	13.566	23.0942	25.2264	19.0739	12.6742	18.0162	16.41	23.3516
VMP1	99.3875	57.9102	81.4597	89.6228	62.7564	42.8542	58.2524	77.6298	68.6764	74.0064	131.022	55.9588	69.0115	81.8589	45.2937	53.3516	102.993	64.1314	106.293	82.0328	77.4152	182.01	59.3971	74.6148	137.755	33.0012	94.9825	66.8312	133.735	72.2833	50.0163	66.0045	92.8056	114.709	111.763	61.1403	44.2632	51.5268	55.9439	45.727	85.8216	75.3057	73.5428	69.1711	75.7044	47.7051	37.8628	65.1809	82.9868
APPBP2	19.9024	27.4497	18.5162	24.284	15.2855	16.4684	20.549	17.3281	24.2912	19.4421	12.6131	28.8164	36.0841	32.6523	29.7508	24.803	16.29	21.7361	20.6923	15.8797	25.1675	11.0274	15.906	36.4609	27.3906	24.0577	34.2543	21.1587	17.6298	12.187	27.5845	46.5941	28.491	20.0189	4.8748	21.8405	29.5301	29.4392	26.3676	34.2055	15.7567	22.5817	29.6915	29.0138	22.8829	22.5422	24.7368	20.7063	39.468
POLD1	11.8919	36.5878	18.412	21.3082	6.3434	21.9882	19.4863	11.9267	21.631	19.6046	6.9377	13.3053	14.0688	24.0751	11.7504	31.0845	7.486	21.3104	16.9498	16.6176	57.2029	8.1531	19.2924	19.051	12.386	11.9141	23.526	50.606	7.7156	17.3842	10.8747	7.783	28.8261	10.6774	21.9166	14.1355	19.3835	13.0158	10.3574	11.3412	20.2667	7.5205	22.5996	20.1306	22.1362	15.3893	17.6835	15.3744	17.0162
SEZ6	16.5872	21.0489	6.6358	34.8924	8.8637	85.7318	533.525	10.6701	19.8125	28.6318	5.8239	17.8787	17.7022	12.9938	29.7708	111.254	4.5994	41.0706	55.984	20.2224	208.952	4.0535	5.4432	1.8822	6.5525	121.72	54.9327	6.5363	5.779	1.1567	13.6957	12.4233	97.8744	2.5164	2.1778	4.8632	577.682	66.2248	31.0624	139.519	20.7143	7.8148	234.909	9.2362	236.87	206.785	161.659	3.9881	6.5708
EIF4B	168	169.368	102.426	131.022	105.642	91.4994	131.785	97.7166	100.558	65.9973	69.8791	179.327	111.171	134.042	76.1936	121.388	68.0494	74.5902	111.003	72.2139	125.719	74.4457	126.377	367.115	135.878	109.999	131.442	241.749	111.434	149.195	127.342	254.54	146.208	121.773	135.965	235.194	108.929	169.871	73.8184	65.7693	62.5042	139.305	241.259	139.42	125.091	70.5562	124.897	175.781	197.043
SLC6A16	0.9914	8.0501	0.5175	0.6478	1.4059	0.3846	0.3743	0.8449	0.6561	0.6083	1.6507	0.3914	2.6857	0.3982	2.2018	4.9577	2.1545	1.8107	0.3623	0.6254	0.453	0.685	0.7932	21.9499	1.9588	1.669	0.6163	3.3424	2.5255	1.5548	6.6582	0.7509	0.9802	0.5004	1.5791	0.3553	1.1713	0.5661	0.5265	0.8281	0.189	0.3686	1.1629	0.8063	0.9596	0.4194	0.5106	0.1949	2.9819
BICRA	9.7102	14.7068	4.4476	13.2719	4.8516	9.2641	10.4965	6.375	8.6296	11.9702	7.6976	5.0869	4.1657	7.994	13.1	9.0301	4.238	17.4634	11.7766	4.3535	10.7861	5.7557	6.2667	27.0851	9.8091	6.2853	9.0373	14.3897	2.6795	8.8342	6.6672	4.1625	15.3404	3.9157	9.1412	12.2107	11.6957	13.6157	4.4671	7.9191	7.5375	5.4332	14.4835	15.31	10.303	9.9853	8.3826	6.071	18.3882
SPHK2	12.8033	23.0109	20.2044	25.7284	10.1335	19.249	18.4434	16.0944	24.5503	24.7469	14.8876	17.9869	12.8455	26.6658	17.3642	33.1793	9.9948	18.4497	18.2186	14.216	28.2538	7.2896	16.3027	15.2543	13.1216	19.1267	24.3306	9.0943	14.755	7.0708	14.7983	10.8753	23.4043	12.3111	12.1858	21.5156	20.1523	23.3444	23.3121	15.756	16.0015	12.9295	22.5536	22.3861	15.9655	16.6998	14.7233	18.279	25.0034
RPL18	255.444	485.174	1284.79	568.134	258.681	449.333	1045.09	371.777	347.484	618.894	333.9	585.41	197.829	832.505	487.341	386.8	1546.51	1034.67	637.46	1202.76	1121.42	569.114	464.861	1150.4	360.16	207.242	633.128	1311.09	480.259	347.237	276.199	332.312	491.714	541.943	390.765	547.361	665.465	385.863	381.403	364.572	1161.33	823.211	571.282	664.192	319.655	393.383	447.385	613.165	626.575
CA11	35.5676	65.373	88.4632	112.3	127.757	173.634	110.351	38.4522	55.1168	52.3818	46.3094	25.9092	35.3913	237.801	162.305	117.028	43.5164	41.108	53.2496	68.5936	83.0664	14.4703	26.3332	122.957	24.5898	44.2032	41.4253	26.7121	43.6137	44.8551	41.9977	17.4832	114.581	27.995	37.0845	72.7385	61.4475	123.152	64.9341	37.1329	123.178	52.0165	69.5211	85.8442	29.9168	66.865	71.6221	65.2769	101.721
ISOC2	14.042	36.6986	81.632	38.5891	37.3272	33.7554	48.608	47.4868	51.643	66.9749	43.1434	31.4968	24.8118	54.2562	41.2685	31.1022	56.0667	48.9302	40.5445	57.8982	77.6154	24.2853	52.6782	20.4808	21.0951	20.4385	51.5075	50.4964	38.8822	39.4055	30.1085	16.5064	42.1661	28.9281	35.6063	27.5276	46.5455	25.9114	58.3767	40.5493	79.0305	31.887	38.9093	33.3911	43.5285	33.1234	28.5703	32.0828	45.0761
U2AF2	107.061	211.077	203.994	211.858	141.082	123.34	201.302	170.806	178.134	191.127	116.03	183.259	142.171	277.351	165.325	195.196	130.065	195.965	172.44	171.293	287.058	79.1104	135.549	110.278	153.386	218.341	255.185	254.85	106.904	143.84	145.187	108.602	245.242	107.444	118.968	193.184	234.91	179.332	162.184	158.541	201.624	159.295	248.468	232.839	218.54	158.634	197.583	178.884	265.96
EPN1	43.6694	40.9797	33.5154	43.1992	28.1989	44.1131	34.8114	40.6815	49.8453	42.2643	30.9296	25.18	19.7509	44.0106	35.9597	32.939	17.2555	39.4239	39.8432	21.8702	64.41	22.3282	39.5404	16.3318	25.5312	40.0254	40.536	42.1943	23.3879	39.7942	24.9821	15.1829	44.8624	23.4684	30.2379	39.6194	34.5431	41.861	27.7737	22.5393	36.4584	24.1386	42.7264	34.7933	45.4764	31.0838	23.73	32.231	34.3134
MED29	99.677	151.254	98.1516	159.303	86.1102	101.534	108.751	130.911	109.823	114.784	82.6662	117.508	210.764	141.742	126.403	263.295	53.3278	92.2719	121.942	82.5235	108.567	54.8963	80.6796	37.8424	103.234	173.283	182.749	79.6223	124.963	61.1724	130.671	125.388	133.247	103.278	63.6187	127.044	220.682	154.443	226.105	151.71	89.0756	150.479	135.588	82.7716	81.2923	115.623	107.856	106.921	177.552
AHRR	0.0285	0.0558	0	0.0411	0.0434	0.0293	0.0712	0.0174	0.0437	0.0178	0.0279	0.0078	0.0577	0.0337	0.0256	0.1209	0	0.0344	0.0948	0	0	0	0.0309	0.0917	0.0169	0.0339	0.0243	0.0942	0.0349	0.0422	0.1601	0.0357	0	0.0181	0.0561	0.0416	0.0743	0.0187	0.0174	0.009	0.016	0.0074	0.0167	0.0166	0.0174	0.0709	0.0755	0.0212	0.1231
GSC2	0.0256	0	0	0.0246	0	0	0	0	0.0224	0	0	0.3098	0	0.0605	0	0	0.429	0.0495	0	0	0	0	0.0278	0.0988	0	0.1217	0	0	0	0	0	0	0.0638	0.0326	0.0576	0	0	0	0.3756	0	0.0287	0.0265	0	0.149	0	0	0.0388	0.1523	0.0632
ZNF275	17.5105	35.0834	10.3631	24.224	16.4382	20.195	12.614	13.4602	23.9605	15.068	13.9541	27.8763	33.7476	16.286	27.7525	30.8188	4.3218	13.4404	13.8465	6.9119	16.5483	4.5536	14.1659	22.4916	30.0933	34.9202	21.9241	33.4838	12.7236	20.1661	41.1951	42.2153	24.85	14.1087	13.7555	18.145	24.7251	31.3462	21.8938	18.2082	6.8446	28.3786	38.557	29.0293	19.2035	23.136	27.8422	31.2455	25.7737
MTMR1	16.8258	30.2543	14.356	24.6763	27.618	15.2686	13.4347	17.7568	20.5033	16.6924	13.2529	32.7001	40.4511	23.5774	19.9675	32.9006	10.2265	16.6878	19.7533	11.8406	27.4719	8.1229	13.4736	16.3848	23.4053	31.554	26.4064	20.6417	14.5841	15.2426	28.7645	34.2283	39.7102	14.3935	19.3813	22.2447	23.1039	20.646	14.4377	21.0403	11.1818	29.2751	35.4911	27.1282	23.7388	26.2185	30.0697	22.8696	30.7176
GPC1	112.023	238.225	309.584	295.437	162.577	136.885	196.6	452.292	721.317	487.833	143.949	268.986	77.9594	376.171	268.003	70.0348	181.917	293.926	211.358	111.665	130.448	130.486	502.287	4.9986	320.377	185.064	368.656	30.7909	58.2184	316.661	244.873	138.109	464.66	126.056	92.1819	343.583	101.269	522.752	48.21	36.2851	306.099	168.013	249.548	202.452	202.717	355.602	226.596	282.7	139.441
ADCK1	7.2295	6.5278	4.9767	9.0652	8.3995	7.7711	9.1911	8.4699	7.6407	10.0734	5.9696	16.7886	6.9024	12.0612	12.0807	10.1855	4.6664	10.4481	9.0594	4.9764	7.5262	5.1934	5.8062	7.5153	7.969	10.0195	14.2792	7.7224	4.4524	5.9489	7.6364	7.8279	12.1853	7.2872	7.3954	5.7266	9.8617	8.1777	6.3797	5.3101	4.328	5.2348	7.171	11.732	11.5568	10.8065	15.1762	5.8724	11.3166
HAGH	18.4188	24.2782	35.6135	23.9779	20.098	20.6604	36.4817	20.072	31.7074	26.057	26.6174	37.6416	58.0035	26.5311	25.5755	36.6847	36.1289	20.8009	25.7224	31.2609	46.1556	18.9459	23.9533	15.1504	20.9463	33.0886	30.1199	11.7939	30.4256	11.7272	24.4641	27.1145	31.4592	23.6694	13.8606	16.1949	29.2786	17.9727	60.4625	28.3575	25.3463	29.0203	26.2177	27.5517	22.5531	25.9509	37.9234	29.7829	23.1312
RNF4	36.0439	52.4953	25.6324	44.8281	36.1329	33.555	25.9602	34.5807	51.3497	28.9843	26.7975	35.2923	51.8583	51.8715	33.9318	48.6518	17.9352	25.608	40.8473	20.375	44.1915	20.3738	53.0539	63.7206	36.805	37.6922	55.6752	45.7291	29.9553	40.0976	41.0397	46.5114	54.555	26.9468	51.5455	39.6028	38.0199	48.924	32.2956	31.1422	32.5649	29.8905	58.4017	42.4828	44.7821	22.6011	59.808	40.6998	44.589
CASP8	12.1976	6.2514	3.9749	7.543	6.9855	5.9076	1.7752	7.0948	6.6321	8.3584	6.2619	6.3385	5.688	10.294	5.0877	9.0495	3.4101	4.172	5.2851	7.3735	2.301	11.4782	13.8578	5.3248	7.2132	8.0719	3.1063	5.2139	8.3049	9.454	11.5535	2.9765	6.9734	8.3008	15.9418	8.5458	7.3518	6.037	8.0991	5.381	5.7949	4.902	9.1109	5.1289	5.4114	4.6182	2.0663	4.4156	9.5528
LIMCH1	28.3564	35.027	9.9337	44.9294	46.5554	19.1119	24.0016	23.4059	38.1758	22.2168	19.9507	29.4162	55.498	32.0623	33.6807	32.7062	9.2615	15.274	18.4366	13.6625	16.9901	7.0572	13.9987	70.17	34.5226	31.6404	20.2427	25.8507	18.4342	19.7049	50.9109	54.1162	37.6552	23.3847	25.0104	28.1945	43.0996	44.6637	36.3902	34.8265	6.7849	15.7284	14.2241	40.429	20.2917	14.6431	39.2633	18.1909	38.6553
INTS13	25.5892	31.4326	28.9524	27.17	30.4496	18.2292	20.483	23.8722	36.1213	25.1432	18.1193	31.8045	48.1797	38.6242	24.4883	24.3355	19.928	17.866	27.7377	19.4226	20.9512	15.5614	32.3585	25.3854	31.3903	31.1488	36.3755	45.3148	28.661	32.3395	25.7878	48.5624	28.8061	27.3149	45.3797	25.9103	47.0686	28.0975	26.3481	21.2073	25.9641	35.7988	33.1568	36.9949	27.6094	21.4323	38.9397	38.3571	33.5756
TM7SF3	56.473	52.5999	66.8494	52.001	59.6153	47.0458	33.751	38.3585	55.0603	48.4972	37.2434	50.5572	87.845	65.8565	32.4502	64.0751	73.9414	31.8076	44.3431	44.2581	44.6321	40.1981	76.4724	18.3193	48.8837	51.0938	64.6685	21.9561	82.6698	31.1532	42.4804	53.3066	61.5432	61.2213	53.9156	41.4189	54.2288	42.1936	89.8026	30.8086	37.2394	77.6116	70.5208	47.2887	39.7174	41.721	37.4015	60.8852	49.9373
DLX3	0.0989	0.3878	2.7054	0.5233	0.3014	0.1017	0.3888	0.0302	0.0434	0.1237	0.0727	0.1089	0.0286	0.1755	0.2376	0.028	0.4977	0.0718	0.1497	0.1216	0.1497	0	0.2958	0.5733	0.1765	0.2059	0.1405	5.8911	0	3.7582	0.0327	0.1241	0.4936	0.0315	0.6123	0.6865	0.4731	0.2928	0.0303	0.0313	0.1388	0.0256	0.203	0.0288	0.4228	0.308	0.2625	0.589	1.6501
SPA17	2.3814	10.0269	3.5022	5.5829	2.7228	7.4378	3.0689	4.2258	5.6597	1.237	5.7291	2.0779	17.0563	4.7251	2.532	10.0668	3.8999	3.5144	2.5363	3.2246	3.0729	1.1263	3.9902	0.285	4.5835	4.0407	4.4202	0.8612	10.318	1.3597	34.473	1.9588	5.4066	14.5385	2.6073	2.7951	3.9159	6.3867	21.2447	2.5676	2.9067	9.9184	6.1362	2.2891	3.5603	3.9551	2.9207	4.6107	9.0858
TSPAN32	2.7051	2.6519	0.4447	1.0375	3.1966	1.3814	0.9098	2.0938	1.907	1.8797	1.5776	0.7204	3.1322	1.2129	1.6352	4.8864	0.3559	1.0269	1.2629	1.1649	0.8564	1.8246	1.9033	1.7764	2.3354	1.9983	2.0086	1.1701	0.9115	2.2254	3.5094	1.1533	2.6251	1.8244	4.856	0.775	3.506	0.9538	0.8222	0.4025	0.4168	1.3751	0.5185	0.3914	2.1163	2.6429	0.7508	0.658	3.6052
CCN5	2.1025	1.7309	0.2543	0.1297	0.2053	0.3325	1.387	0.6582	0.3073	0.5226	0.2643	2.4935	0.8427	0.1116	0.6961	0.4122	0.4672	0.0913	0.0979	0.0795	0.1632	0.2692	0.7035	0.0174	1.1066	0.4329	0.0459	0.0892	0.5625	1.4563	1.2128	1.082	0.1345	0.4808	0.44	1.8709	0.0703	0.3547	0.3299	0.0852	0.4085	0.1817	0.3162	0.2669	0.6256	0.1343	0.3679	2.8894	0.1166
DMRT3	0.0747	0.6833	0.0313	0	0.0506	0	0	0.8813	0.2401	0	1.977	0	0.0576	0.0589	0.2392	0.1692	0.0278	0	0.0603	0.7588	0	0.1657	1.1638	3.1743	0.1481	0.1777	0	0	0	0.0887	0.527	0.1249	0.2485	0	0.028	2.1095	0.0433	0.0328	0.5483	0.063	0.0279	0.0258	0.438	0.029	0.2432	0	0.1132	1.7788	0
ST3GAL6	8.4664	8.6976	14.3534	7.8053	7.8837	5.4438	9.4763	8.9935	3.8478	8.3859	9.066	14.5318	14.3771	13.1075	7.5018	9.4444	7.3784	14.7166	10.8184	17.0708	10.4294	13.5413	4.6668	9.0078	13.8098	13.8832	19.3213	5.7232	10.8766	7.7332	15.2295	15.9106	8.7519	10.4592	14.5534	9.2665	7.3913	11.4072	10.9755	21.1877	7.3941	10.6508	18.7476	13.2462	12.0492	10.32	14.1509	13.2718	21.5455
ATP2C2	0.0822	0.3939	0.1034	0.1493	1.1501	0.2253	0.4437	0.0892	0.1681	0.1942	0.3223	1.3072	0.941	0.27	0.5484	0.2275	0.5004	0.2563	0.21	0.2784	0.4607	0.304	0.0199	0.1529	0.4346	0.554	0.1349	0.3626	0.3362	0.0434	0.7129	0.6873	0.3646	0.0931	0.2364	0.2135	0.4289	0.1562	2.5703	0.4389	0.1845	0.0663	1.1568	0.9255	0.3123	0.6597	0.3462	0.2447	0.7561
NGFR	55.0717	39.6847	118.701	14.9088	15.2975	9.133	86.0359	3.5626	20.9115	13.6666	26.4201	6.2842	2.628	14.8413	20.8548	12.5049	4.8949	2.0872	72.52	4.9101	84.2558	23.5844	17.487	298.662	31.4644	43.4933	110.781	26.8225	8.5564	8.4701	8.6882	68.3306	20.4298	44.0318	10.7848	18.7849	52.5922	30.2699	6.8847	26.8415	10.5362	14.9457	148.253	19.9251	30.6524	83.2002	9.9326	30.7483	14.0041
CDON	3.2807	4.3337	1.0036	2.4796	1.338	3.047	3.9649	1.3917	13.012	1.1248	0.739	11.1102	1.232	0.7865	0.6998	6.1549	2.7338	2.2316	3.9947	0.8034	3.2851	0.5482	1.3291	29.0995	3.4969	2.1926	5.2451	15.1729	0.7618	4.7679	1.7096	12.6161	10.0989	2.1058	1.2119	3.6739	2.8533	4.1418	0.1938	0.8091	0.6682	2.7716	4.5614	3.9252	4.4248	2.0196	5.782	2.3477	3.4124
TAF2	13.9184	24.7075	10.0522	17.5252	11.1383	9.6023	10.1599	12.9606	15.2537	12.0558	6.9802	12.835	20.3683	22.8986	8.4638	15.6016	8.8004	10.8939	14.6706	9.6201	12.4991	8.2531	17.7628	47.027	16.8683	15.69	18.3011	29.9551	11.2628	19.5684	18.894	28.8024	19.073	10.4709	18.8049	14.5201	17.6074	18.6525	15.8126	14.2996	9.4223	11.1158	17.8105	16.2744	17.7162	15.1974	24.9765	14.2274	28.667
HIPK2	70.8763	58.6088	4.3938	30.8715	68.8082	28.6269	44.0948	24.2906	48.9875	18.1456	16.5854	51.1565	59.785	30.1509	65.3563	30.7573	11.1202	27.7793	29.6543	8.7558	23.9647	11.6163	24.4758	18.051	82.0081	55.0425	44.1527	26.9895	16.5834	19.3241	64.2289	56.171	62.6366	30.7834	22.7107	45.0407	39.6922	53.345	40.9063	51.4846	13.4049	34.6484	35.9712	77.3572	55.3331	48.2518	85.4448	44.7132	39.1499
TNPO3	57.6721	66.7557	21.4682	52.4669	60.8241	44.7498	40.8561	48.148	98.0209	39.8283	35.0114	59.6045	89.3031	59.3484	46.2149	68.6563	12.523	42.3874	52.8382	25.7228	48.7683	20.6471	85.4397	74.7128	79.8347	90.5108	80.9311	139.766	36.3717	61.6105	76.6377	81.2599	102.374	47.5353	63.2202	64.2979	47.7236	68.8585	33.5597	56.9293	41.3035	48.5358	90.6539	47.9686	78.2095	67.9939	101.57	58.4788	52.375
BORCS8-MEF2B	0.0348	0.0682	0.0438	0.1004	0.0353	0	0	0	0.1221	0.3482	0.0341	0	0.0403	0.0823	0.0418	0.1183	0.0389	0.1684	0.2528	0	0	0	0	0.0897	0.1242	0.3312	0	0	0	0.0413	0	0	0.0868	0.0887	0.0783	0.0509	0.0605	0.0916	0.0426	0.1321	0.0391	0.0722	0	0.0405	0.085	0	0.1583	0.1036	0.3441
RFXANK	32.4536	56.3996	132.967	71.9579	56.9916	61.2108	58.4997	55.5012	63.2424	87.0189	45.8401	98.3548	70.2174	106.59	47.2919	64.738	50.9588	68.6715	69.714	73.453	89.6453	32.8576	44.5043	58.7667	38.5227	87.3682	85.9559	63.1908	52.2121	37.9308	41.7731	55.8507	73.4884	54.4985	37.4061	48.0866	100.212	40.1268	64.9269	61.8441	120.243	57.6578	76.9542	51.1806	56.6085	45.7712	66.7881	57.4988	89.2602
TMEM161A	23.776	43.3268	88.0052	51.0569	24.7107	36.8523	41.4404	47.6113	35.7944	79.155	35.5321	48.0614	54.8703	74.3449	29.0737	32.2836	24.4372	44.7624	41.8629	41.9311	50.4653	18.8679	34.908	30.6258	33.576	60.5898	54.9276	42.7903	24.0596	38.9951	25.5862	29.4657	53.331	33.6254	24.4136	40.242	51.6071	39.8465	28.7472	35.3781	61.5518	35.0741	44.786	30.797	43.9351	34.5609	62.8045	33.3858	59.6491
LPAR2	17.6013	44.1111	3.7177	10.376	17.3737	4.0828	6.5474	12.8103	5.2041	8.1849	8.0542	3.976	3.9454	6.9127	17.5905	11.8084	6.3592	15.1813	21.336	7.7221	14.8932	15.0242	5.3	39.2987	17.1587	15.2759	4.7683	52.1198	3.6007	9.7534	14.96	3.6233	30.4078	4.3983	26.9247	6.3637	3.1794	4.929	3.1483	4.1671	4.2047	3.1123	14.1613	15.221	26.6801	16.4719	23.8866	9.5409	11.5172
CTSA	85.4001	43.7978	43.9508	65.5125	75.105	63.0761	49.9954	78.452	110.194	74.8768	64.0172	36.9382	46.4315	45.4784	42.5161	46.6888	24.1156	30.4148	68.1386	34.9164	28.109	85.0022	89.9086	150.345	54.1868	50.5145	52.5833	55.0921	42.3817	77.6632	66.6049	27.3981	52.0806	62.1019	99.619	60.2766	41.409	61.7558	35.9425	79.7029	48.2173	38.802	44.9549	45.0424	75.4629	38.4506	40.4939	40.6801	55.8642
SUGP2	33.1782	73.5457	32.3935	76.5445	56.6411	34.3928	48.5772	46.8154	62.1631	85.2751	45.9581	65.076	82.644	63.3873	49.4301	69.4211	27.2616	85.3366	66.7713	26.4825	82.7252	24.2012	30.4387	55.9511	62.6786	116.465	60.5862	59.7071	28.122	38.8315	48.4665	61.4595	138.888	25.3298	48.0191	53.2055	91.4971	52.2522	50.6562	62.05	42.652	31.7834	70.8616	80.8497	101.325	73.6502	131.602	55.472	167.552
SLC12A2	17.267	21.326	8.9715	13.2577	13.525	8.3182	15.3302	9.1629	28.9173	8.5992	6.4326	7.3491	10.4563	12.3729	11.7928	9.0365	2.9528	6.3014	10.04	7.6098	9.4376	10.0278	16.8841	20.4152	14.1205	11.3585	14.6405	5.5885	4.3316	14.008	8.9143	16.3478	11.4875	7.7551	7.7106	16.1325	11.5645	25.523	7.4193	6.4802	6.5148	7.4761	10.4745	14.8811	14.7322	11.4137	15.7019	12.2245	24.9674
SNX24	19.7303	26.3326	16.9877	18.7007	23.2005	16.6078	15.136	17.8827	26.8922	18.0307	19.4413	13.6408	65.1578	25.4848	16.3869	25.4339	11.1724	10.1387	17.4993	15.2592	16.1082	23.4164	20.6553	5.9492	21.8686	20.5536	26.1466	9.4638	22.7229	17.7604	28.8187	26.6652	21.5071	25.9967	23.3836	16.9701	24.6725	20.0623	44.8402	21.4604	11.9518	27.6948	24.0957	15.2634	22.4229	22.4827	16.8803	23.9072	26.6751
EYA2	27.0723	152.926	67.6267	66.9529	14.9456	31.0543	25.5133	31.7821	24.0646	50.5236	20.0503	5.6805	43.099	28.6623	13.5728	27.1118	3.818	28.8462	11.4789	12.8637	21.3094	3.2738	5.2256	59.7291	9.6269	45.6523	47.2607	81.7844	17.6279	18.728	3.4375	4.469	49.9609	13.3084	4.3235	12.1194	71.7817	73.4907	12.2172	88.527	20.3904	29.7867	54.849	1.9239	35.582	11.6954	13.7603	10.8839	51.7771
CNN2	73.2934	175.452	27.2305	70.2562	21.9364	19.4149	77.1054	67.2555	25.1806	33.5404	22.9312	22.0161	7.4957	31.3685	13.7788	21.3077	7.3217	9.3728	53.9888	15.0892	20.2872	63.1776	199.881	125.341	29.9133	16.2811	22.2095	63.4697	19.3776	181.045	9.1275	32.5749	12.4032	14.6141	286.905	81.8974	6.0954	20.0939	4.5594	11.7338	29.0034	12.2022	12.2232	47.8703	82.5378	10.8895	14.3204	48.2971	36.3987
ABCA7	10.1914	8.0284	1.0035	2.8886	6.1072	4.4038	3.0014	4.4863	6.6657	6.5748	3.6102	1.2795	3.8741	1.6641	5.0024	18.9325	0.6105	2.8729	4.237	1.5212	1.7235	3.4952	6.2943	1.7672	4.2229	10.5843	1.2007	1.575	2.8008	3.4908	4.5107	1.5102	4.4715	2.0509	8.5959	3.3035	2.4229	2.0907	2.4671	1.9389	1.5557	1.1469	3.6537	5.2514	7.6261	2.0926	2.8342	2.3759	4.0136
SNCAIP	3.6958	33.3954	6.6348	20.0243	8.1927	8.1305	15.5168	11.2233	11.5046	11.7063	4.6295	30.9104	36.7803	9.5839	12.0963	22.3952	9.3713	4.2214	3.7136	10.6028	17.007	2.4606	1.1453	21.0176	8.9825	16.6312	11.378	10.2114	7.9837	2.7757	13.632	50.44	11.7009	6.5679	2.3816	2.6731	22.532	14.601	24.8537	21.608	1.4934	6.0362	23.7348	25.2837	13.858	14.4323	23.1614	13.8376	18.223
DDX20	11.1068	19.4787	8.9946	14.3727	11.9772	15.3227	6.752	10.1696	9.655	9.8625	9.995	20.054	20.6406	22.6337	9.7455	13.22	13.0118	11.6239	13.8536	15.4134	11.5724	8.6433	8.6656	39.6374	14.7328	13.8288	19.0768	25.6947	11.0064	12.5746	12.3271	26.8397	17.3373	13.7511	14.8157	10.3451	16.915	10.518	14.6225	13.5009	15.1115	15.4069	18.9361	16.2158	14.0944	10.8405	14.6561	15.8908	23.8712
BTBD1	74.0349	73.3068	73.1948	91.1029	103.473	53.9754	64.5196	85.6875	62.0821	73.5582	61.246	86.5288	120.461	122.463	71.294	95.1704	37.906	63.802	87.1301	52.6532	89.5756	54.4698	80.2687	94.0883	75.6028	83.1695	111.53	57.6941	85.1159	63.1683	70.4601	140.922	106.217	74.9223	104.578	96.4531	103.793	68.7173	118.451	66.3263	37.7887	77.3397	103.46	76.8426	88.2488	87.3262	64.2003	81.14	139.155
FAR2	10.5086	16.2008	14.7605	9.882	6.6538	8.9791	10.1433	9.4364	3.8295	8.5037	3.6253	5.0005	24.6229	16.2739	6.6463	16.006	3.6073	5.4404	8.997	10.5166	21.6103	7.93	7.5682	26.8005	11.8552	10.1996	37.4919	5.5013	10.203	7.4544	12.116	6.1631	12.4149	13.324	15.4318	6.6169	15.603	11.7541	9.8847	7.3284	5.7515	14.2683	11.5844	12.1555	9.9409	19.689	41.8074	7.536	10.9472
BCAS1	48.5581	104.427	1.0933	7.7864	57.8093	20.7058	83.376	4.4353	16.2811	7.2417	9.2156	63.9221	4.0642	7.7793	174.715	11.1839	40.4164	9.2246	1.8765	33.8303	15.4267	25.0077	12.7073	0.8768	77.4267	13.7669	5.8043	4.7761	9.9049	1.3925	80.0334	12.8799	5.0855	39.502	7.8742	7.825	1.4265	17.9131	24.931	0.8713	16.3579	5.2473	7.9844	158.509	24.6012	24.1495	136.21	424.317	3.4458
POU1F1	0.0857	0.042	0.1078	0.0825	0.0871	0	0	0.0523	0.1128	0	0.0841	0.1416	0	0.1521	0.0515	0	0.0479	0.083	0	0	0.0865	0.1427	0.0932	0.1104	0.051	0.204	0.2435	0	0.1052	0.0509	0	0.2151	0.0535	0.1092	0.0965	0	0.0746	0.0564	0.2099	0.1627	0	0.0445	0.0503	0	0.1047	0	0.065	0.1276	0.053
CHI3L2	1872.5	86.1257	93.6015	423.183	752.866	1967.07	78.1314	931.988	26.4593	777.255	277.335	46.4886	160.963	128.37	200.106	492.419	86.3288	82.36	1363.45	502.719	66.494	808.617	36.9087	6.6398	458.683	116.229	39.3715	45.4401	3164.47	60.9416	77.6458	38.8481	502.649	991.473	33.4146	2435.46	136.266	909.251	72.5101	12.6789	583.424	2146.32	505.131	45.2397	129.852	174.101	40.2602	100.733	170.18
SBNO2	75.2889	22.7905	18.6483	69.1121	29.8131	42.8074	10.1615	79.2306	44.102	37.2068	20.3757	17.5482	12.3009	29.9953	14.8948	25.5381	4.1228	26.161	70.6501	14.6812	16.153	37.3603	52.6003	43.6559	22.165	22.6196	37.9948	10.956	15.9066	84.1773	13.8963	9.2749	44.935	18.6314	34.5824	65.7717	14.9457	56.1684	9.5584	12.5506	60.3524	14.6397	26.0784	30.1593	38.4804	15.9658	28.7869	30.9055	50.2168
PMS1	7.6193	17.871	12.6472	12.0301	8.5767	5.264	9.1485	6.1762	10.0488	11.4849	10.3437	14.3953	16.0198	15.6506	9.2107	18.3057	9.3601	11.1287	10.759	10.9541	11.5025	6.966	10.6003	21.8327	12.9188	13.2384	15.2281	24.1939	10.0016	6.8695	12.3625	45.2721	16.4944	9.4242	15.8505	8.0036	18.0279	10.3981	15.275	12.4551	6.3832	9.3436	14.2075	15.3577	10.4038	8.6783	16.2775	12.3327	23.7753
HMG20B	34.289	86.152	93.425	88.3376	45.7182	46.9516	59.5573	73.225	73.2758	95.8743	57.4819	84.7581	59.1311	80.6175	58.2861	67.483	38.9284	86.6014	67.0712	81.2826	89.9679	33.3171	59.8819	44.1453	59.7746	92.087	80.2013	40.0861	41.7022	72.1301	57.7412	58.4276	66.6709	51.9969	51.4686	60.4025	111.022	59.3635	61.3909	47.4428	98.3699	57.7771	68.2328	105.298	67.4346	44.7499	61.2386	56.0226	99.8046
CALCRL	14.2276	29.2281	6.4687	13.9248	7.93	10.0466	40.9991	40.5139	6.7413	38.933	11.3571	95.4527	59.1532	59.5875	18.2473	14.3048	66.2093	11.6384	17.6469	17.6938	15.8132	23.8193	24.3492	16.8713	64.0596	8.8622	38.8062	10.6376	31.8823	32.9811	86.4278	179.603	38.8498	7.3951	85.8335	8.2539	9.8896	10.1884	59.9365	21.3414	14.4132	11.2013	42.2127	60.617	21.2706	13.3863	40.2695	48.5568	45.2441
TAF11	24.1667	60.2207	45.8435	38.637	32.3972	29.1461	43.0319	30.616	32.1717	43.8617	42.0649	54.4893	49.2817	58.7238	32.4322	35.7831	68.1285	52.0466	48.38	41.1559	41.9637	44.0454	31.9663	98.6913	43.136	43.368	51.4961	69.0221	52.8621	31.2608	31.7553	62.6626	49.6087	42.5252	34.953	27.7167	47.79	23.8048	36.0611	46.021	43.5309	33.8463	46.2429	46.516	47.0793	40.3616	51.5444	57.0822	73.8279
ANKS1A	40.6213	23.3264	5.3649	16.7185	18.0862	13.2538	9.3266	15.0164	16.7986	12.4003	8.2885	20.0176	25.6213	14.2398	17.0132	18.0479	4.3465	9.5588	11.8496	5.4456	10.5074	8.8626	10.2908	50.92	25.4285	28.2616	14.9069	35.6037	9.9485	16.1531	22.6738	24.4177	19.4275	10.0941	10.4663	17.3493	11.8451	18.586	8.2373	13.4793	6.1096	9.9618	17.9216	20.6795	17.0015	15.0165	23.2539	18.053	27.6477
AP3D1	77.687	74.7909	46.9145	106.229	66.3833	63.6533	48.4613	89.2094	105.987	82.5137	53.6145	95.4127	73.1663	100.957	70.4769	80.983	14.1291	81.9307	77.4896	35.2189	83.2045	31.0851	99.0422	129.837	74.3487	142.825	144.165	55.4522	35.4169	90.8214	73.7862	71.2192	118.082	45.527	65.916	109.494	84.276	131.616	62.9386	63.7067	63.9989	47.6242	121.189	104.931	116.051	75.556	129.752	78.651	133.098
ZNF76	15.0857	31.0238	14.1046	22.6816	18.7714	17.5842	14.2756	18.1512	27.2726	17.4692	20.5578	33.8903	29.8232	24.1885	16.0865	31.0794	19.748	18.8477	18.3351	15.3796	22.4962	15.9821	13.7557	16.359	25.5371	30.5605	27.3826	15.7879	22.7688	13.8579	22.8177	19.2715	31.5436	18.3102	14.0727	13.3935	20.3003	12.7254	12.599	27.2943	13.0666	16.2188	23.594	25.6351	20.2877	23.033	24.1388	23.4313	29.6155
SLC9A3R2	43.209	40.4684	34.4341	56.9565	43.6747	45.2241	51.9065	40.6296	27.542	60.9686	82.2472	44.9753	33.87	56.3679	78.7311	40.8742	17.0389	62.7484	36.7071	41.7008	58.9232	28.0946	55.6825	129.909	43.6692	55.268	38.567	41.0676	28.4979	31.3329	39.2882	26.155	64.4892	31.6942	27.1663	56.8028	40.5522	33.7413	31.6862	59.6514	41.0852	23.9187	46.0928	40.372	62.5007	64.5495	54.6399	47.0726	53.6803
NTHL1	9.1169	26.1626	61.115	23.7055	12.2066	19.7669	38.9342	22.2603	21.3911	51.7964	25.5184	35.8386	31.2211	40.1916	27.0441	30.134	45.4148	35.1132	23.8469	41.4294	52.1355	10.5765	24.9033	41.6003	18.8702	36.5164	42.1191	27.7909	23.9402	10.235	19.156	19.13	48.258	12.8109	16.3262	15.0572	43.8745	12.1779	39.5584	26.8715	28.1884	21.7734	31.9203	27.8718	23.7556	24.5022	60.457	23.855	32.8095
UHRF1BP1	21.777	15.8421	3.4426	10.1418	8.3549	7.4391	4.4742	6.7499	14.1169	6.5424	4.5311	10.1327	15.738	8.583	7.7233	12.5095	3.3642	7.7328	7.6614	3.3914	5.9625	4.421	5.9456	13.1003	14.4646	11.3178	11.169	8.0714	5.7051	7.7237	11.1267	17.849	14.1604	6.8277	7.1235	9.8113	6.659	11.3049	4.1627	6.6333	3.8636	5.9865	15.1089	11.5481	11.3214	8.6933	12.012	10.2688	17.5002
GNAI3	42.2515	71.7798	51.4748	55.389	40.1636	50.2418	38.8206	47.9571	50.1783	39.8013	30.9413	54.3592	56.5206	70.5179	43.0812	53.1786	34.1085	31.7163	52.1394	48.548	55.0735	39.9575	38.5086	83.5104	52.4152	46.8319	71.7802	73.2948	54.9214	60.9234	45.2422	100.043	59.4133	51.1684	54.2521	52.0621	62.1961	56.2791	47.8297	35.4617	43.1517	51.6436	64.0324	47.596	50.5547	38.0581	52.9758	70.6813	46.976
IPO5	55.3378	68.5027	94.8421	86.7913	51.5293	41.3626	70.4161	94.4761	63.8264	75.0691	38.6493	79.8113	55.8464	118.414	38.5651	88.8565	72.1215	55.1335	75.5884	54.7783	107.721	38.5966	64.7945	133.953	46.3742	72.6627	112.245	167.849	66.3022	72.613	43.8748	90.0693	95.3418	59.3636	53.2972	74.1589	95.8458	86.5712	86.3256	46.2521	66.2008	92.2953	91.5733	84.6744	68.1669	74.7461	98.1746	68.06	117.876
OAT	65.9048	34.7712	39.5228	53.3901	87.9123	64.2065	67.4619	58.9288	96.5552	33.5072	41.5989	90.7087	69.9551	70.5908	76.1364	71.9094	75.3394	36.2518	50.2322	66.6194	48.3916	69.1301	73.6871	128.716	67.0353	73.5516	95.378	55.077	85.708	89.1266	81.6762	175.884	78.595	68.9134	81.2991	47.3675	138.868	84.0072	134.249	37.544	44.1944	80.611	62.9189	85.1334	35.5773	51.7345	78.0396	69.9431	74.9308
WDR3	10.2307	20.6801	10.114	14.4982	11.4731	11.7127	9.1415	11.3175	15.4617	10.8267	7.6872	17.6908	16.8916	24.7728	9.8714	13.164	10.1038	8.512	6.5803	11.8013	11.8012	4.4584	9.5474	26.5499	16.2011	17.4646	21.9908	23.6931	10.28	13.1721	19.6238	39.3695	19.8564	11.2189	14.3104	16.4476	14.1366	15.5163	15.359	11.6511	9.8484	11.7881	24.6833	16.4621	13.6768	13.4274	20.132	21.368	19.7718
PKN2	28.2861	31.4989	22.4016	32.1069	24.9045	17.8914	15.2479	18.9299	21.6711	20.4407	13.5149	25.8112	37.1928	22.0353	19.2438	37.4407	16.3057	22.1138	24.0627	23.0101	20.3137	17.0765	19.9931	38.0152	30.5089	29.2982	33.1737	34.3346	16.6545	21.2551	30.8093	55.6295	30.3132	19.2697	24.5425	21.3198	33.947	26.2304	25.7427	23.8844	14.5859	25.9514	35.3262	30.9454	20.7579	20.4908	24.002	22.8377	27.582
WDR18	35.2575	64.7461	139.826	79.967	34.1987	62.2727	89.1866	75.6043	70.1361	96.7653	51.5261	86.6547	61.0151	120.061	56.8999	62.0503	53.3374	89.6636	62.3346	93.3121	164.222	33.7724	59.8561	68.0281	42.7948	94.0731	196.896	50.4032	42.0122	38.2689	41.207	51.9372	114.214	37.9105	33.1329	51.7752	99.9461	48.3271	58.7318	59.9559	88.5579	35.8304	91.4409	120.31	73.054	59.6322	113.894	65.6225	115.704
TRAM2	29.9418	19.6682	3.2947	16.7518	13.7402	11.3603	3.2815	14.2471	20.8924	11.4981	11.6672	19.6807	9.5305	20.6986	6.6595	14.0381	3.9097	10.9368	19.9868	2.4075	3.7109	14.1442	46.9248	27.2296	25.1663	14.6886	16.9914	13.4919	7.5069	56.7746	13.2237	11.9981	15.6541	12.3182	29.4247	19.9194	10.3567	15.5185	3.1829	9.7119	12.6928	8.743	17.0189	11.7529	24.0627	17.3253	24.6613	14.8633	20.1785
NTN1	51.3416	72.358	11.6212	118.719	96.8774	58.4816	21.1202	74.7017	59.0606	30.5498	39.589	90.0395	108.814	31.8107	65.1865	32.6796	29.5028	40.48	69.1363	17.4429	56.9022	14.0397	25.5236	4.7719	100.234	73.2583	90.521	7.1335	22.2731	26.8907	87.7819	45.684	82.4172	97.1086	21.5922	46.7913	32.8206	42.9903	29.2138	16.0427	48.5491	58.9932	74.095	123.634	46.9614	56.7315	68.0685	100.38	37.8666
GLP2R	0.1414	0.1849	0.0445	0.2948	0.407	0.9693	0.2695	0.0288	0.0517	0.059	0.104	0.2985	1.0645	0.1394	0.5804	0.5607	0.1186	0.1483	0.2283	0.197	0.1903	0.0785	0.0513	0	0.4207	0.9535	0.0803	0	0.434	0.084	0.3119	0.0591	1.1176	0.3303	0.0265	0.1378	0.041	0.5118	0.5337	0.0149	0.172	0.2689	0.0277	0.1236	0.2591	0.4111	0.1966	0.2281	0.0291
MCM10	0.3076	9.0348	2.4604	2.6395	0.6999	3.8453	4.4495	1.1417	9.5919	3.2318	0.9532	12.6963	7.2803	8.3682	3.4287	5.0312	5.9993	3.2397	3.4261	4.7551	8.096	2.0071	4.9102	18.6072	4.0997	3.2645	11.9516	11.8075	1.7217	5.9319	2.0352	8.7671	7.7222	0.3292	3.9058	1.2046	4.7943	2.7686	4.1411	3.2527	4.4473	1.6588	6.0764	8.8013	6.6427	5.1499	25.5642	4.7994	2.8891
DGKA	11.7872	7.7948	4.3393	7.2969	7.1848	6.2603	4.6466	5.8924	3.5794	6.3528	7.1447	6.8452	7.821	6.3614	5.5737	11.6416	5.0332	5.5988	6.8492	3.6937	4.8842	7.2813	4.9229	5.2238	12.2147	7.4111	7.1221	5.2797	5.7284	9.5203	7.1961	5.771	8.8092	6.8517	7.3112	7.9268	5.0998	5.6161	4.5888	6.4412	5.1938	4.5571	7.9543	10.5331	6.6585	5.8631	2.7524	6.2057	8.3965
ERBB3	13.4312	54.5745	1.4044	1.6881	8.8505	7.4035	13.0298	1.3077	3.444	1.4157	4.678	39.9467	0.862	5.8494	42.6395	4.7928	15.3851	2.3973	2.4648	4.9603	5.8572	3.313	1.3052	0.8905	51.1118	18.519	18.0978	1.7094	2.3498	0.3518	26.3075	5.2222	14.0946	3.5421	1.4366	3.2635	0.8061	2.2591	1.627	3.2574	0.9721	1.4732	9.8913	54.1006	11.5058	25.304	10.242	25.7862	12.2233
ROPN1	0.0297	0.0583	0.0187	0	0.2566	0.1222	0.1062	0.0907	0.013	0	0.0729	0	0.0688	0.0176	0.232	0.6059	0.0166	0.0144	0.1439	0.0438	0.12	0.0495	0.4201	0.0191	0	0.3889	0	0	0.073	0.0529	0.1376	0.0746	0.0742	0.0189	0.184	0.0217	0.2068	0.0196	0.0727	0.0752	0.0334	0	0.0349	0.0692	0.0726	0.074	0.0451	0.0221	0.1285
ANKRD44	11.7245	6.3883	4.147	7.3461	6.2681	3.702	5.9774	4.3836	4.2042	5.1391	3.3206	4.5593	15.0727	5.8689	6.9909	9.3789	3.6114	4.4637	5.3354	5.2602	7.2048	5.5758	3.0449	24.1773	7.1253	8.6993	4.7808	2.5287	5.358	5.345	10.1537	8.5356	5.329	2.8139	10.4047	4.3441	7.3746	4.4698	8.7246	4.6674	2.2267	4.7657	6.6124	11.305	6.0478	4.8247	8.4219	5.8208	9.806
KARS1	84.0037	165.742	119.275	113.599	86.6199	82.3873	109.502	102.858	112.359	113.668	96.1497	119.516	82.0312	164.882	104.799	94.772	69.3285	82.2616	113.173	96.9453	121.616	67.8014	151.581	133.501	118.932	123.343	157.145	146.085	122.817	94.4342	108.242	147.264	153.443	94.2846	128.469	111.823	137.01	102.356	134.912	111.617	74.332	70.2707	176.565	106.897	113.391	100.696	92.2841	133.917	124.393
ADAT1	19.6641	18.9252	7.961	12.6826	13.8322	8.9229	9.4969	15.9861	27.0063	11.3802	13.911	11.1898	17.5185	17.24	11.7734	30.4089	11.3966	8.7496	16.0699	10.0215	12.716	11.5579	25.8893	18.4862	18.5914	23.9822	24.4304	8.7154	20.7562	10.0399	21.0699	16.8953	22.593	9.3607	26.3794	12.3328	11.8961	19.2975	27.2706	16.6759	6.232	5.2764	18.6073	15.1326	15.3905	17.8209	13.8666	9.7137	23.376
PDIA5	13.5851	9.3209	9.6323	14.9419	7.1592	29.798	4.5535	17.6129	30.2373	7.7215	19.6658	13.9241	6.3264	13.9985	5.5316	34.9253	7.9928	4.2663	12.0501	8.8789	3.898	12.0892	54.9771	13.9057	14.3979	6.5789	4.8944	30.8063	19.0045	93.4747	9.1084	9.6907	12.8722	17.0542	35.4702	6.9946	10.7672	21.72	6.2221	5.491	23.7164	12.8383	19.4981	9.0573	13.5083	8.3069	11.6904	12.2135	6.5481
TBC1D22B	23.1728	21.7475	11.6571	26.7866	21.4098	24.0014	21.3692	17.2345	23.7546	12.4664	15.8199	26.1804	26.8765	22.1787	20.0771	30.2004	14.3988	16.4245	21.2457	12.528	22.8176	12.1361	14.5278	27.8507	25.4287	22.2167	22.5363	18.8649	18.9935	15.4042	22.9399	33.4713	29.5176	22.2084	13.0747	22.0725	20.3394	21.4332	12.9339	19.1066	15.7153	20.4912	33.164	17.8917	17.6689	15.1693	18.468	18.9091	20.7766
NDUFB4	83.6216	194.913	331.956	120.866	146.076	127.806	178.564	117.894	194.073	206.806	166.831	199.532	139.108	194.467	155.642	156.94	199.063	140.114	165.708	244.296	207.612	109.421	168.007	86.4745	133.895	110.039	172.565	109.593	245.401	137.856	204.598	248.199	155.208	219.208	126.898	74.0536	267.082	98.5948	146.548	148.744	253.525	228.696	145.622	135	105.806	114.41	175.576	293.176	147.14
SPEN	28.2797	21.9115	5.2532	25.9874	15.3776	12.4009	15.4612	10.0161	23.5004	12.8152	9.6932	15.1044	20.0405	16.8044	18.8369	32.7261	4.9173	15.8246	14.5585	6.2396	11.1527	7.5763	13.8144	20.2494	22.7465	38.0906	24.0673	26.9312	6.5985	17.7268	25.2821	33.5303	35.8805	9.366	17.7795	24.3318	20.6815	29.4102	12.0351	18.4799	6.9068	9.013	34.2048	38.2804	23.1532	27.7425	40.2237	24.505	38.2463
MYLK	22.7412	8.7109	1.8549	7.6474	6.8105	8.8419	17.0463	20.2576	3.2904	6.019	5.868	5.2261	2.2022	6.3653	8.7557	32.6254	3.6644	3.0401	4.2054	3.3206	3.5086	7.8135	8.5949	2.3796	11.3412	11.3101	2.9864	2.4051	9.3749	17.6713	19.6488	11.8986	6.0837	23.2761	39.1079	5.8236	16.6098	35.1436	2.172	2.4937	5.8776	3.6682	2.54	6.767	12.2957	4.2629	4.3816	23.8239	3.9784
ZC3H15	56.928	91.8681	76.1976	70.9386	72.8304	45.1578	56.1578	67.739	71.513	68.5937	60.1717	80.4272	138.486	139.624	61.9815	73.0739	46.7907	53.6887	88.4984	67.8043	72.1812	60.9304	102.139	111.651	68.0588	67.6752	101.722	143.74	117.746	71.3906	84.284	136.033	94.5299	73.5681	94.2464	65.8712	82.0816	77.1256	101.79	63.2496	59.0937	78.9123	128.531	67.1464	76.3609	65.1086	88.4185	96.7073	96.3693
MAP2K4	24.5768	28.935	14.9513	21.0738	23.3505	18.278	22.69	19.8974	11.8891	14.693	16.8576	25.7954	32.6372	26.7736	16.1298	21.6703	16.9898	14.183	25.8953	18.1198	26.6768	18.9859	20.5094	53.9083	25.957	21.7266	29.3497	26.3818	19.7449	17.9006	26.7794	29.089	29.2999	15.4598	16.9691	19.9314	17.4885	28.4858	28.6386	8.2548	15.7336	21.9621	31.201	22.1378	25.7956	19.1007	30.2271	23.5636	27.7268
PACC1	23.4058	80.726	81.1578	18.3088	34.8305	26.7822	65.6575	30.9908	40.2207	37.507	28.1861	93.19	43.9696	68.1607	40.11	29.8213	125.466	49.457	43.6598	39.9894	71.952	29.9564	29.2791	47.1949	50.966	34.1711	45.8592	51.0238	34.9714	17.9544	43.2447	74.3688	46.0878	27.5305	25.6726	21.0513	52.3223	23.8327	52.0505	31.7295	33.0147	41.0976	31.3694	67.9128	44.8637	53.953	114.618	116.767	53.9242
SNAP91	8.1961	15.0011	1.3329	2.9809	17.2752	18.6776	21.9	1.0598	0.4425	1.3508	1.3164	22.5976	0.4792	2.6862	11.9418	8.9747	7.8674	3.41	3.8126	3.4839	7.66	1.6801	0.2963	1.6122	5.2248	11.5643	1.9494	2.7388	0.9664	0.1558	6.5046	21.8289	10.7552	1.3759	0.5908	0.3982	3.7397	15.9777	1.4824	0.3192	2.1187	7.2747	4.8662	31.9489	2.3424	4.6521	48.5089	17.852	9.4925
SLK	25.0415	14.8803	6.6026	13.5499	15.4259	9.6025	6.1428	9.6142	22.3215	7.9544	6.5608	11.636	16.7413	14.3194	10.8812	13.2438	2.454	7.3425	9.193	4.9509	6.8191	8.1323	17.2702	33.2159	15.1061	16.9748	11.3266	11.5086	6.749	25.1525	16.6119	28.8364	12.9151	13.0495	15.1003	19.1541	10.1693	26.0746	8.3609	10.3064	5.8001	11.3439	19.2619	17.5575	13.6746	7.0555	11.7168	13.7089	17.1103
CYB5R4	13.1252	10.596	7.8452	7.7191	6.4071	5.2508	11.8383	7.8883	6.9141	4.0059	5.7952	8.7522	9.1864	10.6712	6.1769	9.4604	11.3925	3.9311	10.5171	10.5051	11.4076	25.1569	7.4128	4.1076	5.5134	3.9349	8.7277	3.0478	15.9987	9.1804	5.7155	14.7052	3.8046	10.9338	9.1818	6.6069	6.0323	6.17	5.4568	3.3361	5.4278	9.3272	5.1156	10.4619	10.0227	6.3972	9.492	10.3569	10.0804
COL17A1	0.2978	0.2354	0.5194	0.0924	0.6439	1.027	0.151	0.0704	0.1095	0.2042	0.2072	0.1587	0.0445	0.1136	0.1384	0.3264	0.2041	0.0372	0.0698	0.3023	0.1163	0.2238	0.2298	2.3632	0.0686	0.08	0.0655	0	0.3065	0.9923	0.2923	0.0482	0.1558	0.2814	0.4974	0.1404	0.284	0.316	0.3409	0.0729	0.2588	0.0797	0.1127	0.1231	0.5632	0.0239	0.0728	0.0429	0.0594
GSTO2	1.4677	0.5768	0.1191	0.501	2.5212	0.9734	1.0537	1.0404	0.7354	0.3215	0.3648	0.4767	0.5247	0.336	1.2998	4.2133	1.558	0.5368	0.3848	1.5895	0.546	0.8781	0.1765	0.8102	1.2072	2.1162	0.1921	0.6714	0.5147	0.3534	1.7362	0.4072	0.6582	0.6893	0.4492	0.4052	0.5294	0.8187	0.5049	0.4363	1.4652	0.3998	0.1745	0.5831	0.4791	0.5055	0.6359	0.5135	0.6519
SEC61A2	7.9202	30.9568	14.9841	15.0728	13.7561	14.8038	34.9411	5.9648	22.7745	11.2998	11.2122	42.7978	17.2894	12.4701	21.0029	17.903	29.5233	19.897	12.5978	9.8618	25.3277	7.7044	7.1395	50.1049	15.0755	16.5001	13.0097	20.4218	6.6913	7.0433	17.717	51.0098	23.6998	9.653	11.0186	4.584	24.2733	13.8052	14.3717	15.8723	10.8915	11.8755	10.5372	27.8802	12.1446	17.1263	31.6918	15.0324	24.2574
PRKCQ	6.7031	9.8469	3.3823	3.0771	3.8078	3.8539	5.3874	2.2884	1.3221	2.7522	1.5583	5.6989	10.5689	5.0365	4.5518	3.4385	1.8683	1.42	0.962	1.3023	2.015	2.713	4.9404	17.0325	1.4547	1.7453	3.7034	5.1238	1.7505	5.6369	3.1544	10.1209	2.1099	3.5299	4.9308	3.2747	1.5948	3.3511	1.2717	1.8555	1.8067	3.2749	7.6716	2.9195	0.8461	2.5887	6.8903	3.2455	4.6076
TLE2	6.7457	62.1335	104.081	32.8341	17.3675	18.825	62.1732	20.8945	6.1279	130.441	30.9628	21.5729	33.8841	32.5456	14.6308	8.63	14.0559	52.849	90.85	15.7801	107.222	9.0471	7.4229	95.8096	19.4421	120.305	158.708	70.0155	4.7653	79.062	4.9876	14.6917	74.962	2.4936	6.7919	48.3613	38.3245	7.897	21.2032	17.7191	30.5052	18.9897	79.2408	122.137	40.5046	52.0687	122.539	12.0655	87.2806
ASB1	20.8189	40.7386	12.4927	17.6988	17.4268	14.1624	16.6335	14.5947	16.6264	14.4535	12.9398	22.2275	24.935	22.2868	17.6249	17.4109	10.024	14.3445	18.4448	9.6701	15.8966	10.1077	24.2931	27.7041	26.1325	21.8679	23.6099	25.7324	11.7921	32.2218	22.2116	22.1931	34.4231	14.1326	18.0883	25.8246	14.4569	29.946	16.4941	15.9806	13.602	11.7674	30.6506	27.4209	20.6128	18.967	26.4866	34.6775	27.7662
FAM107B	36.8043	43.6282	6.1947	11.4639	27.6775	14.1194	53.5611	8.991	33.4052	8.1825	9.0878	34.9367	27.4873	16.4485	35.9921	16.4233	20.6	9.9528	16.7202	21.4157	22.9334	30.5665	14.6432	24.8496	17.8119	10.3094	15.8748	11.3936	26.555	24.5085	25.148	34.986	12.6138	19.5075	24.7835	11.8092	10.4812	25.0822	26.7935	9.5571	10.3923	13.499	15.46	32.8031	32.3129	14.9163	59.194	31.6962	12.3871
ME1	27.6136	7.0387	2.3776	9.4024	24.2888	12.157	8.4513	30.6178	2.1868	2.2388	11.9113	2.1705	1.1178	61.1816	15.0979	5.7861	6.7921	4.0883	15.8018	6.8428	11.5687	34.6811	20.5128	2.4352	34.1514	10.6716	3.4729	29.1489	8.1462	34.0067	6.0412	3.7338	7.3524	6.0722	23.6118	2.8799	3.0435	10.4531	2.8306	1.628	6.3435	67.7615	4.0105	6.2557	18.571	9.3194	22.6615	84.3746	54.9024
TBC1D1	41.8478	49.8967	9.2698	31.0708	31.3583	32.4178	13.562	30.9056	72.5115	17.3323	27.9194	6.8487	69.3445	26.1102	28.8803	58.702	5.6669	11.9972	23.2891	13.678	26.6194	28.1985	36.8907	23.6214	30.1948	28.8184	24.0997	24.5871	28.473	31.2243	36.0548	15.8826	22.352	23.9484	44.6627	21.7684	21.4808	24.1492	29.2993	14.2477	18.4322	22.6614	36.467	16.689	35.6667	20.2512	27.1566	21.46	17.2077
CDK13	9.6181	10.2871	4.3281	9.1656	9.1322	5.618	4.5837	7.2277	13.8454	7.0671	7.3053	7.5376	11.0988	15.3077	6.053	10.4091	2.7781	8.265	8.0983	3.3225	6.3956	4.7933	11.9854	13.8399	10.913	9.6325	11.5958	10.9547	5.3755	8.3413	9.8657	10.4403	13.8855	6.2185	11.3083	9.2882	10.4119	12.4225	8.1966	8.5127	5.7301	7.5986	12.9646	8.4918	9.7725	6.4744	11.3066	6.2967	11.8556
MTHFD2	11.27	22.7638	28.3617	12.6471	7.9314	8.5159	23.2693	31.0343	9.4606	14.5068	5.2522	44.7654	23.0828	12.1918	27.5805	9.529	14.4465	14.9187	13.9634	18.7437	17.0865	15.761	16.114	24.6886	19.317	10.9582	7.1714	18.1707	19.4713	27.1058	13.2363	25.699	6.6465	17.4141	10.1764	12.7042	8.1129	22.1244	65.6747	5.3057	12.4922	7.9334	10.9006	19.6016	9.4731	9.1641	19.1554	13.3719	14.5364
SLC9A7	9.1753	11.5865	2.2334	14.5076	13.9383	8.3812	5.1149	7.0297	3.8813	5.393	5.5274	9.9781	9.1909	7.638	9.4289	7.2991	2.3319	3.5032	10.9858	2.9039	6.5304	5.24	23.9839	3.5786	14.1521	12.0685	10.4312	6.5886	3.765	9.3294	12.435	3.5778	11.3641	5.6987	18.3617	13.1905	14.9303	10.8605	8.1337	11.0267	4.5153	14.1607	7.8274	11.9898	8.3969	10.8427	13.3127	11.5166	8.6038
FOXJ2	22.7403	21.5509	9.0368	23.8543	13.8174	14.9053	14.1713	11.8571	16.977	11.6409	10.2343	17.3756	27.454	16.9347	13.0998	25.0324	7.8447	15.3458	15.4235	9.0369	12.803	8.7307	19.1855	39.5912	22.9369	24.7206	17.5375	20.1789	8.0608	34.028	19.4259	20.5953	24.5021	14.3014	25.717	20.4848	20.3062	28.0703	9.903	14.6038	9.023	13.6427	26.0241	13.3887	18.673	13.8378	29.377	14.9829	31.4222
YBX1	367.266	986.628	990.237	528.881	418.59	600.166	968.889	508.746	762.786	587.937	398.805	813.345	577.376	834.303	440.937	409.402	553.465	784.296	749.679	879.861	1221.7	416.427	814.628	848.316	571.743	482.181	1069.66	835.052	504.887	854.842	416.383	938.031	868.486	506.767	681.371	512.716	579.675	435.796	517.038	347.429	892.319	654.693	724.964	838.452	787.076	540.762	1175.83	1118.25	602.56
PDE4A	19.042	20.8086	14.5583	24.1526	17.8992	13.5537	15.6233	22.7864	4.6053	27.0823	12.5581	8.8119	16.8295	17.2263	9.3012	8.49	5.5955	11.6284	16.2379	8.3373	10.8004	10.8074	11.0975	1.5602	12.1684	14.6108	19.8054	15.309	10.4554	22.0566	18.8651	3.1384	19.6708	15.9487	8.1132	40.1978	10.0679	23.9062	2.8067	3.2523	7.7339	10.9646	24.2228	7.8301	13.6783	8.1373	15.0109	3.8133	31.8011
PPP2R5A	42.0137	31.3036	48.8322	23.9181	51.7207	41.7374	34.589	22.9534	54.9553	43.2824	32.5799	63.3512	58.1715	55.4733	63.575	53.7983	27.1003	47.2631	38.3894	29.6918	43.2062	30.0475	24.5362	43.1276	35.9304	62.0599	66.6315	28.1766	47.3666	43.3358	50.5918	158.6	74.7739	31.2631	38.3777	31.9265	70.4734	33.8372	61.1509	48.2077	19.7659	52.6106	64.8838	46.9408	38.7313	42.4273	32.2835	51.8989	83.6571
CTNNA2	45.0021	66.9481	2.9917	57.7396	69.3467	56.127	34.9431	49.0989	38.9849	10.5752	23.2734	6.0732	110.301	9.9372	38.2038	119.523	7.2732	16.8176	28.4538	19.7564	39.3812	6.4361	9.0387	15.9981	32.3891	54.2922	31.9236	5.4836	55.3126	1.7456	70.4426	39.2512	24.734	18.2964	4.2221	12.745	76.5581	91.0317	38.1631	40.1631	14.451	41.7152	41.9917	32.3316	16.4321	60.9952	81.6635	42.8028	23.1216
ELAVL1	32.4385	64.5932	37.994	44.1997	35.2891	40.3655	39.0732	36.4234	58.0816	50.1964	30.5689	56.8534	53.0241	78.0799	49.9305	48.2425	23.7664	47.0257	51.0381	33.4249	55.993	21.5075	52.625	58.3659	52.2896	57.1201	58.6075	61.1359	27.6009	53.1396	46.0121	44.7074	62.1659	35.17	43.2431	41.6496	62.6643	53.2017	44.8563	46.3958	47.6679	36.9688	64.8914	50.0007	62.1633	41.4398	74.5947	54.2644	56.7225
TIE1	10.5631	16.2839	7.4922	16.3349	15.214	18.1567	7.1124	20.3888	6.8745	16.4426	13.1655	14.2675	14.6655	26.2782	14.4673	15.049	4.5906	23.5031	19.0426	14.0892	21.9058	8.5328	14.0443	7.9575	16.3942	29.0055	12.6485	5.301	9.3153	12.1742	16.1637	11.8062	16.1903	2.4362	8.8809	11.7625	19.9065	7.8652	7.7565	30.9004	11.1824	9.355	12.1909	24.8797	26.6842	19.6557	21.9561	7.4977	28.8668
DIP2B	39.9194	42.3704	14.1027	31.1009	23.083	19.7621	32.1204	19.4306	55.8537	15.7452	14.9004	43.4458	37.3157	32.8167	28.7998	40.1536	10.8647	34.2157	25.1177	11.5946	25.1724	11.0113	20.2187	38.1704	39.0593	29.5527	51.0309	15.8383	9.489	17.089	33.1187	59.4888	51.7009	14.0294	12.4546	18.5744	37.477	61.4874	17.6686	22.7314	13.184	28.9138	34.2119	52.5796	34.5226	37.9868	30.0775	30.6948	52.5539
SMARCD1	34.9701	90.3095	42.8255	70.1635	58.5087	54.9521	74.9153	41.8234	60.1166	58.004	47.5281	104.763	79.144	97.9297	60.3074	79.8077	41.6633	73.2553	74.3943	36.8921	97.9399	27.3488	57.7519	113.495	78.9898	85.294	135.267	105.567	37.7801	38.9715	46.6185	77.7038	127.326	52.521	45.0196	52.2379	119.418	86.4796	53.6561	82.1071	56.912	60.0334	117.133	88.0341	107.3	98.855	82.3318	68.5115	120.425
KDM4A	14.5559	19.3223	6.4005	14.1515	13.4562	17.6262	14.5485	10.7349	19.2933	8.7789	9.4983	17.3983	18.8784	17.7983	14.3257	14.2867	5.6769	9.9032	10.7706	7.9336	13.879	5.6475	12.3212	17.3149	17.737	18.2264	17.9044	19.369	8.329	14.3007	12.9721	22.9378	20.1649	8.4632	10.6266	15.5353	11.9387	24.0434	12.7899	10.5486	7.8204	7.601	23.4997	16.4443	15.4694	13.9374	20.6603	15.0186	17.908
NFYC	21.6082	37.9384	19.8738	26.8019	26.9907	31.8915	26.9599	20.0723	32.0776	27.8813	21.3858	34.175	34.4023	35.4463	28.1615	33.1195	21.0557	18.9747	22.6317	26.7147	33.2294	19.6622	29.4306	40.1334	26.2197	35.5346	32.9894	28.7786	21.6799	25.0324	24.4257	37.0595	37.1965	21.9876	36.2948	19.5041	27.0784	23.212	31.1083	36.9845	22.8833	19.665	45.4606	38.8299	31.3752	25.4363	41.4885	33.7541	34.6808
ZMYND12	7.4182	2.4744	3.3678	3.494	19.8844	11.8978	3.3436	4.0209	3.4279	6.3523	7.2438	7.9318	6.1659	8.3007	5.8045	22.8013	3.6143	2.8306	3.4283	7.3855	2.0502	4.4062	4.7192	1.5067	9.853	8.2396	3.7067	4.4816	25.1621	3.3626	18.4919	1.2356	8.2572	24.1551	7.38	3.868	12.3146	6.9259	39.8179	1.8688	5.5281	14.4279	5.2715	1.1833	3.534	4.8311	1.8205	2.612	5.7058
SLC9A3	0.2917	0.6863	0.1027	0.9203	0.6044	0.3358	0.2668	0.47	0.8287	1.0799	0.2402	0.7323	0.5944	0.6072	0.2943	1.5329	0.0913	1.0842	0.2825	0.2065	0.5652	0.1165	0.1776	0.6011	1.8604	1.3464	1.1929	0.6177	0.716	0.471	0.8491	0.9952	3.6102	0.3419	0.9324	0.3751	0.4262	0.6601	0.7139	0.1771	0.1833	0.242	0.9033	0.9107	0.627	0.6976	0.9378	0.3995	1.8455
NGEF	8.668	16.7116	1.7805	21.429	19.6627	29.1679	12.3271	6.3669	1.6468	3.6319	12.5508	7.4135	52.4576	18.5906	29.2728	17.3939	11.2279	6.4467	9.4443	4.4039	7.9309	1.2504	39.6327	0.5397	14.0277	27.9466	8.764	1.8165	3.1917	8.1997	48.0971	57.7008	26.8212	7.7849	1.122	13.3831	0.5528	32.3535	0.9901	0.402	13.7348	25.0336	7.812	42.9329	5.223	20.0828	13.89	25.5506	3.7134
ASPM	0.5673	11.7868	3.2956	2.4852	0.8016	3.4989	4.1949	0.8882	6.1041	3.1696	0.9613	4.5492	9.6738	6.6291	2.7327	7.8078	1.0549	3.8318	2.5902	3.4439	4.4676	0.7389	6.7446	1.2628	4.8204	7.4896	8.4266	23.9119	1.559	6.6332	2.2029	10.2096	10.3933	0.5341	8.4534	1.2523	5.9417	2.3852	4.4294	2.6438	4.4709	1.656	7.5724	6.5796	11.1157	4.8387	21.1791	6.912	5.4633
CD84	87.2044	4.7786	0.8301	9.1757	17.0784	8.3816	4.3752	11.1492	13.0902	4.0917	4.8224	2.668	13.5224	11.4879	12.5374	13.1292	6.8462	2.2258	11.0121	8.2671	7.1152	36.2455	10.9634	1.2801	8.226	6.5501	4.1615	1.9202	13.4262	13.5227	14.7625	4.8772	5.6746	14.7483	36.4403	15.5805	1.9683	9.7928	8.0606	1.468	3.2894	4.6863	4.7819	13.2079	27.5893	7.7887	4.4882	4.5679	10.237
ELOVL1	170.351	122.46	101.442	107.769	158.635	137.807	229.507	135.3	173.691	122.029	98.8466	84.4898	91.4122	156.524	129.189	106.291	115.726	84.6409	102.289	139.96	115.545	159.187	257.152	108.8	105.548	93.9566	121.46	68.9657	98.0517	156.313	77.9516	71.3764	106.391	166.678	150.531	98.6025	75.3954	128.837	81.1107	96.6365	160.603	89.2306	97.8216	88.2886	111.642	99.7751	98.6403	108.638	84.3861
SPI1	358.045	43.1331	19.7827	103.39	118.995	155.484	62.84	126.192	80.4528	55.607	78.8642	33.1229	87.6782	83.1395	130.438	123.489	61.4204	38.513	110.357	122.225	69.0102	238.275	99.9781	6.528	75.8525	50.3099	60.6393	16.5519	152.683	135.828	99.8951	28.0711	43.7698	169.705	238.073	146.467	20.3783	61.3151	79.7836	18.3977	96.7795	84.3944	62.805	118.386	136.903	85.2639	29.5945	69.2259	50.5502
POLR1H	6.7097	11.3631	25.9585	9.5672	7.1679	10.9009	12.5168	7.7673	6.0279	16.8756	12.4054	16.9118	12.0452	18.4452	7.8395	10.064	33.9998	14.7773	11.7528	15.9645	15.1659	12.2333	6.6	21.9248	7.7667	9.3094	13.4588	17.5441	18.8946	8.3145	6.4836	12.3843	11.7021	11.2727	8.3757	7.9073	10.1446	5.2443	8.0325	5.0874	17.0534	9.745	15.7838	12.7152	8.3069	7.9707	12.3934	11.4587	12.5845
MPPED2	0.9664	6.1019	8.3223	9.2334	5.6817	2.3574	15.3816	1.1598	3.5549	2.3253	1.9675	10.6514	6.4295	18.589	3.7381	8.3859	4.8266	6.7466	8.9235	3.7932	27.1423	0.6271	0.2583	7.3319	2.2123	9.9678	10.4858	9.3768	4.0411	0.4765	3.533	1.0274	6.591	0.3339	0.2213	1.1728	12.3085	4.6339	5.9036	10.8044	1.8294	3.4227	11.5955	6.383	11.3438	4.7949	16.2209	2.1581	9.4936
CLDN18	0.3433	0.372	0.0682	0.2607	0.1835	0.0743	0.0775	0.1103	0.0951	0.1582	0.0177	0.0398	0.1046	0.171	0.0434	0.2047	0.1212	0.2449	0.1313	0.0711	0	0.2406	0.0393	0.3026	0.258	0.0645	0.0821	0.3588	0.0444	0.5579	0.3348	0.0907	0.3157	0.1611	0.4475	0.1584	0.2829	0.214	0.0885	0.2743	0.0609	0.1874	0.2332	0.3789	0.0441	0.3151	0.0822	0.2152	0.536
ZBTB11	12.5929	19.6048	11.3122	15.1902	9.7743	7.6715	8.6389	7.1349	8.0878	9.1074	6.132	11.0269	9.5665	15.1421	8.4945	14.2526	6.6207	8.403	12.399	7.4505	10.9312	7.2562	9.6668	19.2615	13.1727	10.4862	11.8514	10.8978	10.8652	11.1441	14.9506	22.6384	14.6195	8.5729	13.9605	9.3601	11.7221	13.5891	7.2689	10.5223	7.981	11.1736	15.3632	11.7761	9.7192	8.181	13.6843	15.63	19.832
ATXN3	7.1852	7.507	1.9576	5.8088	4.9124	3.9147	3.6053	4.1145	2.8334	4.2326	3.0185	5.0352	3.4598	5.2108	5.1247	6.7216	2.3934	5.5965	5.0475	3.6421	4.2356	4.3027	2.9015	17.132	7.0286	5.3985	3.3866	9.4275	3.3093	6.9888	3.6689	5.8926	5.4102	5.8426	5.0686	6.0617	4.8711	6.2267	2.5343	4.1397	3.666	3.9273	6.3823	7.4072	5.0415	4.1375	5.8908	3.2691	10.6655
GOLGA5	48.9518	59.4059	38.434	55.6527	43.3384	31.4384	33.8307	53.7013	28.488	37.6211	26.0641	54.2758	36.0167	73.3083	39.6003	56.11	15.6237	34.4287	55.2305	36.0458	40.0782	39.4673	49.8343	115.695	60.9925	44.682	67.6284	58.4991	44.1696	74.5417	41.5484	71.68	59.6397	54.1425	15.9622	56.5913	60.3	65.845	41.9899	40.3501	33.6218	49.4166	66.5361	43.4843	49.1727	41.5382	64.5162	41.1314	68.3632
FGFR2	37.1802	46.2599	10.9044	16.034	31.6113	17.5903	43.3816	8.2283	58.5107	15.7409	14.3292	20.6278	39.5433	6.7252	29.4667	20.6048	11.6869	9.3191	7.3554	16.3993	16.4634	13.5624	6.7894	6.0236	16.9995	20.9262	7.9989	18.6976	17.5889	4.0173	15.9152	36.8406	16.5535	27.891	6.809	16.1246	26.3744	24.2281	31.6174	9.9588	11.3927	10.1488	36.3506	34.8223	12.1373	7.2813	18.28	10.3636	14.8194
LRRC40	18.7019	48.8213	45.0205	32.0737	24.3924	22.7214	26.6968	22.6589	23.2738	23.7456	13.8463	36.4572	55.5313	41.447	18.1804	39.1562	29.9449	21.3492	34.9622	44.3044	54.7133	16.9795	24.0073	36.865	27.5372	24.9188	46.5163	52.0394	34.7223	24.7866	28.372	71.3282	32.5561	26.382	19.3768	21.8408	46.0033	25.5405	55.8617	19.9513	25.2862	32.4458	28.3081	27.5366	23.8233	24.1784	35.0942	35.3302	40.4745
ISOC1	23.7836	56.8998	24.7807	30.4605	25.6321	34.9689	30.6339	26.2925	30.4343	22.3968	20.0669	28.2086	77.0525	47.3474	42.8501	34.4564	33.1298	13.7867	29.7975	26.9908	33.5601	25.7779	54.5791	20.4386	33.1555	29.5295	29.4933	10.9814	37.7633	49.8733	45.698	63.3119	48.394	49.8959	32.5304	34.4995	35.4773	50.6268	75.1792	21.9496	31.3527	34.3428	79.3557	44.6617	31.3295	24.8892	64.0108	54.295	38.5763
EML1	10.9834	13.052	5.1243	15.0781	10.0259	9.2122	9.7995	12.1699	8.4577	7.9359	5.138	7.6164	12.674	12.3239	7.4133	16.7235	3.8588	6.4766	8.6552	9.4698	8.7701	8.2086	12.6458	26.688	16.0756	8.7203	12.5801	12.2391	6.6437	20.7277	10.9725	9.355	12.4189	10.2571	16.1965	15.3566	8.4214	15.2534	9.7617	3.9556	8.3456	12.0915	12.7336	10.5708	9.4944	9.533	12.9171	5.4057	15.5799
TRMT11	4.3645	8.0397	8.2038	8.047	6.8045	6.0306	3.5383	5.5432	6.5637	2.8468	3.1637	8.398	11.6559	11.5594	7.1306	8.1594	2.952	8.1543	7.6558	4.5456	6.8672	4.6869	6.4935	14.493	7.8741	7.2862	10.6362	11.4139	7.6035	4.3048	12.7461	22.0174	5.4163	9.8048	5.89	8.5545	6.204	8.321	9.0172	8.9038	2.6997	6.8742	8.3399	6.4513	5.818	6.4888	8.8073	10.445	10.1057
THUMPD1	21.6549	28.5786	10.2337	20.2747	14.5166	10.446	12.2949	14.1829	15.1222	12.1668	11.837	21.3223	41.7541	28.1898	19.1385	32.9608	11.7212	10.1561	16.3647	11.5763	15.4859	13.3383	17.4157	28.0533	28.0418	25.6034	20.6709	21.4592	16.4268	15.9774	22.5604	27.7214	22.6123	13.379	22.5852	11.3469	20.5312	22.3386	24.0502	10.2663	7.3952	21.1819	30.3192	22.701	20.5592	14.9471	25.7772	16.911	28.305
MSANTD3	13.492	46.0629	12.1162	15.4919	17.8712	13.8489	25.0313	24.3957	27.134	7.6333	21.9959	18.2742	28.4083	22.9831	15.4454	16.877	25.3364	12.5662	24.3153	28.1403	23.2762	17.8707	45.3211	40.8052	24.386	13.7204	25.3217	24.5851	22.3475	30.8778	27.1986	33.798	25.2127	34.0117	29.3859	30.7791	12.4266	21.3251	17.2113	12.6762	39.3844	23.9608	30.6945	23.208	23.8836	17.4927	33.0903	39.4732	23.1054
KIF26A	1.5601	10.1797	2.3119	1.7684	1.4837	2.1656	6.8457	1.7469	12.7216	0.6338	1.3641	6.2701	4.0385	2.4564	5.5022	4.1081	1.0557	2.3566	3.3202	0.8892	3.0284	0.9262	1.1345	26.6361	7.2839	3.9485	2.0771	35.9061	0.3415	1.2861	2.2748	4.3378	7.3521	0.2152	0.9731	0.8566	0.9161	1.7128	0.8756	1.8978	2.4761	0.4431	4.5691	8.1727	11.7	2.5746	4.4455	4.6599	3.6103
ATG2B	11.2925	7.3402	2.517	8.4348	7.0264	4.9572	3.924	5.3926	4.0426	4.5941	2.9368	6.14	6.156	7.6919	7.5906	8.9342	1.8379	5.6661	5.5414	2.9405	3.7543	3.8094	4.1066	19.2711	12.1992	9.9557	8.3724	7.7601	2.7051	8.3148	7.8515	9.5933	11.5337	5.1292	6.2124	7.9543	7.5114	10.0071	4.1322	7.493	2.8121	4.9615	10.6002	11.0817	8.5471	7.2972	9.9909	5.0897	15.3925
ARFGEF1	21.2345	13.5148	7.3443	16.4382	13.7869	9.186	9.9172	12.9396	19.5943	9.6122	8.2203	11.1839	19.5404	16.9303	10.2516	16.3643	5.6548	9.302	13.3753	9.2167	9.3974	10.8115	15.2741	33.7093	18.5575	14.9426	16.4753	16.1099	10.1631	16.968	17.7042	24.3068	15.5724	6.4342	9.0607	15.6822	16.1345	19.8972	13.4246	10.0737	4.9196	11.0542	14.9819	14.3984	13.8503	11.6752	15.7146	12.3541	20.63
ACSM2B	0	0	0	0	0.0502	0	0	0	0	0.0103	0.0081	0.0091	0	0.0097	0	0.0093	0	0	0.01	0.0081	0.0166	0.0274	0	0.0106	0	0	0	0	0	0.0195	0	0	0	0	0.0093	0	0	0.0108	0	0.0208	0.0092	0.0085	0	0.0096	0.0201	0	0	0	0
ZFAT	3.6207	5.3611	2.5234	4.1069	3.1183	5.304	3.4284	3.3981	6.6739	2.2265	2.5517	5.283	4.2273	4.4252	3.2707	6.1771	0.9363	2.4461	2.767	1.9434	3.1971	1.8833	3.6007	4.3529	3.3929	5.8421	4.1818	5.0419	2.1109	4.8187	3.8828	3.4064	4.9222	2.8059	3.6595	4.6842	3.3327	4.5557	3.2679	3.8926	2.6925	3.2071	4.6541	5.58	4.0722	3.6268	7.4241	4.0539	3.6168
MTFR1	8.8177	23.1887	21.3761	14.2439	8.3818	9.005	19.0083	11.3315	16.1254	11.5728	8.0205	17.2324	21.8304	18.9888	7.9433	13.5684	19.186	12.5926	15.4857	16.7285	17.3286	10.7663	20.122	51.7838	14.6173	10.525	16.5911	15.5486	14.8459	19.4595	18.7302	21.7583	13.1008	9.9953	16.0635	11.6763	12.134	13.2245	17.9264	7.7594	8.0255	15.25	10.071	15.0875	10.77	9.141	18.0789	12.7386	18.2629
STAG3	3.0739	6.487	0.6886	4.7025	5.7519	2.3157	5.9251	2.2917	12.1261	1.9077	1.9557	3.4109	7.7706	1.73	3.1566	10.4185	2.1167	5.3151	3.8255	2.0613	3.8993	1.354	1.7435	2.2367	5.4542	13.065	5.4736	2.6917	1.6321	0.8637	5.1957	5.6123	7.9146	2.0227	4.6222	2.1943	3.6462	1.8217	2.8909	3.1262	0.8341	3.212	4.1837	7.8728	5.5219	5.0274	10.4739	2.783	8.564
FECH	15.3542	10.0547	10.938	13.0716	15.8982	10.0567	13.0975	12.764	12.0497	13.0194	11.4209	17.4301	9.7255	21.5592	11.4746	15.7636	11.3157	9.3364	14.4431	14.0989	11.5536	13.3063	10.2881	11.3606	15.0059	12.4205	14.0482	17.1969	10.8254	13.4129	16.2418	15.3011	21.0931	11.7809	15.8377	11.2231	14.6234	13.737	27.7888	13.6204	10.363	13.8776	20.431	10.426	14.7304	9.5201	14.2097	9.8875	20.8918
MYO9A	6.3037	4.4825	1.6828	4.8466	4.3423	3.2333	2.1863	3.0896	1.8947	2.8016	2.4102	3.4418	4.5791	3.5364	2.5317	4.6102	1.319	2.3858	3.6597	1.4879	2.1538	1.8147	3.2511	10.371	6.1605	4.4298	4.6878	6.4063	2.0519	3.3306	3.7116	7.4433	6.1379	2.7778	3.7412	7.1205	4.0802	9.8725	3.5217	3.3096	1.0272	3.0766	6.2742	7.8401	4.5034	3.6956	3.5222	4.6332	8.3779
DDX3Y	43.308	77.9627	29.8747	28.1347	26.3097	2.6544	0.3691	0.1719	0.0823	22.0778	18.5975	26.0689	44.0034	24.0846	17.1842	40.1997	10.2635	21.7335	25.0356	0.3578	19.448	20.8639	26.0852	0.3628	69.9561	27.3818	25.2933	3.1069	20.8017	52.4698	88.415	2.709	0.2489	31.6077	41.1126	42.633	0.3675	0.2934	29.905	0.4602	15.8351	0.1704	0.3442	0.3692	28.3836	16.6079	0.267	34.7882	54.4623
PFKP	33.3147	51.2501	37.8879	34.9217	48.6001	43.5802	60.0329	17.5731	128.187	28.369	21.1504	67.1747	11.7988	20.1898	45.8474	34.0838	16.0289	21.3925	32.8228	16.1963	40.9224	17.4092	40.0127	55.8033	29.3577	32.8655	39.6333	17.4772	20.728	51.132	16.7024	66.6908	52.2104	62.073	21.9915	52.2836	19.0544	140.116	18.3286	22.0962	35.2593	14.846	48.4631	59.2735	33.7199	34.1292	68.4787	91.3438	36.9402
IDI1	29.0782	29.5513	50.3656	25.4303	36.8641	28.1456	34.318	21.8242	47.4195	31.4994	26.3614	80.3941	43.4732	34.2099	52.8162	35.4382	45.8562	23.6159	27.777	32.1644	41.5377	32.6098	34.8944	151.156	25.0413	35.2933	42.5302	14.8266	44.6801	25.9602	46.3492	132.338	49.062	25.411	21.5483	18.0384	37.6258	32.0609	76.1089	16.3767	35.7091	45.9525	35.7943	65.0506	27.2884	43.0727	63.3349	45.6131	26.7695
SP100	29.8856	3.171	8.8347	17.3761	13.9522	8.1836	4.1683	19.6111	4.9147	13.5211	12.5191	2.5159	13.6668	16.2637	24.4916	18.1194	4.4245	5.246	13.1335	14.381	6.586	18.2311	14.4508	1.8416	13.401	11.3244	4.9643	6.7269	32.2862	15.6452	21.5455	3.8848	8.5279	40.305	25.0963	25.2903	14.2023	16.3621	25.2455	8.3507	7.0855	13.427	26.1693	6.1475	11.8349	12.1407	2.6796	8.3086	19.4698
KLF6	119.449	39.8693	47.6122	119.543	73.3089	57.2886	26.6494	72.9069	54.3035	40.9641	50.3332	67.4618	32.3518	65.4469	40.9938	46.1511	49.0748	47.5397	67.3859	55.4662	41.2073	83.1836	53.7702	67.2892	129.127	40.3966	50.7242	30.6855	53.7434	112.84	32.0377	36.5442	67.0479	76.691	92.5661	88.4744	55.0298	191.621	28.9614	31.3564	39.1444	84.6208	80.4022	63.3539	93.9515	35.1987	40.6971	59.1459	62.205
PLPP1	87.8111	104.926	53.4495	72.6888	48.4895	53.2138	74.6304	78.6971	62.6099	61.3149	69.1956	54.5581	329.13	52.3197	87.8022	49.7496	55.4419	31.9718	52.6702	61.1708	45.0955	45.5056	45.2321	60.331	112.666	57.085	42.0155	24.1087	102.032	78.7676	68.8179	52.7476	42.0758	60.463	71.5836	46.436	87.3243	137.913	172.727	50.2016	38.7095	66.6675	40.4522	46.6825	41.6978	47.7976	85.7617	83.984	41.2455
NEO1	64.3695	56.9886	19.5689	75.2534	69.9984	55.0618	33.655	33.9437	33.46	26.9018	18.445	46.5813	66.5368	51.0357	52.739	93.2056	11.4497	23.5117	28.2365	20.3717	28.0251	14.3369	27.9987	31.8076	52.7795	93.199	39.4126	31.7232	25.7419	23.267	36.1145	13.0403	35.3804	33.3075	33.219	52.2113	75.7734	93.785	35.1479	42.9833	16.4101	31.2711	77.47	43.6936	42.6462	37.2029	30.4289	31.591	64.284
TRAM1	166.541	149.23	247.379	204.054	139.166	123.159	99.1588	214.528	112.107	145.94	115.354	103.171	200.608	225.484	81.4545	149.501	108.767	113.987	178.562	224.11	146.353	169.656	254.847	443.237	173.541	128.94	155.431	107.98	260.226	252.808	199.302	172.463	147.167	230.671	172.939	180.847	194.172	210.777	221.46	99.1367	90.5136	327.613	146.858	93.0321	118.023	97.5312	83.3992	155.662	220.008
PHKA1	18.015	14.7586	9.0544	13.109	19.0498	16.5199	5.4399	12.8165	18.0497	15.2065	10.916	11.4327	48.1944	17.6562	10.5269	36.87	2.6956	9.016	11.1991	10.2714	13.1015	3.0971	15.0708	29.1834	15.8891	18.1247	14.5927	19.2408	14.326	12.1267	31.155	17.718	18.3353	13.2931	4.415	26.0296	20.9642	36.3496	32.0617	33.1761	8.8765	34.3813	18.2049	6.3429	10.382	9.3238	10.6779	20.6813	28.9912
TNFRSF1A	221.331	98.6122	172.103	254.559	158.766	271.782	79.8294	272.929	254.021	170.322	178.926	136.505	176.272	202.344	150.317	190.81	121.467	85.7214	211.047	129.196	119.9	177.505	239.151	88.5257	146.288	128.19	199.569	60.5696	188.008	216.714	111.592	37.5123	168.654	196.778	183.134	265.232	165.758	203.381	94.3658	68.0786	231.183	273.969	190.567	60.5553	134.471	159.314	48.5786	122.403	155.547
CACNB1	3.9919	10.5901	5.0797	9.4998	7.9747	10.4245	11.1137	4.2613	11.3141	10.4706	7.8748	4.823	6.1994	3.1551	10.6346	11.8714	3.7553	11.5557	9.9745	4.251	6.4913	2.6137	2.9417	11.6973	7.2716	10.9951	6.7702	5.4464	2.6472	10.6369	6.4964	4.7464	17.1726	4.5069	3.3647	10.1176	8.4738	14.1396	3.6119	13.1371	3.6419	4.2769	11.1514	9.4771	7.2789	9.2615	18.7064	4.9289	13.2913
EVI5	13.5954	20.2384	3.2645	10.8386	14.7071	14.5433	6.1681	11.0024	13.4864	6.5846	8.2086	12.1309	24.6649	9.5656	8.3207	11.0622	6.1412	8.7316	9.6633	8.224	6.3033	9.9375	11.1049	15.9449	16.9888	13.7716	13.8323	12.2399	7.6864	11.0769	21.3713	21.9386	12.3882	12.845	11.3497	13.0025	15.2952	18.9778	18.4453	8.3209	6.4374	16.252	10.1717	11.3967	10.9581	5.2139	8.5497	14.0569	12.0294
STOML1	9.6932	12.2148	14.354	11.6832	16.2158	14.1486	15.0013	20.6424	9.2372	14.171	13.3065	17.2627	12.7622	12.429	14.6573	24.5611	13.2157	7.8916	12.2866	9.3298	12.1918	5.1929	20.7238	11.2538	11.8171	12.9221	17.7649	3.1437	18.91	6.3037	7.3901	8.4391	14.8093	13.2317	12.3705	10.7492	12.3496	12.6869	13.9447	11.0749	11.9107	14.0394	13.983	11.0455	9.3303	10.7949	10.874	8.5246	8.3613
PKM	613.787	556.524	995.134	835.329	689.481	743.91	591.908	896.781	555.251	712.552	635.367	717.972	452.032	833.494	335.107	699.15	600.789	304.286	693.067	489.419	639.478	570.721	1377	203.893	533.281	336.81	632.537	319	737.151	701.69	293.15	436.758	813.424	1243.39	1046.04	1116.8	433.186	1155.67	626.719	413.695	826.488	494.171	1014.31	515.904	571.062	537.182	346.467	958.488	604.985
DHX29	25.5041	34.721	11.8124	24.0984	23.384	16.2949	14.2676	20.6403	20.3922	16.241	16.6586	20.8981	36.5643	34.609	22.415	19.864	6.9155	14.5207	20.5674	11.7037	17.0754	13.1462	28.9396	16.9028	30.8546	23.1974	28.818	16.5156	16.4262	27.9719	21.3377	50.1565	33.652	23.3896	36.7494	24.9441	20.7265	27.8033	23.6277	20.0488	17.0534	18.0443	34.9989	20.9578	24.5523	20.2912	34.0611	27.9051	40.6849
DNTTIP2	22.601	37.8524	20.0458	25.0825	21.9222	24.8957	18.3534	23.5911	22.4337	15.357	18.7554	25.3017	39.0112	23.3519	20.4322	25.2149	11.304	19.9587	26.9939	23.0237	22.8711	17.509	32.7509	43.9389	27.0537	27.5262	34.0653	51.1776	23.9375	28.3212	23.467	57.4865	28.5558	28.9628	34.9087	25.3911	30.1799	25.5559	29.1133	23.4024	26.1608	30.7992	37.9701	24.4674	25.9363	11.8573	35.8864	42.3679	18.3626
METTL22	4.2294	9.5761	7.5591	6.5799	4.1389	2.8428	7.5214	5.9776	4.536	8.6265	5.7661	7.0131	6.3098	7.1668	5.969	8.8623	8.8044	8.3219	7.3652	6.9023	9.4063	5.1715	5.7132	9.188	7.4234	6.0575	6.6066	9.8503	4.8717	4.3653	4.2082	6.2033	11.3963	3.6369	5.8593	4.4804	6.324	4.6019	5.2258	3.7035	4.7017	5.2631	6.7738	8.3855	6.8944	4.8833	9.8306	4.6376	10.0411
TP53BP1	17.6629	17.64	5.8428	19.1109	12.4648	10.3606	6.7366	7.8068	11.3598	11.9194	7.0262	12.3347	12.4543	22.2801	5.1577	13.9116	4.3507	8.2182	12.5267	4.2989	11.1417	4.9602	12.095	22.1917	11.4818	14.7416	18.3613	22.9745	8.522	10.0627	14.63	21.5206	24.8201	9.5106	9.0149	15.4594	14.6238	22.5876	10.8841	11.6807	4.3787	8.5198	23.5101	17.6595	15.5451	14.062	9.7682	12.2696	22.8569
TRO	8.9464	52.2503	20.466	32.1644	23.3928	14.3453	34.118	12.3865	16.6278	40.8204	33.6196	63.5482	22.2689	37.1713	26.7862	36.2646	61.2795	57.4664	28.3053	25.6552	31.7355	12.4454	8.2171	210.25	39.9192	38.8168	36.0437	175.241	16.8334	29.8872	33.1078	42.1318	83.9616	11.8938	31.3475	18.126	28.672	20.9527	15.9646	21.0259	14.3282	20.1618	31.5295	75.8676	37.2382	37.2051	54.4366	29.5546	63.1607
RRP15	7.6619	13.3764	5.6914	8.9691	8.0766	8.2007	7.1262	7.0648	9.2222	9.4338	7.0282	9.8077	8.5657	17.8825	9.9091	6.1781	4.5938	8.7037	10.421	5.305	6.7774	7.0079	11.9547	21.2646	10.4561	11.7112	12.0833	36.7185	8.2013	5.394	12.5408	13.6418	11.9098	9.7716	10.6007	10.1369	10.5997	8.6463	11.9323	12.4615	5.3572	8.5376	14.006	13.3243	10.8261	9.5546	23.394	13.2337	15.4403
RHOA	457.135	469.934	525.512	507.801	410.123	437.265	462.014	481.431	519.214	406.795	424.928	518.3	290.419	513.202	380.602	624.707	507.469	333.62	550.038	582.653	625.201	560.411	597.35	378.796	460.213	373.317	597.719	378.176	675.459	595.981	486.731	572.827	481.009	426.086	510.804	422.282	483.161	476.312	483.024	288.12	405.255	508.81	435.725	422.65	430.071	442.399	395.71	747.656	465.834
DHX8	21.441	31.6549	10.9994	23.242	9.8046	19.5426	13.9624	18.0577	23.1152	14.2933	12.8578	27.7259	28.7952	26.531	15.441	26.7328	9.083	11.722	17.9379	10.3902	18.4573	10.0621	21.4259	23.9733	18.8638	22.7007	28.4054	21.3228	12.898	15.6162	18.7387	25.7828	27.0809	14.6485	15.1366	20.1844	18.6253	30.1418	15.3159	22.8082	15.5272	13.2646	29.1786	19.9435	21.6324	20.6357	27.337	19.828	26.5045
PMS2P4	9.1473	18.0907	18.5062	20.3531	20.1172	11.7749	26.1484	25.2479	17.9254	21.688	23.7884	22.2486	26.6171	34.433	15.1906	8.649	24.1053	20.635	19.4517	21.1187	26.4892	11.1213	22.3144	6.7622	18.2678	28.8628	35.2416	9.4753	37.0997	7.7448	16.8406	21.9514	20.742	21.8875	13.5197	14.0632	30.3004	18.5253	60.9384	31.8926	28.3028	27.0552	15.2083	13.0656	17.4876	18.429	19.7828	17.1705	23.2964
PRKCZ	4.0917	7.6204	5.5079	2.417	6.1498	11.8745	16.7217	2.439	0.8568	2.106	3.8496	4.9574	2.8083	5.407	8.9384	2.1937	7.2586	1.7988	3.8023	3.0026	9.2796	2.004	0.6356	0.5282	6.0836	5.3246	10.6149	3.6952	2.3558	0.2901	3.1863	6.1286	9.2525	1.8005	0.8445	1.6317	3.6573	4.2589	2.1888	0.2207	7.1095	5.6816	6.7644	11.2104	5.7542	8.6287	20.0972	11.8582	3.9891
ZFY	8.5774	23.414	6.4115	11.7142	8.3932	0.6955	0.0863	0.0885	0.0742	6.7239	3.8736	9.9112	13.7505	10.8881	5.7026	10.4131	6.3766	4.8531	8.4389	0.0238	8.5341	5.0271	6.8308	0.1089	12.9382	9.0692	9.4149	0.7196	8.719	8.65	14.6912	0.5456	0.0452	5.4481	11.042	7.4316	0.1681	0.0636	12.3011	0.1681	3.6342	0.0626	0.0992	0.0985	7.2303	5.6883	0.0733	6.6006	13.6753
IARS2	71.6468	76.7629	46.9818	64.7038	68.6831	67.495	42.7439	60.3143	80.4362	59.1114	52.3279	62.1822	112.078	94.0929	44.4807	76.4436	27.8689	37.4193	58.9257	34.5004	41.976	40.5355	88.8152	159.251	70.574	80.2365	78.8855	101.966	63.3695	55.4632	83.5494	108.429	91.8243	61.4692	78.2534	75.8179	63.6258	98.6108	85.4979	65.3633	30.2514	57.967	130.109	49.3081	65.8754	47.9297	95.9985	71.9065	84.3469
SYT1	5.443	70.9219	2.1408	12.9077	41.5705	55.3061	19.419	1.27	0.691	5.3358	2.4728	5.8203	59.2639	7.3201	59.3685	16.0076	7.9198	11.3411	10.8382	9.2787	11.028	2.6934	27.307	29.1	12.4161	40.4285	5.8611	18.0107	3.7918	2.433	19.3269	4.6397	42.2154	0.9906	0.6269	1.7042	2.175	44.9488	3.9993	2.0866	4.9891	18.7529	3.2539	33.969	5.9037	18.4028	119.338	11.2474	4.2072
NAV3	8.0441	9.1448	0.1272	1.3618	8.1756	4.4284	1.6332	1.3394	1.7113	0.898	0.9866	3.942	7.8857	1.5907	5.1012	8.7389	1.2891	0.6069	1.9893	1.064	0.7143	3.2653	3.7989	15.8973	3.0924	5.0347	0.7065	1.8403	2.6188	0.9726	7.1319	0.8118	3.3813	1.6747	3.3748	3.1472	14.5726	1.9892	4.7459	1.8482	1.0896	1.7774	2.9298	5.0419	1.5068	2.1287	6.4484	1.0989	1.7995
IDH3G	55.4956	79.8618	114.695	87.9433	66.5069	83.3145	107.113	76.5288	95.506	99.4182	83.6596	154.605	84.6851	90.7712	70.0693	93.5586	86.6233	78.6418	81.8418	100.177	142.279	60.2103	101.208	98.6006	59.6866	98.0951	101.277	81.4337	75.2733	90.1013	74.1212	83.1906	112.371	73.625	76.1232	62.9287	91.6315	67.0399	94.4974	82.1312	90.6646	89.373	96.804	96.9184	93.2541	82.547	81.6496	107.963	99.2375
ROGDI	8.9375	15.5196	8.5994	10.6172	17.1556	15.052	32.5068	8.5066	10.6559	12.2707	12.4623	11.6223	12.1343	7.8897	21.3806	13.8693	10.8465	12.0149	9.9427	15.5126	18.2262	11.0722	6.6068	8.4249	8.6453	11.1194	14.0374	5.2877	9.3051	4.876	7.9417	9.8828	16.924	10.1312	11.6289	4.4255	10.0517	6.6991	17.8509	12.268	9.9903	8.1121	10.4401	15.2607	11.7106	13.5632	18.5697	7.4965	8.3353
PDZD4	26.8008	132.626	25.5366	63.7607	82.9224	93.8626	113.548	33.4933	58.0407	49.1109	47.752	80.4171	39.5022	41.5032	93.8044	93.3103	25.6471	50.6884	48.6967	25.7918	129.379	7.259	14.1421	4.4622	56.6618	90.872	123.281	29.9877	12.6419	8.0431	87.893	62.6217	160.809	30.1824	7.5724	23.2523	64.3187	74.9456	64.5393	38.6909	34.5442	45.7222	95.4911	96.3506	96.2962	119.05	177.07	75.6315	58.0986
ATP2B3	1.1406	3.4854	0.0336	0.4886	3.1859	2.9679	1.6557	0.1414	0.3047	0.3566	0.1311	0.1766	0.1032	0.1897	3.2857	1.5341	0.5779	0.6642	0.6796	0.5082	0.5036	0.2076	0.0872	0.4247	0.9013	2.1202	0.4555	1.0025	0.6781	0.1905	1.014	0.4024	3.1686	0.0568	1.9158	0.0781	0.186	3.8575	0.0763	0.0789	0.3801	0.6468	0.3136	0.8616	0.1741	0.9546	12.3511	0.4112	0.1432
ROCK1	31.436	9.4901	7.2193	15.7147	14.2226	8.5496	6.9225	8.947	16.1269	8.2488	6.4847	12.4627	20.951	19.4582	9.9601	17.9473	2.9826	8.7839	9.9656	5.0309	7.8667	7.5067	14.5336	19.895	18.271	16.4643	15.7216	23.6285	6.9789	22.7377	14.783	28.5603	14.5667	10.3091	21.4521	20.4513	12.8742	24.8695	12.4779	8.5104	5.9876	10.8057	21.7862	15.2321	14.7632	9.5743	18.6796	11.127	27.2746
CBFB	41.5903	46.4593	59.2559	42.9786	41.9654	22.3716	52.432	37.3852	49.4405	38.2649	37.9655	25.0931	40.7212	59.9106	27.0227	46.7317	26.1757	29.936	43.9212	41.2099	48.4665	39.1532	69.6396	80.3774	47.4473	61.4988	77.1845	55.2972	47.0454	54.4743	38.0391	48.8771	52.9365	30.1133	63.3352	44.6819	37.3266	61.9221	54.626	46.2347	24.5568	54.1138	73.5676	37.4398	46.0044	46.0544	42.6539	47.1361	83.8542
PDK3	20.7822	8.7321	3.1318	10.9735	11.3698	10.7307	4.9589	15.104	9.2491	4.3146	9.7772	3.8371	14.308	7.5899	6.5554	10.1228	2.2846	4.2053	8.8398	5.2935	3.3909	8.8858	9.9989	6.1146	22.713	6.2271	6.6972	13.3227	8.0777	16.4553	13.5494	4.9134	9.1787	8.2889	12.0797	17.5691	3.1904	33.546	5.5053	3.483	6.5446	13.34	8.1744	4.7252	8.5968	6.2164	5.4349	14.9479	9.7975
HYAL2	39.1927	54.3204	57.6351	53.3313	46.0707	49.5788	61.0967	84.7763	46.0051	91.6772	71.188	84.6809	29.9433	89.7301	43.19	41.1413	54.0509	50.8001	68.8278	55.1596	97.8909	69.6591	90.6815	85.9268	37.4042	40.9374	64.6738	42.9113	63.5569	45.7808	29.1359	32.992	52.6331	22.2078	41.2106	30.2646	39.9109	37.2843	35.7556	45.5582	75.0653	36.5174	41.6448	44.3493	62.5412	44.3373	48.9817	56.5619	45.1875
HDAC4	10.3483	13.6771	5.5793	7.6469	6.856	6.2529	8.8371	5.4467	6.513	7.9905	4.4338	9.8096	15.9336	5.5974	8.7886	10.5728	7.5427	4.892	6.6892	4.254	7.2321	3.8091	6.6302	9.1795	10.1164	11.6487	7.8336	6.4433	3.7821	9.9041	8.912	11.6087	12.2666	3.1711	4.813	9.5916	9.5239	9.9647	5.8901	3.9229	4.5629	3.9865	10.7964	12.1665	9.0965	7.8267	11.9337	7.1874	10.4626
RASSF1	27.3783	31.6823	45.8476	31.4916	32.6223	22.1114	30.1173	19.0265	22.8247	32.442	31.6359	36.6331	18.4465	29.5578	24.4334	45.5656	25.6836	30.2251	32.1519	33.3931	52.646	26.5173	29.1356	44.5873	26.4624	29.8833	38.3713	29.6755	32.3963	42.812	17.1494	25.9751	44.2122	20.0166	38.2451	23.4114	25.1114	20.243	17.9132	37.8799	34.2914	24.1384	30.0194	27.6479	37.4921	25.2485	33.4756	36.0645	26.3777
FGFR3	45.0741	55.7806	32.4966	122.005	198.461	134.611	68.0857	19.3231	23.2169	81.4375	29.5193	16.149	29.8874	22.1601	132.046	70.471	8.5789	323.396	55.624	28.977	56.373	8.1133	6.836	8.8294	19.3453	185.209	20.1835	15.4878	22.2658	4.4396	103.658	37.0345	260.772	14.7302	3.1019	31.8885	203.777	79.9537	5.9146	3119.35	10.6162	103.249	51.0527	39.8946	97.4562	50.7127	35.6584	15.977	84.6738
IFI35	81.0537	33.7803	104.22	128.498	57.0442	138.31	33.0789	113.855	163.495	134.355	121.401	30.5078	226.37	75.7126	301.865	144.233	48.1958	28.742	59.8551	136.11	30.1026	75.5605	57.8985	19.035	80.0899	122.333	46.4688	27.9098	162.275	43.7253	180.754	30.6231	60.6612	410.058	106.403	62.7739	90.1154	53.6418	231.667	75.3286	73.2383	85.0843	152.789	22.2482	46.7359	111.898	18.3548	40.9372	66.6921
HEATR6	14.8846	20.4865	8.8443	18.0216	7.8593	10.6582	11.6724	10.1445	10.3196	13.5633	8.9234	18.7104	20.1697	18.1009	12.0981	15.5856	8.3971	13.2737	12.3669	7.7026	12.2706	6.5666	9.284	15.2205	14.7525	14.126	17.1911	19.5499	10.1056	7.0493	14.4379	24.9114	20.8424	13.5478	8.9028	17.0567	16.907	19.6482	11.0091	19.9958	10.1507	10.3167	19.5164	18.3615	16.0852	14.8138	16.46	13.2218	23.8348
COASY	45.2717	55.1703	52.2861	43.5491	32.6736	42.6544	36.0777	43.1745	59.5103	44.4613	46.8075	48.8823	70.9853	49.3511	43.8971	80.2446	40.6276	39.6001	45.5752	36.3969	41.6369	35.6402	56.9932	36.3098	46.8973	59.8031	58.3158	23.3604	48.8843	36.9711	59.5754	65.8335	68.763	53.8127	44.9991	55.348	41.0969	49.6229	58.6856	52.5229	47.7323	44.4434	62.7324	46.7853	44.0491	30.7784	52.4196	58.1024	45.4319
PLEKHH3	13.0828	29.1039	25.2248	23.4759	9.5688	23.9099	18.7192	15.46	33.0312	37.3067	24.7659	30.3379	27.6103	17.6065	15.6636	57.0728	9.2533	18.5767	21.2533	14.1157	23.8945	6.0024	17.0677	82.5676	18.9112	33.3247	22.6275	19.9805	15.1316	17.8417	23.4339	16.5516	30.8854	12.1973	15.4658	17.4824	22.7811	30.8429	22.8706	30.5141	14.5752	11.5812	32.7418	19.2305	18.95	18.7689	21.2818	17.1672	24.4069
MEF2A	56.1206	25.6408	11.3506	33.954	35.1133	21.5662	13.8145	26.8658	18.2342	20.4671	14.4013	17.2945	31.0595	25.3745	17.0352	40.2431	6.9707	15.9435	23.6368	18.9228	16.2596	21.2352	28.6931	35.7761	36.2573	28.0033	25.4405	20.5303	22.846	30.9076	29.1454	24.3702	29.1141	18.1174	53.4916	38.6	17.4023	61.4967	27.2759	17.4975	9.9567	21.7851	23.7436	41.5266	25.8365	23.8857	16.5394	23.2072	34.5148
OTUD5	72.7713	86.0543	51.3473	84.8002	73.5547	83.5996	70.0171	59.7367	85.0278	64.5858	68.9946	115.888	92.3025	83.245	75.253	79.7395	38.9564	68.581	66.0629	48.7772	84.478	45.4926	80.6303	65.1925	97.9247	100.326	95.333	83.1496	52.0616	99.2006	80.5586	84.9628	110.316	65.617	72.8141	78.3985	63.1283	99.4632	60.546	57.002	55.699	94.9015	107.5	82.819	81.7236	75.8571	90.6543	87.187	79.6634
TFE3	131.777	97.006	55.4494	116.985	124.901	86.6159	62.015	101.459	105.73	83.9662	94.8845	94.9455	136.287	103.184	123.817	192.637	39.5264	65.0311	88.0543	53.1167	61.6127	54.6097	106.451	57.4921	133.263	107.511	94.7212	47.6287	106.159	111.207	113.941	82.8723	126.37	96.7245	104.001	131.95	58.3178	148.03	74.3286	79.564	68.9426	143.389	141.266	74.7133	86.3046	102.567	63.8636	141.304	90.9492
TBC1D25	16.7579	21.7716	17.4136	22.1613	14.5971	18.167	21.702	19.6527	22.5319	16.7467	16.5648	31.0366	20.5602	15.7164	15.7772	19.5945	12.0769	14.4028	20.2671	16.1293	24.5984	11.4955	19.2341	17.2905	21.3714	22.092	22.1146	26.7738	11.3441	27.8179	17.3592	17.5816	23.4644	15.0949	27.7993	22.7055	13.1614	22.1841	15.5992	12.5249	17.7082	20.5904	22.278	19.4436	19.848	18.0068	27.8011	26.561	21.2322
ACSL4	46.858	22.1587	15.6836	23.2823	24.7086	19.5676	20.0966	41.4675	14.2359	16.2006	12.7009	12.4457	30.6966	27.8747	15.8535	23.2903	13.8082	9.0141	24.7942	19.9478	17.5943	36.5989	38.9187	10.6343	23.0163	13.9948	16.3345	9.3663	38.4937	60.2795	25.9473	27.7881	19.7953	29.0826	58.9667	28.2922	10.3466	32.1845	23.9727	8.4186	18.3956	45.6141	20.3786	21.5294	19.8667	13.2859	26.0977	20.2606	19.3782
INPP5A	17.8292	16.792	10.1612	14.8191	17.5258	16.9812	28.7167	10.4777	15.9647	11.8572	8.9613	30.1725	14.3657	15.2902	18.5466	11.0225	9.2562	11.2276	13.9767	10.1521	27.1065	8.3082	14.1544	49.2389	13.9517	18.8619	31.2082	23.7651	8.7711	17.1625	11.8557	29.8204	17.6082	7.5939	7.9427	10.3629	11.1496	15.0257	10.3057	9.243	9.8754	17.9863	12.8262	25.8533	17.0179	8.8567	19.741	12.4028	13.1134
GPKOW	69.3198	78.9117	77.6558	71.8236	78.7168	82.2505	82.1217	73.8516	74.6678	72.6222	73.7286	111.963	164.749	93.0039	107.14	145.199	37.4009	55.1077	64.2149	66.4932	99.3749	26.6889	68.2426	56.1198	86.246	111.326	90.8481	63.776	85.2828	65.9164	73.6178	105.445	117.055	75.6711	54.1457	52.8333	68.4588	83.3804	80.5245	48.2435	63.3564	133.273	112.564	72.2648	72.3039	84.633	101.686	145.817	73.2552
GRIPAP1	29.5383	37.019	15.612	32.87	26.3344	23.082	19.3422	19.1089	23.9826	26.5363	23.0075	27.0491	33.6907	30.7467	29.1492	37.6138	7.3087	27.491	23.0954	13.0564	24.4214	14.1128	18.2361	25.7869	33.3276	43.7	30.9369	29.7448	15.3936	26.5795	29.5292	20.3855	54.3762	23.803	28.5986	25.925	23.5734	26.0577	17.4744	29.8516	17.4591	21.676	38.9766	41.0305	36.5577	32.6625	41.4767	30.3587	47.9148
FTSJ1	28.4943	52.201	62.1748	41.5311	36.5159	40.9469	51.3511	41.0078	46.5286	47.2164	37.5667	56.1929	49.7469	56.1792	34.1406	42.494	60.2522	43.2176	48.8433	57.7634	79.7787	41.2421	75.1835	62.3267	43.1139	48.8895	77.4614	70.6963	49.6353	78.1608	42.5304	61.1075	60.9258	48.5982	82.9868	39.7908	44.2376	37.5241	50.0626	39.825	65.306	64.2606	62.8718	52.2568	50.4774	55.2642	57.7462	78.3336	61.9331
PRR11	4.7888	21.8725	8.5643	9.3282	7.0383	12.9778	9.9326	4.8497	16.9192	7.6707	7.4389	13.8691	19.0442	17.5339	8.3588	29.2744	8.8512	12.5189	11.824	11.2881	23.0282	6.6287	23.0154	18.7235	11.788	16.7959	24.9509	21.348	7.4543	16.6452	14.1624	16.1858	18.248	4.807	16.3618	5.0625	14.9973	7.7423	10.7345	17.1639	14.6955	9.2197	15.8709	12.6771	19.6754	14.1379	30.4536	13.1026	10.741
REEP1	3.9044	43.3535	7.5676	19.5084	9.0047	21.2023	72.9088	11.2717	19.3843	3.8493	13.2196	17.6159	30.3299	17.2225	23.7794	37.109	32.2459	16.2517	20.6173	23.1155	45.799	3.3641	2.9469	11.7597	15.7831	22.9116	25.296	2.9639	8.1188	3.3408	35.5125	18.7269	25.2175	8.88	3.3091	5.1849	43.2261	27.5765	35.374	10.3417	7.9403	33.0464	18.5082	32.7495	22.0772	22.0576	58.6369	21.7634	15.9794
ATP11A	38.2816	11.0031	7.0331	25.0829	19.7817	12.0811	8.7338	22.189	26.5769	11.8432	7.1949	8.9039	8.3829	19.8666	10.334	19.4237	3.1925	8.4514	17.5709	5.0763	8.9588	8.7877	13.698	17.9397	10.2322	25.2816	21.792	21.8699	7.1402	11.8995	9.0173	15.4777	21.5977	8.1145	10.0257	40.9575	11.9045	26.2632	5.875	19.6499	8.0167	11.2591	25.2189	21.5439	16.8377	24.8443	16.2207	9.2062	29.7706
POLR1A	22.1626	21.9603	5.6019	20.0486	13.7244	13.4362	10.3342	12.7736	24.7116	14.6579	12.0222	22.7052	16.462	19.2649	17.8042	21.7785	6.5694	15.4446	13.9173	7.0855	10.5639	7.1084	16.5391	35.7373	16.8884	28.0982	24.213	38.418	6.0586	12.0938	16.6708	21.5034	27.0574	10.4002	15.6567	24.859	18.8218	29.3515	10.8724	19.7851	10.0221	7.4051	23.8182	21.8733	21.4834	18.2601	28.5418	16.4935	50.3274
LAPTM4A	611.191	399.218	1118.43	784.345	539.2	547.647	524.392	904.141	551.287	759.443	633.368	321.441	949.639	832.138	617.956	802.148	410.67	463.51	677.051	863.452	601.583	827.446	1377.42	2589.37	606.947	552.37	834.885	720.747	1264.04	982.724	546.452	806.183	683.588	892.076	1113.12	770.092	755.105	665.143	1193.71	441.48	800.001	945.467	872.64	460.447	591.483	477.513	410.661	634.638	823.508
TTC7A	35.9603	17.9747	7.702	21.3704	29.906	28.336	17.5335	24.7588	21.3335	15.7875	15.3659	11.8924	47.5817	18.5347	26.5263	43.1877	6.6186	13.6939	22.4917	17.8922	18.0599	29.383	17.6089	12.3208	21.073	29.456	21.1592	12.4376	25.2939	23.4371	32.7376	15.9982	25.9219	32.0772	21.344	23.0616	13.5152	16.0431	34.3401	11.9564	11.4817	19.5085	26.3113	22.5693	18.9119	22.7346	14.3781	15.785	16.2228
IP6K2	30.5586	86.5371	71.5029	69.4705	46.1581	37.8938	96.6358	63.1885	56.5547	55.5097	58.3952	92.2661	61.2852	57.745	64.0747	58.6518	62.5523	91.8845	76.0421	65.3932	118.8	35.4064	39.6529	78.7404	73.1672	59.6465	80.6737	103.488	57.5513	36.2857	57.0062	87.5676	129.635	32.7555	35.6202	39.9247	63.4119	36.1886	105.329	86.8755	51.8401	47.2494	76.9272	79.9326	85.1756	63.9374	98.8584	77.8547	134.608
STON1-GTF2A1L	0.0313	0.046	0.0393	0.0451	0	0	0.0223	0.0763	0.0274	0	0.0613	0.0517	0.0724	0.0925	0.169	0	0.0874	0.0757	0.0189	0.0461	0	0	0	0	0.0372	0	0.0178	0	0.0384	0.0371	0.1862	0.1569	0.0195	0.1593	0.0528	0	0	0	0	0	0.0175	0.1459	0.0367	0.0182	0	0	0.0237	0.0931	0.0193
SRBD1	10.6056	16.6195	6.7275	12.9158	10.4884	10.7796	7.6649	12.9476	11.7152	8.638	9.1598	16.2804	20.0611	16.8879	14.8802	13.5499	5.7737	6.8527	10.278	7.8512	8.3796	7.0877	14.6285	21.4772	18.0832	14.6915	20.1966	13.8262	11.2698	16.4013	14.8615	21.9673	18.5455	10.2052	13.1512	10.9663	16.9664	15.0932	19.0051	13.9193	7.9015	9.011	17.0138	13.9519	17.3259	11.2383	12.1687	12.342	19.6512
KIF2A	15.3043	31.7767	8.6563	13.7966	17.358	11.9941	21.22	10.4693	25.1395	10.5392	10.0684	19.8786	33.8391	18.4361	17.5666	19.8925	11.8564	12.5836	17.7618	8.802	19.1356	7.5351	10.4602	10.1914	18.9094	16.9593	28.1689	11.5753	13.1209	10.4393	19.2372	33.7112	22.7345	13.8738	13.0056	11.6284	19.0329	18.7366	18.3648	9.5128	8.2688	13.5714	20.9088	24.0977	18.2216	15.6099	40.3804	20.8466	21.2969
RASGRP2	10.4717	9.8113	7.91	10.2855	9.8629	6.5339	8.6585	5.7926	5.2346	20.1497	9.0345	7.4609	9.9785	6.3689	6.7726	26.6712	2.8751	7.5516	6.5457	4.9153	14.4316	5.1427	2.3757	2.6863	5.331	22.5667	8.9003	1.8987	9.2639	2.4502	7.2568	3.765	12.6249	2.7271	4.9931	3.4504	18.8866	5.1689	9.453	24.9686	3.8272	4.3482	11.3384	7.0701	10.0542	8.2195	6.4091	3.3676	12.5044
PSME4	23.7861	23.8121	10.2123	19.1897	15.9644	11.0242	10.2398	18.2892	21.4297	17.9778	10.5152	19.35	31.7529	20.4161	19.2043	17.6634	7.1519	14.3514	16.5253	12.1206	12.3996	16.1076	27.1704	57.9409	23.1079	22.2193	19.7051	34.5443	11.5449	30.9211	17.9344	26.7421	20.2876	13.3322	26.5342	18.7182	17.5633	22.6619	12.3888	20.9177	11.3337	12.0384	29.1287	17.7082	23.9395	12.8913	22.7287	16.5515	26.313
IFT80	4.5704	11.1919	7.6081	9.2034	10.7387	4.445	4.4317	6.7488	6.5021	6.677	8.8886	5.1061	5.6653	10.0824	5.649	10.9977	4.2839	7.3796	7.5419	6.4617	6.5069	5.1452	5.7635	8.2077	10.1888	8.3592	6.9588	5.2712	10.8238	6.0687	14.2662	12.0373	11.8426	9.0718	11.207	6.5534	12.2052	8.2471	5.2684	12.3531	4.5447	8.3876	8.8869	9.29	6.1614	5.3623	7.2474	9.6697	14.4716
SIRT2	75.1583	149.231	163.851	116.914	90.8886	77.2192	252.402	107.294	92.4257	123.292	74.3946	374.204	69.7898	124.207	493.162	79.9363	251.733	123.611	92.9604	199.817	179.341	58.2412	51.1241	59.5763	155.28	125.617	177.334	49.6112	75.8602	58.7873	97.7977	187.911	115.657	102.301	41.9115	81.9863	160.021	109.851	105.472	76.1677	103.504	102.883	71.8647	576.924	124.577	150.83	255.57	567.308	116.233
ERLEC1	90.7025	86.2014	159.183	125.371	107.334	73.274	105.763	116.297	99.0444	102.69	95.8464	114.03	134.863	184.691	84.741	63.3952	98.0705	77.0942	135.142	119.118	104.288	109.242	180.326	236.837	104.881	97.156	118.401	96.1596	214.33	160.845	98.979	175.964	121.992	119.244	125.129	104.603	124.028	127.255	163.242	79.9005	104.514	157.311	145.707	77.2729	88.767	79.5592	107.622	94.7772	140.863
PPP2R5B	43.5767	64.2065	73.6989	73.8045	50.7557	49.2956	80.1325	59.6638	69.2749	64.3741	51.3691	58.3507	74.7948	50.5957	50.6366	72.2371	30.2528	60.0722	60.9793	38.1357	93.8797	24.477	44.7545	18.7619	42.3443	79.7981	85.7997	22.3466	44.0449	30.7947	54.3317	63.5611	77.804	46.8851	35.3995	42.3905	77.1197	72.456	52.8415	54.3845	69.6586	45.5001	71.2711	67.9667	51.8827	62.6684	95.446	62.1973	64.9626
PYGM	8.0422	6.0189	1.9394	4.6583	28.0629	15.5866	4.6761	2.0586	3.2101	13.1772	3.745	5.7613	24.3312	4.9265	21.483	56.8579	0.8381	1.995	1.7972	1.9558	2.1526	1.1995	3.6201	4.4927	2.967	11.0253	0.9005	2.2892	23.5278	0.6503	11.9387	2.8204	20.1943	2.1665	2.0928	1.7269	43.2451	8.4201	25.1348	11.3569	1.0677	2.9443	9.4673	2.0652	6.126	2.5134	4.1091	3.433	3.0278
PAGE1	0	0	0	0	0	0.4189	0	0	0	0	0	0	0.118	0.241	0.1224	0.1154	0	0	0	0	0	0.3391	0	0	0.1212	0	0.1157	0	0	0	0	0	0.1271	0	0.1147	0	0	0	0	0	0.1143	0	0	0	0.2489	0.2538	0.1545	0	0
PITX1	1.4628	15.0861	19.991	24.7471	0.3764	3.6091	6.2445	5.8814	29.3142	17.0762	0.4781	16.8176	15.5376	7.1513	4.6853	1.1267	5.7581	9.1945	17.5439	5.9072	23.3832	1.1687	35.0991	0.2764	4.5258	0.4873	9.5721	3.7433	0.5746	27.3051	7.3555	3.9146	24.8707	13.1689	7.9255	6.3553	2.0695	2.2841	26.0658	0.222	45.6684	1.0922	38.939	0.2727	4.3833	1.5549	3.2832	19.3094	10.292
TRPC7	0.196	0.1048	0.2465	0.4113	2.0268	0.8792	0.1783	1.6096	0.5312	0.0891	0.0524	0.412	0.2476	0.6322	1.712	0.6861	0.4184	0.1207	0.2588	0.3154	0.0719	0.0593	0.2906	0.0688	0.318	0.0636	0.2429	0.2358	0.0875	0.1058	0	0.5364	0.3112	0.8398	0.0802	0.4686	0	0.7268	0.7414	0.0676	1.1399	4.0278	0.7106	0.1038	0.087	0.6658	0.1081	0.4244	0.1982
MAST4	7.992	5.265	2.8651	10.3106	10.162	5.1919	3.315	6.1657	4.8859	5.0065	4.7773	1.4005	12.0241	3.9607	3.4672	12.3476	1.0027	3.4452	4.857	2.3077	3.4809	3.1829	5.034	2.5692	5.5852	9.9381	2.4686	1.8468	3.4139	7.0019	5.2665	1.4232	6.8151	5.3966	8.3832	12.052	6.5728	9.9381	8.6275	8.7545	4.1542	5.7449	13.4045	4.9989	5.744	3.2481	4.6967	2.5676	10.5661
ADGRF5	40.6909	24.5663	6.8939	33.3705	17.4887	16.3517	14.071	24.5217	10.2468	21.4336	14.0311	13.4843	12.5531	24.5991	12.3988	15.6432	2.8546	13.9991	26.4961	11.4509	17.0782	12.967	14.5199	16.1264	29.3718	20.3031	17.3307	5.9229	17.4512	16.2184	15.0726	24.0355	14.0978	4.8585	10.5434	19.3928	19.8132	19.1364	7.9907	22.4084	11.5641	14.1534	17.0116	22.5466	34.6075	13.8086	21.2687	15.0953	53.2011
SDK2	2.3457	2.8882	0.4517	1.1174	2.0976	0.9923	3.6495	0.7125	6.1018	1.3757	1.2876	1.8848	2.5146	2.9802	4.1386	7.799	0.4267	0.2879	6.9908	0.4966	1.1779	0.4857	0.5248	0.9831	1.1686	1.8427	0.8862	2.5254	1.9424	0.7197	3.8391	0.7603	4.2221	0.5576	0.3474	0.9102	4.6269	13.2544	8.2551	0.8305	1.0078	0.774	1.7905	1.5036	6.4293	1.8874	2.4935	3.0911	1.5257
ADAM7	0	0	0	0.0288	0	0	0	0	0.0131	0	0	0	0.0347	0	0	0.0678	0	0	0	0.0442	0	0	0	0.0193	0	0.0178	0	0.0991	0	0	0.0594	0	0	0	0.0169	0	0.1042	0	0	0	0	0	0	0	0.0366	0	0.0227	0	0
NUP133	33.6384	57.9987	29.8366	42.7552	32.6084	42.1732	25.4361	32.0502	36.496	26.1937	12.7845	39.9975	55.3501	54.6589	32.832	50.0175	20.8147	25.3377	33.2525	18.3466	37.0994	17.5672	29.3263	56.8107	41.723	52.9836	50.606	88.1854	30.4343	30.1504	46.5427	76.3336	53.3345	31.419	27.2891	37.4243	47.9503	46.1796	42.7215	30.6082	15.2792	47.2246	57.225	41.1555	33.6025	33.6367	63.1347	49.142	55.0628
NUCKS1	188.419	291.019	135.748	215.096	202.398	202.857	125.547	158.694	149.246	146.567	118.672	146.034	294.515	292.974	448.248	332.018	40.6507	109.705	159.636	119.614	153.208	66.259	178.64	441.745	273.475	268.601	270.77	459.307	157.543	243.669	233.788	270.778	279.497	170.503	232.7	224.297	224.115	325.097	212.234	125.111	136.034	193.265	315.222	184.442	246.589	179.1	327.103	254.068	331.233
[truncated: 59,589 more rows]
[truncated: 125 more columns]
