# Supplementary material for: Systematic analysis based on the cuproptosis-related genes identifies ferredoxin 1 as an immune regulator and therapeutic target for glioblastoma
Source: BMC Cancer. 2023 Dec 19;23:1249. doi: 10.1186/s12885-023-11727-z (PMC10731758; doi:10.1186/s12885-023-11727-z)
Supplement: Supplementary file 21 — Additional file 21. [file 12885_2023_11727_MOESM21_ESM.xlsx]

## Sheet: Sheet 1
Characteristics	Beta	HR Multivariate analysis	CI Low Multivariate analysis	CI High Multivariate analysis	P value Multivariate analysis
WHO grade
G2
G3	0.657213163926351	1.92940789159406	1.21415110300629	3.06602267454857	0.00541759209277658
G4	1.63440331505857	5.126398239629	1.59235448315241	16.5038370471658	0.00614724216122149
IDH status
WT
Mut	-0.657880206413781	0.517948114698707	0.295570475143759	0.907635478102014	0.0215295891493749
1p/19q codeletion
Non-codel
Codel	-0.245906882635896	0.781995038852065	0.438065677548582	1.39594648047135	0.405563205837392
Primary therapy outcome
PD
SD	-1.0176261293923	0.361451962730709	0.213753752713714	0.611205743540145	0.000146537146899943
PR	-1.57311658103743	0.207397802017407	0.073817837582924	0.582702632454271	0.00283908267118547
CR	-1.84693342177837	0.157720086461235	0.0723702950115301	0.343727017685589	3.37238470064909e-06
Gender
Female
Male	0.586352710248967	1.79742073134344	1.14137336233826	2.83055605822498	0.0113844082005845
Age
<= 60
> 60	2	4.01037498327379	2.41794205119074	6.65156863397446	7.44396926385353e-08
LIPT1
Low
High	0.2449289607605	1.27753055518216	0.814196627600862	2.00453338186033	0.286586475234951
SLC31A1
Low
High	0.227303006891697	1.25521014764895	0.782342797695853	2.01389022740568	0.346018517227966
FDX1
Low
High	0.24788673462953	1.2813147953797	0.821811291812254	1.99774281664895	0.273985077677746
ATP7B
Low
High	-0.400075722956956	0.670269289341394	0.429901201021189	1.04503294981973	0.0774673543332902
