# Supplementary material for: Systematic analysis based on the cuproptosis-related genes identifies ferredoxin 1 as an immune regulator and therapeutic target for glioblastoma
Source: BMC Cancer. 2023 Dec 19;23:1249. doi: 10.1186/s12885-023-11727-z (PMC10731758; doi:10.1186/s12885-023-11727-z)
Supplement: Supplementary file 23 — Additional file 23. [file 12885_2023_11727_MOESM23_ESM.xlsx]

## Sheet: Sheet 1
ONTOLOGY	ID	Description	GeneRatio	BgRatio	pvalue	p.adjust	qvalue	geneID	Count	zscore
KEGG	hsa01524	Platinum drug resistance	4/9	73/8164	7.1673e-07	2.79525e-05	2.03702e-05	SLC31A1/CDKN2A/ATP7A/ATP7B	4	1
KEGG	hsa04978	Mineral absorption	3/9	60/8164	3.07245e-05	0.000599127	0.000436611	SLC31A1/ATP7A/ATP7B	3	0.57735
KEGG	hsa00020	Citrate cycle (TCA cycle)	2/9	30/8164	0.000462501	0.00601251	0.00438159	PDHA1/DLST	2	1.41421
KEGG	hsa05230	Central carbon metabolism in cancer	2/9	70/8164	0.00250955	0.0244681	0.017831	GLS/PDHA1	2	0
KEGG	hsa01200	Carbon metabolism	2/9	115/8164	0.00663827	0.0517785	0.0377333	PDHA1/DLST	2	1.41421
KEGG	hsa05225	Hepatocellular carcinoma	2/9	168/8164	0.0137809	0.0895761	0.0652782	CDKN2A/NFE2L2	2	1.41421
